# Supplementary material for: Machine learning prediction of obesity-associated gut microbiota: identifying Bifidobacterium pseudocatenulatum as a potential therapeutic target
Source: Front Microbiol. 2025 Feb 5;15:1488656. doi: 10.3389/fmicb.2024.1488656 (PMC11839209; doi:10.3389/fmicb.2024.1488656)
Supplement: Supplementary file 1 [file Table_1.xls]

## Sheet: Sheet1
Unnamed: 0	Project ID	Experiment type	Nr. reads sequenced	Country	Sex	Host age	BMI	Disease MESH ID	Acholeplasma axanthum	Acidaminococcus fermentans	Acidaminococcus intestini	Actinomyces lingnae	Akkermansia muciniphila	Alistipes finegoldii	Alistipes indistinctus	Alistipes obesi	Alistipes onderdonkii	Alistipes putredinis	Alistipes shahii	Alistipes sp. RMA 9912	Alistipes timonensis	Anaerofilum pentosovorans	Anaerofustis stercorihominis	Anaerostipes butyraticus	Anaerostipes caccae	Anaerotruncus colihominis	Bacillus megaterium	Bacillus nealsonii	Bacteroides eggerthii	Bacteroides fragilis	Bacteroides gallinarum	Bacteroides graminisolvens	Bacteroides intestinalis	Bacteroides massiliensis	Bacteroides ovatus	Bacteroides plebeius	Bacteroides salyersiae	Barnesiella viscericola	Bifidobacterium bifidum	Bifidobacterium pseudocatenulatum	Bifidobacterium saguini	Bifidobacterium tsurumiense	Bilophila wadsworthia	Blautia coccoides	Blautia glucerasea	Blautia hydrogenotrophica	Blautia producta	Blautia schinkii	Butyricimonas virosa
DRR068126	PRJDB4998	Amplicon	25643	Japan	Male	84	19.04	D006262	0	0	1.79539	0	4.30284	0.0182582	0	0	0.194754	1.09549	0.998113	0	1.38762	0.00608606	0	0.121721	0	0.0791187	0	0.0243442	0.742499	0.17041	0	0	0.0182582	0.0730327	1.21113	1.89276	0	0.0486885	0	0.286045	0	0	0	0.0121721	0	0	0	0	0
DRR068128	PRJDB4998	Amplicon	24410	Japan	Male	78	22.41	D006262	0	0	0.111124	0	0	0	0	0	0.0350918	1.62007	2.01193	0	0.795415	0	0	0	0	0.0877296	0	0	0	0.116973	0	0	0.0350918	0.0116973	1.26915	1.52065	0.0994268	0.0116973	0	1.18727	0	0	0	0.707685	0.0116973	0.00584864	0	0	0.2164
DRR127488	PRJDB4176	Metagenomics	0	Japan	Male	72	22.1367	D006262	0	0.33384	0.01945	0	0	0.0008	0	0	0	0.1056	0.37613	0	0	0	0	0	0	0	0	0	0	0	0	0	0	0	0.24279	1.99802	0	0	0	0.23154	0	0	0	0	0	0	0	0	0
DRR127524	PRJDB4176	Metagenomics	0	Japan	Male	73	25.8166	D006262	0	0	0	0	0	0.0082	0	0	0.04547	0.04926	0.2436	0	0	0	0	0	0	0	0	0	0.02989	0.00767	0	0	0	0.49312	0.24393	0.6662	0	0	0	0	0	0	0	0	0	0	0	0	0
DRR127532	PRJDB4176	Metagenomics	0	Japan	Female	59	20.0288	D006262	0	0	0	0	0	0.00505	0	0	0.05014	0.00083	0.64376	0	0	0	0	0	0	0	0	0	0	0	0	0	0	1.02549	0	0	5.6242	0	0	0.07646	0	0	0	0	0	0	0	0	0
DRR127535	PRJDB4176	Metagenomics	0	Japan	Male	64	20.5191	D006262	0	0	0	0	0	0.00065	0	0	0.04303	0.62675	0.10164	0	0	0	0	0	0	0	0	0	0.02215	0.007	0	0	0.01242	0	0.43395	1.29869	0	0	0	2.47151	0	0	0	0	0	0.03323	0	0	0
DRR127537	PRJDB4176	Metagenomics	0	Japan	Female	50	20.3428	D006262	0	0.00315	0.1264	0	0.00402	0	0	0	0	0	0	0	0	0	0	0	0	0	0	0	0	0	0	0	0	0	0	0	0	0	7.39818	3.974	0	0	0	0	0	0	0	0	0
DRR127546	PRJDB4176	Metagenomics	0	Japan	Female	67	26.0417	D006262	0	0	0	0	0	0.03399	0	0	1.47691	7.19929	0	0	0	0	0	0	0	0.00343	0	0	0	0	0	0	0	17.9921	4.42608	7.98735	0	0	0	0	0	0	0.02425	0	0	0	0	0	0
DRR127583	PRJDB4176	Metagenomics	0	Japan	Female	65	19.8189	D006262	0	0	0	0	0.03804	0.00324	0	0	0	6.50986	0	0	0	0	0	0	0	0.00043	0	0	0	0.24367	0	0	0	0	1.63534	0	2.50172	0	0	0	0	0	0	0	0	0.10073	0	0	0
DRR127588	PRJDB4176	Metagenomics	0	Japan	Male	76	22.1003	D006262	0	0	0	0	0	0	0	0	2.03595	0	0	0	0	0	0	0	0	0.0003	0	0	0	0	0	0	0	0	0.00432	0	0	0	0	0.31014	0	0	0	0	0	0.00026	0	0	0
DRR127596	PRJDB4176	Metagenomics	0	Japan	Female	76	23.4221	D006262	0	0	0	0	0	0	0	0	0	0	0	0	0	0	0	0	0	0	0	0	0	0	0	0	0	0	0	0	0	0	0	0.02374	0	0	0	0	0	0	0	0	0
DRR127597	PRJDB4176	Metagenomics	0	Japan	Female	53	18.662	D006262	0	0	0	0	0.18774	0	0.01205	0	0.0109	2.66713	0.08538	0	0	0	0	0	0	0	0	0	0	0	0	0	0.03248	2.51841	0.52572	1.24469	0.21307	0	0	0.01347	0	0	0.0011	0	0	0	0	0	0
DRR127613	PRJDB4176	Metagenomics	0	Japan	Female	75	22.6667	D006262	0	0	0	0	0	0.00874	0	0	0.07943	3.47811	0.03462	0	0	0	0	0	0	0.07854	0	0	0.02672	0	0	0	0	0	0.6543	0.77959	0	0	0	0	0	0	0.00547	0	0	0	0	0	0
DRR127616	PRJDB4176	Metagenomics	0	Japan	Male	78	22.8624	D006262	0	0.00168	0.00048	0	0.02671	0	0.0811	0	0	0	0	0	0	0	0	0	0	0.00693	0	0	0	0	0	0	0	5.31568	0	7.54837	4.30917	0	0.55363	0	0	0	0.16622	0	0	0	0	0	0
DRR127628	PRJDB4176	Metagenomics	0	Japan	Male	76	21.7993	D006262	0	0	0	0	0.01614	0	0	0	0	3.03796	0	0	0	0	0	0	0	0	0	0	0	2.01054	0	0	0	0	5.89541	0	0	0	0	1.5748	0	0	0.00856	0	0	0.01359	0.04059	0	0
DRR127634	PRJDB4176	Metagenomics	0	Japan	Female	42	25.5937	D006262	0	0	0.02286	0	0	0	0	0	0.0763	0	0	0	0	0	0	0	0.00439	0	0	0	13.2813	0	0	0	0	11.9142	1.92671	0	0	0	0	0	0	0	0.04764	0	0	0.07606	0	0	0
DRR127649	PRJDB4176	Metagenomics	0	Japan	Female	49	22.3081	D006262	0	0	0	0	4.54657	0.22776	0	0	0.41375	4.31668	1.25625	0	0	0	0	0	0	0.00108	0	0	0.01795	0	0	0	0	0	0.21548	0	0	0	0	0.25065	0	0	0.05445	0	0	0	0	0	0
DRR127672	PRJDB4176	Metagenomics	0	Japan	Male	42	26.1738	D006262	0	0	0	0	0	0	0	0	0	0	0.49087	0	0	0	0	0	0	0	0	0	0	2.08752	0	0	0.18375	0	19.5963	0	0	0	0	0	0	0	0.05216	0	0	0.29902	0.00226	0	0
DRR127692	PRJDB4176	Metagenomics	0	Japan	Male	76	25.9695	D006262	0	0	0.00655	0	0	0.12637	0.29089	0	0.04957	4.26551	0.78918	0	0	0	0	0	0	0.03363	0	0	0	0.05441	0	0	0.54214	0	1.87317	0	0	0	0.649	0	0	0	0.0036	0	0	0	0	0	0
DRR127704	PRJDB4176	Metagenomics	0	Japan	Female	49	21.2306	D006262	0	0	0	0	0.35226	0	0.04182	0	0.40678	3.26427	0	0	0	0	0	0	0.02199	0.00797	0	0	0	1.1024	0	0	0	0	0	0	0	0	0	0	0	0	0.04966	0	0	0	0	0	0
DRR127707	PRJDB4176	Metagenomics	0	Japan	Male	63	22.0581	D006262	0	0	0	0	0	0.45032	0	0	1.34237	0	0	0	0	0	0	0	0	0	0	0	0	2.94396	0	0	0	0	4.46749	0	0	0	0.87159	0.70229	0	0	0.06021	0	0	0	0	0	0
DRR127713	PRJDB4176	Metagenomics	0	Japan	Male	49	27.3982	D006262	0	0	0	0	0	0	0.00918	0	0	0	0	0	0	0	0	0	0	0	0	0	0	0	0	0	0	13.0248	18.3875	0	0	0	0	0	0	0	0	0	0	0	0	0	0
DRR127721	PRJDB4176	Metagenomics	0	Japan	Male	51	28.3848	D006262	0	0.10589	0.02955	0	0	0	0	0	0.02611	0.00843	0	0	0	0	0	0	0	0	0	0	0.77078	0	0	0	0	5.44247	0	0	0.08769	0	0.00042	0	0	0	0	0	0	0	0	0	0
DRR127724	PRJDB4176	Metagenomics	0	Japan	Female	66	25.4109	D006262	0	0.08894	0.14051	0	0	0	0	0	0	0	0	0	0	0	0	0	0	0	0	0	0	0	0	0	0	0	0.00145	0	0	0	0	0	0	0	0.0234	0	0	0	0.08708	0	0
DRR127728	PRJDB4176	Metagenomics	0	Japan	Female	71	18.0172	D006262	0	0	0	0	0.00071	0	0	0	0.02446	0.20083	0.01026	0	0	0	0	0	0	0	0	0	0	0.76508	0	0	0	0	1.48137	0	0	0	0	0	0	0	0.00201	0	0	0	0	0	0
DRR127731	PRJDB4176	Metagenomics	0	Japan	Male	66	23.6652	D006262	0	0	0	0	0.40089	0	0	0	0.29552	0.00559	0	0	0	0	0	0	0.06525	0.00597	0	0	0	1.62648	0	0	0	4.02153	7.86538	0	0	0	4.76363	1.33796	0	0	0	0	0	0	0	0	0
DRR127736	PRJDB4176	Metagenomics	0	Japan	Female	64	23.1911	D006262	0	0	0	0	0	0	0	0	0	0.24264	0	0	0	0	0	0	1.15991	0	0	0	7.30693	0	0	0	0	14.6383	0	0	0	0	0	0	0	0	0.01322	0	0	0	0	0	0
DRR127737	PRJDB4176	Metagenomics	0	Japan	Female	77	18.7305	D006262	0	0	0.01285	0	4.983	0	0	0	0.15754	0	0.05054	0	0	0	0	0	0	0	0	0	0	0	0	0	0	0.83611	0.12219	0.27516	0	0	0.16331	0.01551	0	0	0.01801	0	0	0	0	0	0
DRR127751	PRJDB4176	Metagenomics	0	Japan	Male	74	20.6852	D006262	0	0.05143	0.01198	0	0	0	0	0	0.43747	0	0	0	0	0	0	0	0	0	0	0	0	0.0085	0	0	0	0	0.0003	9e-05	0	0	18.3128	18.486	0	0	0	0	0	0	0.04182	0	0
DRR127752	PRJDB4176	Metagenomics	0	Japan	Male	70	23.6614	D006262	0	0	0	0	0	0	0	0	0	0	0.00424	0	0	0	0	0	0	0	0	0	0.08408	1.57245	0	0	0	0	0.11565	0	0.10809	0	0	0	0	0	0	0	0	0	0	0	0
DRR127755	PRJDB4176	Metagenomics	0	Japan	Male	70	25.7117	D006262	0	0	0.00432	0	0	0	0	0	0	0	0	0	0	0	0	0	0	0	0	0	0	0.31147	0	0	0	0	0	0	0	0	0	0	0	0	0.00026	0	0	0	0	0	0
DRR127756	PRJDB4176	Metagenomics	0	Japan	Male	75	22.3081	D006262	0	0	0	0	0	0	0	0	0	0	0	0	0	0	0	0	0	0	0	0	0	7.09415	0	0	0	0	2.61776	0	0	0	0	0.01907	0	0	0	0	0	0	0.00174	0	0
DRR127762	PRJDB4176	Metagenomics	0	Japan	Male	76	23.7954	D006262	0	0	0	0	0.00139	0.15633	0	0	0.05231	1.92614	0.32061	0	0	0	0	0	0	0	0	0	0	0.00882	0	0	0	2.67844	0.26305	4.23348	0	0	0	0.03363	0	0	0.01081	0	0	0	0	0	0
DRR127763	PRJDB4176	Metagenomics	0	Japan	Male	76	25.8806	D006262	0	0	0	0	0.29806	0.01973	0.00679	0	0.69304	1.47068	0.34726	0	0	0	0	0	0	0	0	0	0	0	0	0	0	0.51115	0.55874	2.14005	0	0	0	0.17293	0	0	0.00116	0	0	0	0	0	0
DRR127776	PRJDB4176	Metagenomics	0	Japan	Female	73	20.7031	D006262	0	0	0	0	1.25109	0	0	0	0	0	0	0	0	0	0	0	0.01415	0	0	0	0	0	0	0	0	0	0.68051	0	0	0	0	0	0	0	0	0	0	0	0.01841	0	0
DRR127777	PRJDB4176	Metagenomics	0	Japan	Female	77	23.634	D006262	0	0	0	0	0.00318	0	0	0	0	0	0	0	0	0	0	0	0	0	0	0	0	0.05723	0	0	0	0	0.45826	7.97961	0	0	0	0.99681	0	0	0	0	0	0.01399	0	0	0
DRR162775	PRJDB4176	Metagenomics	0	Japan	Male	65	21.5645	D006262	0	0	0	0	0	0	0	0	0.04559	0	0.01468	0	0	0	0	0	0	0	0	0	2.34948	0.20679	0	0	0	0	0.8215	0	0	0	0.39384	0.00456	0	0	0.059	0	0	0	0	0	0
DRR162776	PRJDB4176	Metagenomics	0	Japan	Female	66	22.3478	D006262	0	0	0	0	0	0	0	0	0	1.89595	0	0	0	0	0	0	0	0	0	0	0	2.94274	0	0	0	0	0.11152	0	0	0	0	0	0	0	0	0	0	0	0	0	0
ERR1018193	PRJEB10878	Metagenomics	0	China	Male	62	21.7	D006262	0	0	0	0	0.00423	0.02204	0.00319	0	0.03835	2.21224	0.25506	0	0	0	0	0	0	0	0	0	0.01937	0.01006	0	0	0.01498	7.98393	1.80544	0.00244	0	0	0	0	0	0	0.04756	0	0	0	0	0	0
ERR1018195	PRJEB10878	Metagenomics	0	China	Male	65	20.7	D006262	0	0	0	0	0	0	0	0	0	0.00075	0	0	0	0	0	0	0	0	0	0	0.00838	0.44491	0	0	0	0	17.833	2.19638	0	0	0.25839	3.02394	0	0	0.04082	0	0	0	0	0	0
ERR1018203	PRJEB10878	Metagenomics	0	China	Female	58	21.6	D006262	0	0	0	0	5.52372	0.01243	0.02903	0	0.65356	4.78147	0.00141	0	0	0	0	0	0	0	0	0	0.01227	0.10194	0	0	0	0.00047	1.03703	2.25051	2.98004	0	0	0.69967	0	0	0.16364	0	0	0	0	0	0
ERR1018205	PRJEB10878	Metagenomics	0	China	Male	68	21.7	D006262	0	0.10171	0.00909	0	0.00405	0	0	0	0	0.00355	0	0	0	0	0	0	0	0	0	0	19.4559	0.17579	0	0	0	0.00788	1.21601	0.00396	0	0	0	2.21942	0	0	0.19215	0	0	0	0	0	0
ERR1018209	PRJEB10878	Metagenomics	0	China	Female	62	21.4	D006262	0	0.00207	0	0	0	0	0.04425	0	0	3.43699	0.01674	0	0	0	0	0	0	1.26827	0	0	0.0056	0.66083	0	0	2.36119	0	2.95552	3.61288	1.38057	0	0	0.86032	0	0	0.12652	0	0	0	0.00788	0	0
ERR1018217	PRJEB10878	Metagenomics	0	China	Male	68	20.4	D006262	0	0	0	0	0	0	0	0	0.00418	0.00931	0	0	0	0	0	0	0	0	0	0	0.08742	0.03077	0	0	0	0	0.03217	0.40583	0.00316	0	0	0	0	0	0	0	0	0	0	0	0
ERR1018232	PRJEB10878	Metagenomics	0	China	Female	62	32.5	D006262	0	0.05205	0	0	0.54285	0.01156	0.04518	0	0.06613	0.56584	0.17822	0	0	0	0	0	0	0.02528	0	0	0.1135	0	0	0	0.38114	0.45956	0.05968	0	0.18136	0	0	0.3739	0	0	0.01097	0	0	0	0	0	0
ERR1018233	PRJEB10878	Metagenomics	0	China	Male	58	22.3	D006262	0	0	0	0	0	0	0	0	0	0	0	0	0	0	0	0	0	0	0	0	0.00132	2.66953	0	0	0	0.00218	4.98277	0.00895	0	0	0	0	0	0	0.03737	0	0	0	0	0	0
ERR1018234	PRJEB10878	Metagenomics	0	China	Male	64	24.8	D006262	0	0	0	0	0	0	0	0	0	0	0	0	0	0	0	0	0	0	0	0	0	0.00763	0	0	0	0	0.00194	0	0	0	0	0	0	0	0	0	0	0	0	0	0
ERR1018235	PRJEB10878	Metagenomics	0	China	Female	65	35.1	D006262	0	0	0.00155	0	0.03911	0.11603	0.00445	0	0.00839	2.99717	0.52179	0	0	0	0	0	0	0.0532	0	0	0	0	0	0	1.7354	1.00938	0.08708	2.22139	0.13841	0	0	0.1408	0	0	0.0269	0	0	0	0	0	0
ERR1018236	PRJEB10878	Metagenomics	0	China	Male	62	23.5	D006262	0	0	0.00318	0	4.87879	0	0.07749	0	0.10286	1.53315	0.01348	0	0	0	0	0	0	0	0	0	0	0.00534	0	0	0.00916	0.34979	3.22579	0	0	0	0	0.34721	0	0	0.0366	0	0	0	0	0	0
ERR1018237	PRJEB10878	Metagenomics	0	China	Female	69	24.9	D006262	0	0	0	0	0	0	0	0	0	0	0	0	0	0	0	0	0.00182	0	0	0	0	42.8612	0	0	0	0	0	0	0	0	0	0	0	0	0.03358	0	0	0	0.07859	0	0
ERR1018238	PRJEB10878	Metagenomics	0	China	Male	55	26.4	D006262	0	0	0	0	0.00256	0	0	0	0	0	0	0	0	0	0	0	0	0	0	0	0	0.02327	0	0	0	0	0.70942	0.00162	0	0	0	1.16404	0	0	0.13662	0	0	0	0.01109	0	0
ERR1018239	PRJEB10878	Metagenomics	0	China	Female	64	26.4	D006262	0	0	0	0	4.58678	0.037	0.29962	0	0	0.89385	0.4299	0	0	0	0	0	0	0.09243	0	0	2.84984	0.00518	0	0	0.12348	0.79942	0.03095	0	0	0	0	0.70363	0	0	0.00478	0	0	0.04464	0	0	0
ERR1018240	PRJEB10878	Metagenomics	0	China	Male	59	25.6	D006262	0	0	0	0	0	0.53774	0.04385	0	1.29085	10.256	0.20853	0	0	0	0	0	0	0	0	0	0	0	0	0	1.00095	0.45853	5.6057	0	0	0	0	0	0	0	0	0	0	0	0	0	0
ERR1018242	PRJEB10878	Metagenomics	0	China	Female	71	26.7	D006262	0	0	0	0	0	0	0	0	0.01005	0.49499	0.10175	0	0	0	0	0	0	0	0	0	0.33695	1.12555	0	0	0.02522	0	0.91303	4.55381	0	0	0	0	0	0	0.01121	0	0	0	0	0	0
ERR1018243	PRJEB10878	Metagenomics	0	China	Male	51	21.9	D006262	0	0	0	0	0	0.00777	0	0	0	0	0	0	0	0	0	0	0	0	0	0	0	1.78072	0	0	0.00921	0	0.27803	0	0	0	0	1.00469	0	0	0.01424	0	0	0	0	0	0
ERR1018244	PRJEB10878	Metagenomics	0	China	Male	50	20.5	D006262	0	0	0	0	0.34343	0	0.02673	0	0.92327	0	0.46875	0	0	0	0	0	0	0.02227	0	0	24.0502	0.52155	0	0	0.09333	0	2.4345	0	0.10446	0	1.61795	0	0	0	0.04188	0	0	0	0	0	0
ERR1018245	PRJEB10878	Metagenomics	0	China	Male	64	24.7	D006262	0	0	0	0	0.00181	0.04452	0.02793	0	0.57788	1.67435	0.12028	0	0	0	0	0	0	0.05088	0	0	0.0004	0	0	0	0.39588	0.50025	2.84231	0	0	0	0	0.38285	0	0	0.09461	0	0	0	0	0	0
ERR1018246	PRJEB10878	Metagenomics	0	China	Male	50	23.3	D006262	0	0.13456	0	0	0	0.13553	0	0	0.01611	0.83493	0.51187	0	0	0	0	0	0	0	0	0	0.35903	0	0	0	0.02283	0.77553	0.25588	2.6411	0.05897	0	0	0.08806	0	0	0.03157	0	0	0	0	0	0
ERR1018247	PRJEB10878	Metagenomics	0	China	Female	66	22.4	D006262	0	0	0	0	0.01495	0	0.03097	0	2.17727	0.00137	0.02805	0	0	0	0	0	0	0.014	0	0	0	0.39347	0	0	1.18023	0	0.47944	0	0.75119	0	0	0	0	0	0.03498	0	0	0.00123	0	0	0
ERR1018248	PRJEB10878	Metagenomics	0	China	Male	52	28.4	D006262	0	0.08785	0.05441	0	0	0	0	0	0.25315	5.65042	0.6328	0	0	0	0	0	0	0	0	0	0.07309	0	0	0	0.73863	1.20712	0.38489	0.20544	0.08625	0	2.38048	0.00123	0	0	0.02728	0	0	0	0	0	0
ERR1018249	PRJEB10878	Metagenomics	0	China	Male	64	25.6	D006262	0	0	0	0	0.11809	0.03706	0.09691	0	0.17441	1.39253	0.03596	0	0	0	0	0	0	0	0	0	0.56756	0	0	0	0.30833	1.70112	0.06043	3.88287	0.55251	0	0	0.06273	0	0	0.01228	0	0	0	0	0	0
ERR1018250	PRJEB10878	Metagenomics	0	China	Male	58	23.1	D006262	0	0.0251	0.01434	0	0.00298	0.26048	0	0	0.40139	0.66189	0.08103	0	0	0	0	0	0	0.01314	0	0	0	0	0	0	0	0	2.70257	0	0	0	0	1.57471	0	0	0.03575	0	0	0	0.00793	0	0
ERR1018251	PRJEB10878	Metagenomics	0	China	Female	64	17.1	D006262	0	0.03028	0.01865	0	1.1588	0	0.0493	0	0	0	0	0	0	0	0	0	0	0.07862	0	0	0	1.92998	0	0	0	0	4.0443	10.7622	0	0	0	0.15308	0	0	0	0	0	0	0.00235	0	0
ERR1018252	PRJEB10878	Metagenomics	0	China	Male	65	22.4	D006262	0	0	0.4136	0	0	0	0	0	0.02324	0.05321	0.00898	0	0	0	0	0	0	0	0	0	0	0	0	0	0	0.21553	0.03334	0	0.00247	0	0	0.59918	0	0	0.00305	0	0	0	0	0	0
ERR1018253	PRJEB10878	Metagenomics	0	China	Male	53	19.7	D006262	0	0	0	0	0	0.00303	0.05925	0	0.20805	0	0.01004	0	0	0	0	0	0	0	0	0	0	0.03771	0	0	0	0	1.84939	0	0	0	0	4.54389	0	0	0	0	0	0	0	0	0
ERR1018254	PRJEB10878	Metagenomics	0	China	Female	64	21.1	D006262	0	0	0	0	0.33007	0.05269	0.07441	0	1.62637	3.64423	0.72032	0	0	0	0	0	0	0.01769	0	0	0.66338	0.99215	0	0	0	0	0.38605	0	0.30875	0	0	0.22078	0	0	0.0296	0	0	0	0	0	0
ERR1018255	PRJEB10878	Metagenomics	0	China	Female	68	24.9	D006262	0	0.01998	0	0	2.42783	0	0.04928	0	2.70789	0	0.17412	0	0	0	0	0	0	0.00294	0	0	0	0.03091	0	0	0.02114	7.93655	0.90874	0	1.14241	0	0	1.39326	0	0	0.02552	0	0	0	0	0	0
ERR1018256	PRJEB10878	Metagenomics	0	China	Male	53	23.4	D006262	0	0.008	0.00672	0	0.02529	0.03814	0	0	0.10588	1.25138	0.08689	0	0	0	0	0	0	0	0	0	0.01179	0.22814	0	0	0.01759	0.16809	0.0732	0	0	0	1.08335	0.07334	0	0	0	0	0	0	0	0	0
ERR1018257	PRJEB10878	Metagenomics	0	China	Female	64	22.7	D006262	0	0	0	0	0	0.02766	0.02702	0	0.27046	1.25315	0	0	0	0	0	0	0	0.0445	0	0	0.0047	0	0	0	0.00211	1.141	0.79122	0	0.01687	0	0	0.92128	0	0	0.03628	0	0	0	0	0	0
ERR1018258	PRJEB10878	Metagenomics	0	China	Male	61	21.5	D006262	0	0	0.01853	0	0	0	0.04928	0	0	0	0.03082	0	0	0	0	0	0	0.02021	0	0	0	4.00175	0	0	8.45774	0	0.35487	0	0	0	0	0.17467	0	0	0.02609	0	0	0.10756	0.00959	0	0
ERR1018259	PRJEB10878	Metagenomics	0	China	Female	62	21.1	D006262	0	0	0	0	0.61308	0	0.00066	0	0	2.96788	0	0	0	0	0	0	0	0	0	0	3.35502	0.22709	0	0	0.02691	0	0.94725	0	0	0	0.00079	0	0	0	0.00833	0	0	0	0	0	0
ERR1018260	PRJEB10878	Metagenomics	0	China	Male	64	24.1	D006262	0	0	0	0	0.13303	0.21957	0.00446	0	0	0.70024	0.00422	0	0	0	0	0	0	0.00576	0	0	22.1625	0.00295	0	0	0.00535	3.80783	1.62914	0	0.06741	0	0	0	0	0	0.01191	0	0	0.02784	0	0	0
ERR1018261	PRJEB10878	Metagenomics	0	China	Male	55	22.3	D006262	0	0	0	0	0	0	0	0	0	0	0.00315	0	0	0	0	0	0	0	0	0	0	0.01643	0	0	0.15799	0.83044	0.15306	0	0	0	0	3.71301	0	0	0.01679	0	0	0	0.01036	0	0
ERR1018262	PRJEB10878	Metagenomics	0	China	Female	64	22.6	D006262	0	0.0002	0	0	0.49246	0	0	0	0	3.54966	0.40703	0	0	0	0	0	0	0.00941	0	0	0.0734	0.01899	0	0	0	0	1.51329	1.25175	0.29757	0	0.1242	0.96591	0	0	0.00301	0	0	0	0	0	0
ERR1018263	PRJEB10878	Metagenomics	0	China	Female	71	23	D006262	0	0	0	0	0	0	0	0	0	0	0.08352	0	0	0	0	0	0	0	0	0	0.64212	0.0124	0	0	0	2.53077	0.55763	3.69791	0	0	0	1.48416	0	0	0	0	0	0	0	0	0
ERR1018264	PRJEB10878	Metagenomics	0	China	Female	64	22.2	D006262	0	0	0	0	0	0	0	0	0	0	0.34497	0	0	0	0	0	0.00311	0	0	0	0.02179	0	0	0	0.02647	0.8952	1.21987	0.43276	0	0	0	1.52718	0	0	0.00615	0	0	0	0.00093	0	0
ERR1018265	PRJEB10878	Metagenomics	0	China	Male	65	22.5	D006262	0	0.0057	0.0007	0	0.7444	0.00353	0.03784	0	0	10.7965	0.34704	0	0	0	0	0	0	0.01083	0	0	0	0	0	0	2.79367	0	2.43623	11.1215	0	0	0	0.09263	0	0	0.06973	0	0	0	0	0	0
ERR1018266	PRJEB10878	Metagenomics	0	China	Female	73	24.1	D006262	0	0	0	0	0	0	0.14813	0	0.7576	7.87492	0.0041	0	0	0	0	0	0	0.00711	0	0	0	0.25703	0	0	0.04758	0	1.6913	0	0	0	0	0.57653	0	0	0.32281	0	0	0.00308	0	0	0
ERR1018267	PRJEB10878	Metagenomics	0	China	Male	54	27.7	D006262	0	0	0	0	4.26426	0	0	0	0	1.65313	0.41938	0	0	0	0	0	0	0.0223	0	0	0.98655	0.04844	0	0	2.8944	0	1.80375	0	0	0	0.41266	0	0	0	0.10972	0	0	0	0	0	0
ERR1018268	PRJEB10878	Metagenomics	0	China	Female	65	21.2	D006262	0	0	0	0	0	0.16032	0	0	0.11965	4.94651	0.29349	0	0	0	0	0	0	0	0	0	0.00108	0	0	0	0.77968	1.182	0.0839	0	0.69337	0	0	0	0	0	0.0005	0	0	0	0	0	0
ERR1018269	PRJEB10878	Metagenomics	0	China	Male	60	22.5	D006262	0	0	0	0	0	0	0.13043	0	0	3.49906	0	0	0	0	0	0	0	0.0058	0	0	0	0	0	0	0	8.04776	8.31426	9.33195	0	0	0	0	0	0	0.02507	0	0	0	0	0	0
ERR1018270	PRJEB10878	Metagenomics	0	China	Male	58	26.3	D006262	0	0	0	0	0	0	0	0	0	0	0	0	0	0	0	0	0	0.00868	0	0	0	0	0	0	0	0	2.4671	9.32675	0	0	0	0.03711	0	0	0.05169	0	0	0	0	0	0
ERR1018271	PRJEB10878	Metagenomics	0	China	Female	64	21.3	D006262	0	0	0	0	0.04592	0	0.02126	0	0.10032	0.95607	0.03572	0	0	0	0	0	0	0.01073	0	0	0.10231	0.09192	0	0	0.02059	0.36644	0.02401	0.67331	0.02244	0	0	0	0	0	0.0139	0	0	0	0	0	0
ERR1018272	PRJEB10878	Metagenomics	0	China	Male	69	23.8	D006262	0	0	0	0	0	0.39594	0.04579	0	1.59362	9.3598	3.8799	0	0	0	0	0	0	0.05296	0	0	1.98078	0.50206	0	0	3.02055	2.47875	0.64241	0	0	0	0	0.14186	0	0	0.06203	0	0	0	0	0	0
ERR1018273	PRJEB10878	Metagenomics	0	China	Female	65	20	D006262	0	0	0	0	0.73459	0	0	0	0.04206	0.05358	0.02534	0	0	0	0	0	0	0	0	0	0	0	0	0	0.27094	4.16882	1.13786	0.40117	0	0	0	0	0	0	0.01104	0	0	0	0	0	0
ERR1018274	PRJEB10878	Metagenomics	0	China	Male	59	23.7	D006262	0	0	0	0	0.11536	0.11542	0.01207	0	0.03295	1.89944	0.31401	0	0	0	0	0	0	0.0046	0	0	5.77713	0.71118	0	0	0.12067	0.00314	0.13863	6.76488	2.94212	0	0	0.00843	0	0	0	0	0	0	0	0	0
ERR1018275	PRJEB10878	Metagenomics	0	China	Female	70	22.2	D006262	0	0	0	0	0.08878	0.00648	0.03181	0	0	0	1.06005	0	0	0	0	0	0	0.07903	0	0	0	0	0	0	0.08551	1.91873	0.17077	2.61789	0	0	0	0	0	0	0.0108	0	0	0	0	0	0
ERR1018276	PRJEB10878	Metagenomics	0	China	Male	61	23.7	D006262	0	0.00414	0	0	0	0.29792	0.01691	0	0.15446	4.05651	0.72215	0	0	0	0	0	0	0.01479	0	0	0	0.45874	0	0	0.00048	0	0.80895	0	0	0	0.01616	0.13066	0	0	0	0	0	0	0	0	0
ERR1018277	PRJEB10878	Metagenomics	0	China	Male	52	24.6	D006262	0	0	0.02951	0	0	0	0.00641	0	0	0.88036	0.03625	0	0	0	0	0	0	0	0	0	0.01584	0.02989	0	0	0	0.83983	0.4726	0.33112	0	0	0.21933	0.23875	0	0	0.02996	0	0	0	0	0	0
ERR1018278	PRJEB10878	Metagenomics	0	China	Male	58	24.5	D006262	0	0.01313	0.00942	0	0	0	0	0	0	2.43119	0.16344	0	0	0	0	0	0	0	0	0	0	0.00498	0	0	0	1.84412	2.17655	0	0	0	0	0.01879	0	0	0	0	0	0	0	0	0
ERR1018308	PRJEB10878	Metagenomics	0	China	Male	61	23.8	D006262	0	0	0	0	0.13442	0.01747	0.00027	0	0.48061	2.65537	0.39418	0	0	0	0	0	0	0	0	0	0.00267	0	0	0	0	0.90987	0.03833	0.01302	0.04972	0	0	0	0	0	0.01909	0	0	0.00774	0	0	0
ERR1018309	PRJEB10878	Metagenomics	0	China	Male	62	21.5	D006262	0	0	0.00439	0	2.55846	0.00286	0.10977	0	0.06889	0	0.01588	0	0	0	0	0	0.00311	0.03417	0	0	0	0.31425	0	0	0	0.0278	0.00453	0	0	0	0	0	0	0	0	0	0	0	0.03508	0	0
ERR1072724	PRJEB11419	Amplicon	22818	United States of America	Female	66	26.62	D006262	0	0	0	0	0.0449573	0.374644	0.00999051	0	0.0349668	1.28878	0.244767	0	0.019981	0.0149858	0	0.0149858	0	0.0749288	0	0	0.00999051	0	0	0	0.0149858	1.27379	1.09396	0.57945	0	0.219791	0	0.0499525	0	0	0.00999051	0	0.0549478	0	0.0149858	0.00499525	0
ERR1072851	PRJEB11419	Amplicon	22111	United States of America	Female	66	24.2	D006262	0	0	0	0	0.621191	2.64885	0.533286	0	5.51453	15.5298	0.392639	0	0.709095	0.0351617	0	0.0175809	0.00586029	0.181669	0	0	0.0117206	0.228551	0	0	0.0468823	0.0234412	1.35959	0	0	2.43788	0	0	0.0117206	0	0.234412	0	0.539147	0	0.0117206	0	0
ERR1073081	PRJEB11419	Amplicon	48612	United States of America	Male	30	22.47	D006262	0	0	0	0	0.00689338	0	0	0	0.00229779	0	0	0	0.00229779	0	0	0.0344669	0.0160846	0.00689338	0	0.00689338	0.00459559	21.4959	0.00229779	0.00459559	0.011489	0.00459559	0.112592	0.00229779	0.00229779	0	0.0551471	0.011489	0.00689338	0	0	0.0528493	0.149357	0	0.00919118	0.00459559	0
ERR1073129	PRJEB11419	Amplicon	33289	Canada	Male	50	27.77	D006262	0.00379694	0	0.675855	0	0.360709	0.00379694	0.360709	0	0.334131	3.04894	0.580932	0	0.0189847	0.0341725	0	0.102517	0.064548	0.823936	0.00379694	0.00759388	0.569541	0.110111	0	0	0.0569541	0.0151878	3.07172	0	0.00379694	0	0	0	0	0	0.00759388	0.064548	0.299958	0	0.0569541	0	0
ERR1074894	PRJEB11419	Amplicon	33320	United States of America	Female	45	20.55	D006262	0	0	0	0.0037991	0.277335	0.132969	0.0797812	0	0.330522	1.76278	0.269736	0.00759821	0.0265937	0.0151964	0	0.0037991	0.0037991	0.33812	0.00759821	0.0303928	0.0683839	0.00759821	0.00759821	0	0.775017	0.482486	2.9709	0	0	2.59859	0	0	0	0	0.113973	0.0493883	0.448294	0.136768	0.110174	0.0037991	0
ERR1074972	PRJEB11419	Amplicon	46229	United States of America	Male	67	19.25	D006262	0	0	0.216906	0	0.00929598	0.00619732	0.00309866	0	1.47806	0.204512	0	0	0.0309866	0.00929598	0.00309866	0.018592	0.00929598	0.145637	0	0.0216906	0	0.0247893	0.00619732	0	0.48649	0.0464799	3.51388	0.00309866	1.07833	0.170426	0	0	0	0	0	0.0557759	1.69187	0.00309866	0.0929598	0	0
ERR1074999	PRJEB11419	Amplicon	84402	United States of America	Female	61	19.56	D006262	0	0	0.00738956	0	0.00295583	0.0147791	0.118233	0	17.7822	0.571952	0.00147791	0.0472932	0.168482	0.017735	0.00147791	0.0694619	0.0472932	0.650282	0.00886748	0.0280803	0.0310362	0.0206908	0.00295583	0.00295583	0.0591165	0.0487711	0.122667	0.00295583	0.00295583	0.0147791	0	0	0	0.00147791	0.00147791	0.688707	0.647326	0	1.30056	0.017735	0
ERR1075202	PRJEB11419	Amplicon	33804	United States of America	Male	55	29.41	D006262	0	0.00430923	0	0	0.0301646	0	0	0	0.00861846	0.00861846	0	0	0	0	0	0.0129277	0.0430923	0.353357	0	0	0	0.379212	0	0	0.00430923	0.0258554	26.0191	0.00430923	0.0215462	0.0129277	0	0	0	0	0	0.00861846	1.02129	0	0.0172369	0	0
ERR1075257	PRJEB11419	Amplicon	48476	United States of America	Male	55	25.68	D006262	0.00281516	0.00563031	1.14577	0	3.99752	0.00281516	0	0	0.0788244	2.85457	1.25556	0	0.0309667	0.0225213	0.00563031	0.00281516	0.0140758	1.75947	0.00281516	0.0478577	0.00563031	0.335004	0.00281516	0	0.0140758	0.0309667	1.27527	0.0112606	0.00281516	0.0140758	0	0.374416	0.00281516	0.00844547	0	0.00281516	0.484207	0.00844547	0.0563031	0.00844547	0
ERR1075275	PRJEB11419	Amplicon	61281	United States of America	Male	60	27.78	D006262	0	0.0115998	3.9478	0	0.0077332	0.550991	0.0869986	0	1.07685	1.11551	0.0927985	0.0077332	0.019333	0.0270662	0.0038666	0.00966651	0.0135331	0.164331	0	0	0.0135331	0.317061	0.0038666	0.0019333	0.0637989	0.0328661	2.93475	0.0038666	0.0038666	0.0173997	0	0	0.0038666	0	0.0676655	0.0019333	0.458192	0.0019333	0.0328661	0	0
ERR1075669	PRJEB11419	Amplicon	52983	United States of America	Male	68	24.78	D006262	0	0	1.25479	0	0.00668628	0.00891504	0.0980654	0	1.72283	1.59356	0.100294	0.00668628	6.16475	0.0423464	0	0.0178301	0.0156013	0.236249	0	0.0178301	0.0356602	1.23473	0	0.00222876	0.0156013	4.04074	1.57796	0.00222876	0.00445752	0.483641	0	0	0	0	0.280824	0.0601765	0.416778	0	0.0913792	0.00445752	0
ERR1075751	PRJEB11419	Amplicon	78593	United States of America	Male	63	25.71	D006262	0	0.00173343	1.07646	0	0.800846	0.0433358	0.0173343	0	0.240947	0.955121	0.521763	0	0.0052003	0.012134	0	0.0138675	0.0190678	0.124807	0	0.0138675	0.0225346	0.0104006	0.00693373	0.00346687	3.82569	2.04545	2.13559	0.0208012	0.00173343	0.39869	0	0.221879	0.00346687	0.00346687	0.109206	0.00173343	0.450693	0	0.0190678	0	0
ERR1075808	PRJEB11419	Amplicon	31047	United States of America	Male	71	26.22	D006262	0.00853971	0	0.930828	0	1.44748	0.00853971	0.204953	0	0.315969	0.247652	0.422716	0	0.0170794	0.00853971	0	0.00426985	0.00426985	1.22972	0	0.0128096	0.431255	0.0128096	0	0	0.162254	1.1614	0.858241	0.00853971	0.00426985	6.43894	0.0341588	8.36038	0.0768574	0.136635	0.0640478	0.0256191	0.375747	0.00426985	0.0341588	0	0
ERR1075994	PRJEB11419	Amplicon	32572	United States of America	Male	59	23.99	D006262	0	0.0145122	0	0	0	0	0.0253964	0	0.108842	0.239451	0.145122	0	0.0326525	0.00362805	0.0072561	0.0108842	0.0072561	0.0507927	0	0.0181403	0.0072561	0	0	0.0072561	0.0108842	0.0072561	0.587744	0.00362805	0	0.595001	0	0.0253964	0	0	0.0798171	0.00362805	0.67119	0	0.0181403	0	0
ERR1076011	PRJEB11419	Amplicon	22654	United States of America	Female	75	19.88	D006262	0	0	0	0	0.012276	0.423521	0.66904	0	0.300761	1.00049	0	0	0.374417	0.0306899	0	0.00613798	0.00613798	0.184139	0	0.0613798	0.0184139	0.171863	0.00613798	0	0.214829	0.0429659	1.49767	0.00613798	0	2.98306	0	0	0	0	0.306899	0	0.214829	0	0.00613798	0	0
ERR1076706	PRJEB11419	Amplicon	42743	Canada	Male	46	24.38	D006262	0	0	2.7529	0	0.355797	0	0	0	0.108548	1.30258	0.00904568	0	0.00904568	0.00301523	0	0	0	0.0150761	0	0.0361827	1.59505	0.093472	0	0	0.0241218	0.0120609	4.02834	0.00301523	0	2.40917	0	0	0	0	0.1387	0.00301523	0.0814111	0.0150761	0.027137	0.00301523	0
ERR1076714	PRJEB11419	Amplicon	33520	United States of America	Female	73	24.98	D006262	0	0	0.00350116	0	0.105035	0.0140046	0.0350116	0	0.409635	0.385127	0.0770254	0.00700231	0.0140046	0.0175058	0	0.0175058	0.00700231	0.0805266	0.00350116	0.00700231	0.689728	0.0770254	0	0	0.112037	0.00350116	0.196065	0	0.185561	0.780758	0.0350116	0.189062	0.00350116	0	0.045515	0	0.045515	0	0.0525173	0.0105035	0
ERR1076918	PRJEB11419	Amplicon	35459	United States of America	Male	61	29.99	D006262	0.0113908	0	0.991001	0	0.125299	0	0.0227816	0	0.125299	0.398679	0.0455633	0	0	0.0227816	0	0	0.0113908	0.0341725	0	0.0227816	0	0.0341725	0	0	0.0227816	0	0.489805	0	0	0.13669	0.0113908	0.0113908	0	0	0.0797357	0	0.227816	0.0113908	0.0341725	0.0341725	0
ERR1077342	PRJEB11419	Amplicon	38163	United States of America	Female	55	20.72	D006262	0	0.0107423	1.23536	0	0.114584	0.780607	0.601568	0	0.114584	2.78583	1.24969	0	0.060873	0.060873	0	0.0214846	0.0143231	0.297203	0	0.00716153	0.0358076	0.0143231	0	0.00358076	0.0322269	3.22985	0.819995	0.0214846	1.44305	2.75719	0	0	0	0	0.128908	0	0.698249	0.00358076	0.0179038	0.00716153	0
ERR1077994	PRJEB11419	Amplicon	25774	United States of America	Female	56	24.09	D006262	0	0	0.358828	0	23.1567	0	0	0	0	0.801219	0.0147464	0	0	0.0491545	0	0	0	0.103225	0.0196618	0.0786473	0	9.28529	0	0.00491545	0.191703	0.0196618	2.60028	0.00491545	0	0.0196618	0	0	0.0442391	0.0196618	0.319505	0.00983091	0.344082	0	0.0688164	0	0
ERR1089702	PRJEB11419	Amplicon	38288	United States of America	Male	68	22.47	D006262	0.164164	0.00800801	0.0600601	0	0.0720721	0.132132	0.124124	0	0.044044	0.24024	0.136136	0	0.132132	0.00800801	0.004004	0	0	1.15716	0.012012	0.012012	0.928929	0.02002	0	0.012012	0.292292	1.70571	0.248248	1.15716	0.024024	1.04505	0	0	0	0	0.02002	0	0.112112	0	0.028028	0.012012	0
ERR1089709	PRJEB11419	Amplicon	32031	United States of America	Male	32	23.75	D006262	0	0.0087127	0.0435635	0	0.209105	0.209105	0.100196	0	0.196036	0.893052	0.0392071	0	0.0522762	0.0566325	0	0	0	0.239599	0.00435635	0.0261381	0	0.0087127	0	0	0.0087127	4.98366	0.827706	0.00435635	0.161185	0.0697016	0.0087127	0.00435635	0	0.0174254	0.0348508	0.0087127	0.135047	0	0.00435635	0	0
ERR1089733	PRJEB11419	Amplicon	38910	United States of America	Male	36	25.09	D006262	0	0	0	0.0291363	0.12487	0	0	0	0.0166493	0.024974	0	0	0.012487	0.012487	0	0.141519	0.166493	0.012487	0.0416233	0	0.0208117	0	0.00416233	0	0.00416233	0.0208117	0.116545	0.00416233	0	0	0	0	0	0.00832466	0.00416233	0.145682	0.878252	0	0.199792	0.024974	0
ERR1089740	PRJEB11419	Amplicon	26486	United States of America	Male	46	23.67	D006262	0	2.77151	0.0188111	0	5.6935	0.0940557	0.050163	0	0.238274	1.09105	0.156759	0	0.0689742	0.0313519	0	0.0250815	0.0564334	0.971909	0.0188111	0.00627038	0.106596	0.00627038	0	0.00627038	0.0438927	0.188111	0.714823	3.74969	0.3386	0.507901	0	0.313519	0.150489	0.050163	0.0815149	0.0250815	0.16303	0.00627038	0.0250815	0	0
ERR1089757	PRJEB11419	Amplicon	34430	United States of America	Male	53	19.01	D006262	0	0	0	0.00369426	0.00369426	0	0	0	0.103439	0.00369426	0	0	0.00369426	0.0258598	0	0.0480254	0.0369426	0.0110828	0	0	0	0	0	0	0.00369426	0.00369426	0.591082	0	0	0.00369426	0	0	0	0	0	0.00369426	0.0443312	0	0.144076	0	0
ERR1089758	PRJEB11419	Amplicon	29916	United States of America	Female	66	19.2	D006262	0.31197	0	0.656779	0	7.38876	0.00547315	0.0273658	0	0.0656779	0.120409	0.0164195	0	0.0164195	0.0602047	0.00547315	0	0.00547315	0.31197	0.328389	0.0164195	0	0	0	0	0	1.32998	0.695091	0.180614	0	0.509003	0	0	0.0273658	0	0.31197	0.0328389	0.465218	0.00547315	0.0766242	0	0
ERR1089759	PRJEB11419	Amplicon	41398	United States of America	Male	53	19.01	D006262	0	0	0	0	0.0176741	0	0	0	0.117827	0.00589136	0	0	0.00883705	0.00294568	0	0.0324025	0.0294568	0	0.00589136	0	0	0	0	0	0	0	0.913161	0	0	0.00294568	0	0	0	0	0	0.0471309	0.0176741	0	0.0765877	0	0
ERR1089805	PRJEB11419	Amplicon	42726	United States of America	Male	66	25.75	D006262	0	0.00360088	0.12243	0.00720176	0.0144035	0	0	0	0	0.00360088	0	0	0	0.0540132	0.00360088	0.0756185	0.090022	0.00360088	0.0144035	0	0	0	0	0	0	0.183645	0.0756185	0.0504123	0	0	0	0.00360088	0.0108026	0.0108026	0.00360088	0.00720176	0.907421	0	0.147636	0.0180044	0
ERR1089829	PRJEB11419	Amplicon	38747	United States of America	Male	38	27.12	D006262	0	0	0	0	0.133765	0.00352014	0.00704027	0	0.0176007	0.0281611	0.0176007	0	0.00352014	0.0352014	0	0.0246409	0	0	0	0	0	0	0	0	0	0.0105604	0.0563222	0	0	0.00352014	0	0	0	0	0	0	0.0668826	0	0	0.00352014	0
ERR1089845	PRJEB11419	Amplicon	33721	United States of America	Female	52	23.83	D006262	0	0	0	0	0.839092	3.99391	0.20566	0	3.22063	0.464791	0.0946035	0.0164528	0.156301	0.020566	0	0.0246792	0.0246792	0.275584	0	0	0.00822639	5.06746	0.00411319	0	0.0452451	0.00822639	0.0740375	0	0	0.00411319	0	0.00411319	0.0370188	0.0123396	0	0	0.415433	0	0.0123396	0.00411319	0
ERR1089850	PRJEB11419	Amplicon	37330	United States of America	Male	70	23.33	D006262	0	0	0.448632	0	0	0	0	0	0.0299088	0.37386	0.0859877	0	0.0112158	0.018693	0	0.0224316	0.0411246	0.0336474	0.0411246	0	0	0.0037386	0.0037386	0	0.0037386	0.00747719	0.145805	0	0	0.725288	0	0.0037386	0	0	0	0	0.0411246	0	0.0112158	0.0037386	0
ERR1089893	PRJEB11419	Amplicon	28118	United States of America	Male	52	34.58	D006262	0	0.24575	0.0100306	0	0.772356	0.0100306	0	0	0	0.0200612	0	0	0.0050153	0	0	0	0	0.0050153	0	0	0	0	0	0	0.0100306	0	0.280857	0	0	0.0150459	0	0.0050153	0.0150459	0.0200612	0	0	0.0150459	0	0	0	0
ERR1089910	PRJEB11419	Amplicon	35022	United States of America	Female	69	21.46	D006262	0.00806712	0	0.00806712	0.0161342	0.911584	0.0322685	0.153275	0	0.274282	0.36302	0.201678	0	0.0484027	0.00806712	0.00806712	0.0161342	0.0161342	0.451759	0.0242014	0	0.0484027	0	0	0.00806712	0	0	0.371087	0	0.00806712	0.0564698	0	0.161342	0	0.0242014	0.0161342	0.145208	1.41175	0	0.153275	0	0
ERR1089922	PRJEB11419	Amplicon	30485	United States of America	Female	55	23.57	D006262	0	0	0.0217616	0	0.0380828	0.0217616	0.331864	0	0.255699	0.250258	0.27202	0.0054404	0.397149	0.0163212	0	0.0108808	0.0054404	0.364507	0.0108808	0.0217616	0.0489636	0.0054404	0	0.0054404	0.0489636	6.13677	0.94663	0.0054404	0.0054404	0.397149	0	0	0.0054404	0.0108808	0.13601	0.0108808	0.67461	0.0054404	0.0870464	0.0108808	0
ERR1089931	PRJEB11419	Amplicon	28130	United States of America	Male	65	24.01	D006262	0	0	0	0	0.280712	0.44914	1.08202	0	1.25555	1.83229	0.377686	0	0.826826	0.0459348	0.00510386	0.0918695	0.0459348	0.372582	0.00510386	0.0612464	2.27122	0.392998	0.00510386	0	0.204155	0.00510386	0.306232	0	0.714541	0.0663502	0	0.00510386	0.0612464	0.0459348	0.908488	0.00510386	0.495075	0	0.035727	0.00510386	0
ERR1089936	PRJEB11419	Amplicon	39939	United States of America	Male	55	25.52	D006262	0	0	0.0449983	0	0.0138456	0.0103842	0	0	0.0415369	0.0346141	0	0	0.00346141	0	0	0.0207684	0.017307	0.00346141	0.00692281	0.00346141	0	0	0	0.00346141	0.0138456	0.138456	0.0484597	0	0	0.00346141	0	0	0	0.00692281	0.00346141	0.0311526	0.231914	0	0.0484597	0.00346141	0
ERR1089937	PRJEB11419	Amplicon	30751	United States of America	Female	62	22.27	D006262	0	0	0.00461489	0	0.00922978	0.0138447	0.00461489	0	3.61346	1.6106	0.535327	0.00461489	0.161521	0.0184596	0	0.00461489	0.00461489	0.226129	0.00461489	0.0138447	0	0.00461489	0	0	0.0276893	0.0461489	2.91199	0	0.00461489	1.37985	0	0	0	0	0.669159	0.272278	0.530712	0	0.498408	0.00461489	0
ERR1089943	PRJEB11419	Amplicon	24037	United States of America	Male	30	20.54	D006262	0.0380325	0.0126775	0.0380325	0	1.47059	0.0443712	0.0190162	0	0.0760649	0.0633874	0.0380325	0	0.0126775	0	0	0.0380325	0.025355	0	0	0	0.0126775	0.0126775	0	0	0	0	0.158469	0	0	0.0316937	0	0.15213	0.0316937	0.00633874	0.00633874	0.20284	0.627536	0	0.171146	0.00633874	0
ERR1089951	PRJEB11419	Amplicon	38805	Canada	Male	53	28.37	D006262	0	0	0	0	0.0212044	0.0671473	0.00353407	0	0.0282725	0.328668	0	0	0.00706814	0.00706814	0	0	0	0.759825	0	0.0106022	0.0106022	0.236783	0.00353407	0	9.00834	0.0176703	15.2212	0.0141363	0	0.265055	0	0.00353407	0	0	0.586655	0	0.222646	0	0.148431	0.00353407	0
ERR1089960	PRJEB11419	Amplicon	44031	United States of America	Male	38	29.68	D006262	0.0098798	0	0.0428124	0.00329327	0.00329327	0	0.00658653	0	0.0131731	0.102091	0	0	0.00658653	0.00329327	0.00329327	0.049399	0.0164663	0.0131731	0.0098798	0	0	0	0	0	0	0	0.0922114	0.00329327	0	0.0658653	0.00329327	0	0.0922114	0.0263461	0	0.00329327	3.55673	0.00329327	0.0823316	0.00658653	0
ERR1089963	PRJEB11419	Amplicon	23309	United States of America	Male	57	23.46	D006262	0	0.00605547	0.0484437	0	0.0484437	0	0.0181664	0	0.0423883	0.0242219	0	0	0	0	0	0	0	0	0	0	0.00605547	0.00605547	0	0	0	0	0	0	0	0	0	0.00605547	0	0	0	0	0.090832	0	0.00605547	0	0
ERR1089964	PRJEB11419	Amplicon	38272	United States of America	Female	58	23.81	D006262	0	0.0037456	1.03753	0	15.724	0	0.591805	0	0.824032	1.12743	0.599296	0.0037456	0.299648	0.104877	0.0074912	0.0037456	0.0037456	0.741629	0.0149824	0	0.0074912	0	0.0112368	0	0.0486928	0.576822	1.00382	0	0	0	0.0037456	0.87647	0.0711664	0.119859	0.176043	0.0037456	1.41209	0.0037456	0.183534	0.0037456	0
ERR1089965	PRJEB11419	Amplicon	25963	United States of America	Male	67	28.7	D006262	0	0	1.25681	0	0.118669	0	0	0	0.215761	0.0539403	0	0	0	0.00539403	0	0.00539403	0.00539403	0.0755165	0	0	2.81569	0.0485463	0	0	0.0647284	0.0215761	4.08868	0	0	0.199579	0	0	0	0	0.129457	0	0.145639	0	0.0161821	0.0107881	0
ERR1089968	PRJEB11419	Amplicon	25573	United States of America	Female	63	24.63	D006262	0	0.239139	0	0	1.00211	0.0284689	0.148038	0	0.597848	1.89034	0.967944	0	0.16512	0.0284689	0.0227752	0.0113876	0.0341627	0.278996	0.0284689	0.0455503	0.0227752	0.159426	0	0.0170814	0.250527	0.0170814	1.11598	0.00569379	0.00569379	0.278996	0	0	0	0	0.0854068	0.0512441	0.136651	0	0.216364	0.00569379	0
ERR1089988	PRJEB11419	Amplicon	39599	United States of America	0	77	26.4	D006262	0	0.718512	0.313469	0	0.0105664	0.028177	0.0528318	0	1.17287	0.29938	0.295858	0	10.7988	0.0493097	0	0.00352212	0.00352212	0.852353	0.0105664	0	0.0105664	0.0140885	0	0	0.309946	1.41237	0.753733	0.0246548	0.0774866	2.44787	0	0	0	0	0.0105664	0	1.97591	0.0422654	0.0422654	0.0105664	0
ERR1089995	PRJEB11419	Amplicon	52525	United States of America	Male	72	22.08	D006262	2.74008	0	0.0161181	0.00322362	10.9539	0.00967087	0.0676961	0	0.477096	0.148287	0.0193417	0.00967087	0.0451307	0.0773669	0.00644725	0.00967087	0	0.963863	0.0161181	0.00322362	0	0.00644725	0	0.00644725	0.00644725	0.0161181	0.235324	0.0580252	0	0.0902614	0	0	0	0	0.00644725	0.193417	0.934851	0.00322362	0.215983	0.025789	0
ERR1090010	PRJEB11419	Amplicon	24988	United States of America	Male	77	24.39	D006262	0	0	0.258755	0	0.0057501	0.230004	0	0	0.0345006	0.448508	0.0172503	0	0.0460008	0.0977517	0	0.0977517	0.0862515	0.0805014	0.0172503	0.0345006	0.0172503	0.0057501	0	0	0.0115002	0.0517509	1.46628	0.0345006	0	0.0057501	0	0.391007	0	0.0057501	0	0.0057501	0.379507	0.0057501	0.057501	0	0
ERR1090013	PRJEB11419	Amplicon	59361	United States of America	Male	71	23.73	D006262	0.0951646	0.00257202	0.961934	0	0.216049	0	0.167181	0	0.131173	0.89249	0.388374	0.00257202	0.0437243	0.00514403	0.00257202	0.00514403	0	1.03909	0.00257202	0.0154321	0.480967	0.00514403	0.00514403	0.00514403	0.275206	0.0180041	1.69239	0.0154321	0.00514403	0.0180041	0	0.0102881	0.0411523	0.0128601	0.0771605	0.0514403	0.416667	0	0.0462963	0.00514403	0
ERR1090017	PRJEB11419	Amplicon	26832	United States of America	Male	59	22.32	D006262	0	0	0.011528	0	0.536054	0.00576402	0.0230561	0	0.00576402	0.242089	0.0230561	0	0.0288201	0.011528	0	0	0.00576402	0.0345841	0	0.00576402	0	0.340077	0.00576402	0.00576402	0.011528	0.00576402	0.484178	0	0	0.0230561	0	0	0	0.00576402	0.00576402	0	0.0634042	0	0.11528	0.011528	0
ERR1090018	PRJEB11419	Amplicon	36309	United States of America	Male	62	37.5	D006262	0	0	0.0120812	0	0.064433	0.00805412	0.00805412	0	0.0523518	0.0523518	0	0	0.0281894	0.41076	0.0201353	0.0563789	0.0765142	1.08731	0.00402706	0	0.0241624	0.0120812	0	0	0	0.00402706	0.181218	0	0	0.0201353	0	0.0120812	0.100677	0.0765142	0.366463	0.0201353	1.01079	0.00402706	0.0845683	0	0
ERR1090022	PRJEB11419	Amplicon	29787	United States of America	Female	63	21.03	D006262	0.347298	0	0.14109	0	0.24962	0	0.0651183	0	0.0868244	0.596918	0.146516	0	0.0488387	0.0217061	0.0162796	0.0271326	0.0162796	0.24962	0.010853	0.0434122	0.010853	0	0	0	0.933362	0.0162796	0.488387	0	0	0.944215	0	0.0271326	0.0488387	0.010853	0.130237	0	0.922509	0	0.0922509	0	0
ERR1090026	PRJEB11419	Amplicon	26537	United States of America	Male	50	22.96	D006262	0	0	0.292013	0	0.0243345	0.209276	0	0	0.0146007	0.257945	0	0	0	0.0778702	0.00486689	0.0146007	0.0194676	0.0292013	0	0.0146007	0.700832	0	0	0.00486689	0.043802	0.530491	0.681365	0	0	0.0973378	0.0778702	0	0.0340682	0.00973378	0	0	0.0973378	0	0.0632696	0	0
ERR1090035	PRJEB11419	Amplicon	29488	United States of America	Male	66	22.43	D006262	2.57977	0	0.0731109	0	0.407332	0.0313332	0.0469998	0	0.109666	0.135777	0.0156666	0	0.0939997	0.026111	0	0.0156666	0.0104444	0.0574443	0.0052222	0	0	0.0104444	0	0	0.0208888	0.109666	0.0417776	0.0052222	0.0052222	0.87733	0	0.0208888	0	0.0104444	0	0.0052222	0.0835553	0	0.0052222	0.0104444	0
ERR1090036	PRJEB11419	Amplicon	46089	United States of America	Female	59	24.13	D006262	0	0	0.595757	0	16.3322	0.00300888	0.367083	0	1.67895	2.36197	0.32195	0.00300888	0.144426	0.0391154	0	0.00902663	0.00300888	0.303896	0	0.312923	0.00601775	0.228675	0.00601775	0	0.102302	0.0180533	0.355047	0.00300888	0.0812397	0.655935	0	0.0180533	0	0.00300888	0.0661953	0.00902663	0.761246	0.00601775	0.00902663	0.00300888	0
ERR1090045	PRJEB11419	Amplicon	37111	United States of America	Female	75	32.51	D006262	0	0	0.165813	0	0.0146306	0	0.0438917	0	0.599854	0.0390149	0.24872	0	0.0146306	5.61814	0	0	0	0.219459	0.00487686	0.0243843	0.331626	0.00487686	0.00975372	0	0.541331	0.0780298	0.526701	0.0146306	0	0.453548	0	0	0	0	0.277981	0.0195074	0.0975372	0	0.0292612	0	0
ERR1090051	PRJEB11419	Amplicon	23855	United States of America	Male	78	22.51	D006262	0.416531	0	0.0780996	0.0065083	0.943703	0	0.0455581	0	0.507647	1.04133	0.065083	0.0065083	0.175724	0.0260332	0.0130166	0.0065083	0.0065083	0.136674	0	0.0195249	4.41263	0.0130166	0.0520664	0.0195249	0.0520664	1.6466	0.898145	0.312398	0	1.03482	0	0	0	0	0.0390498	0.38399	0.57273	0	0.318907	0.0195249	0
ERR1090060	PRJEB11419	Amplicon	28714	United States of America	Female	56	23	D006262	0	0	0	0	0.0528989	0	0.0370292	0	0.185146	0.259204	0.153407	0.0105798	0.216885	0	0	0.0687685	0.0423191	0.0370292	0.0793483	0.00528989	0	0.0105798	0	0	0.0105798	0.00528989	0.349132	0.00528989	0	0.0846382	0.00528989	1.80914	0.0264494	0.0634786	0	0.0158697	0.158697	0.00528989	0.0264494	0	0
ERR1090063	PRJEB11419	Amplicon	33926	United States of America	Male	56	17.15	D006262	0	0	0	0	0.0172816	0	0	0	0.0086408	0.0129612	0	0	0	0	0	0.0345632	0.0345632	0.021602	0.0043204	0	0	0	0.0043204	0	0	0.0043204	0.0043204	0	0	0.0475244	0	0.0086408	0.0043204	0	0	0	4.30312	0	0.0561652	0.0043204	0
ERR1090066	PRJEB11419	Amplicon	31417	United States of America	Male	44	29.19	D006262	0	0	0.124872	0	0.0312179	0.00445971	0.00445971	0	0.0356777	0.0535165	0.0222985	0	0.00891941	0	0	0.0133791	0.0133791	0.00891941	0.00445971	0	0.0802747	0	0	0	0	0.00445971	0.0401374	0	0	0.00445971	0	0.00445971	0.0178388	0.0579762	0	0.0267582	0.0312179	0	0.0401374	0	0
ERR1090085	PRJEB11419	Amplicon	32015	United States of America	Male	38	25.83	D006262	0	0	0.00438885	0.0131666	0.0219443	0	0	0	0.0438885	0	0	0	0	0	0	0.0394997	0.0175554	0	0	0.00438885	0	0.00438885	0	0	0.00877771	0	0.0394997	0	0	0	0	0.00877771	0.00438885	0.00877771	0	0.00877771	0.0351108	0	0.00438885	0.00438885	0
ERR1090096	PRJEB11419	Amplicon	37231	United States of America	Male	60	25.09	D006262	0	0	0.00727696	0	0.0473002	0.0327463	0	0	0.0218309	0.185563	0.00363848	0	0.0109154	0.00363848	0	0	0.00363848	0	0.0291078	0	0	0.00363848	0	0	0	0	0.0327463	0	0	0.0727696	0	0	0	0	0	0	0.0218309	0	0	0	0
ERR1090106	PRJEB11419	Amplicon	32357	United States of America	Male	34	26.58	D006262	0	0.00436987	0	0	0.384548	0.253452	0.0611781	0	0.0742877	0.550603	0.109247	0	0.0218493	0.0305891	0	0.0174795	0	0.00873973	0.00873973	0.0218493	0.0131096	0.00436987	0.00436987	0	0	1.64744	0.904562	0	0.244712	0.109247	0	0	0	0	0.0218493	0.00436987	0.00873973	0	0.0131096	0	0
ERR1090107	PRJEB11419	Amplicon	37358	United States of America	Male	34	26.58	D006262	0	0	0	0	2.8596	0.0273085	0.0234073	0	0.0156049	0.0897281	0.0195061	0	0.0156049	0.156049	0	0.00780244	0.0195061	0	0.0156049	0	0	0	0	0	0.00390122	0.210666	0.339406	0.00780244	0.00390122	0.0507159	0	0	0	0.0117037	0.0507159	0	0.0273085	0	0.0117037	0	0
ERR1090110	PRJEB11419	Amplicon	28476	United States of America	Male	48	25.4	D006262	0	0.0252245	0.630612	0	0.670972	0.0050449	0.0403592	0	0.0403592	0.635657	0.121078	0	0.0403592	0.0302694	0.0100898	0.0050449	0.0201796	0.161437	0.0958531	0.0100898	0.0050449	0.050449	0	0	0.0100898	1.23096	1.14519	0	0	0.252245	0	0.0050449	0.0908082	0.0252245	0.0554939	0.0807184	1.77076	0	0.171527	0.0151347	0
ERR1090113	PRJEB11419	Amplicon	36943	Canada	Female	60	20.47	D006262	0.00929757	0	0.502069	0	2.2872	1.28306	0.162707	0	0.492771	4.0119	0.172005	0	0.120868	0.0418391	0	0.0185951	0.0139464	0.11622	0.00464878	0.0604342	0.00929757	0.144112	0.0185951	0.00464878	2.687	0.0557854	3.22161	0.0139464	0	0.692669	0	0.00464878	0.00464878	0.00464878	0.176654	0	0.906513	0	0.0371903	0.00929757	0
ERR1090118	PRJEB11419	Amplicon	30470	United States of America	Male	64	24.14	D006262	0	0	0.158272	0.00931012	0.302579	0.111721	0.0372405	0	0.256028	1.34066	0	0	0.0232753	0	0	0	0	0	0	0.00465506	0	0.148962	0	0	0	0.0139652	0.339819	0.00465506	0.00465506	0.567917	0	1.11256	0.0139652	0.0698259	0.00931012	0	0.00931012	0	0.00465506	0	0
ERR1090128	PRJEB11419	Amplicon	32217	United States of America	Female	33	20.39	D006262	0.0213129	0	0.0511509	0	1.60273	0.00426257	0.0767263	0	0.00852515	0.102302	0	0	0.029838	0	0	0.127877	0.106564	0	0	0	0.0213129	0	0	0	0.00426257	0.00852515	0.0341006	0	0	0	0	0.00852515	0.029838	0.0170503	0	0.00426257	0.00426257	0	0.00426257	0	0
ERR1090129	PRJEB11419	Amplicon	51793	United States of America	Male	37	21.41	D006262	0	0	0.302634	0	0.357162	0.30536	0.139048	0	0.256284	0.766127	0.490757	0	0.0436229	0.0354436	0	0.0245379	0.0463493	0.607994	0.00272643	0.00545286	0.00817929	0.226294	0	0.057255	0.00272643	0.11451	0.520748	0.00545286	0	1.5268	0	0.00817929	0.0354436	0.019085	0.0981515	0	0.87791	0.00817929	0.0327172	0	0
ERR1090135	PRJEB11419	Amplicon	36157	United States of America	Male	61	24.41	D006262	0.00846131	0	0	0.00423066	1.16766	0.00846131	0.00423066	0	0.245378	0.473833	0.00423066	0	0.0338452	0.0423066	0.012692	0.0253839	0.0338452	0.64306	0.012692	0.012692	0.00846131	0	0	0	0.00423066	0.317299	3.55798	0.00423066	0.105766	0.0803825	0.00423066	0.626137	0.00423066	0.0338452	0.300377	0.00423066	1.48919	0	0.143842	0	0
ERR1090138	PRJEB11419	Amplicon	33141	United States of America	Male	38	20.48	D006262	0	0	0.224264	0.00431276	0.0345021	0	0	0	0.00862552	0.0129383	0.215638	0	0.00862552	0.00431276	0	0.103506	0.00431276	0	0.0258766	0.00431276	0.00431276	0.00862552	0	0	0.00862552	0.150947	0.616725	0.741795	0	0.00431276	0	0.267391	0.00862552	0.00862552	0.00431276	0	0.0431276	0	0	0	0
ERR1090145	PRJEB11419	Amplicon	29092	United States of America	Female	35	25.09	D006262	0	0	0	0	0.414192	0.0108998	0.0108998	0	0.141697	1.05183	0.0272494	0	0.0326993	0	0	0.0326993	0.0272494	0.0326993	0.00544989	0.00544989	0	0	0	0	0.0217996	0.049049	0.256145	0.0108998	0.910131	0.130797	0	0.0217996	0.0163497	0.00544989	0.00544989	0.00544989	0.196196	0	0.049049	0	0
ERR1090147	PRJEB11419	Amplicon	38441	United States of America	Female	33	19.55	D006262	0.00426367	0.00426367	0.00426367	0	0.503112	0.0426367	0.00426367	0	0.20892	0.0426367	0	0.00426367	0.012791	0.012791	0.00426367	0.0298457	0.0426367	0.119383	0.0170547	0.0426367	0.012791	0.00426367	0.00426367	0	0.0298457	6.24201	5.13345	0.025582	0	0.532958	0	0.0596913	0.0341093	0.025582	0.260084	0.0170547	4.72414	0.012791	0.140701	0.00852733	0
ERR1090148	PRJEB11419	Amplicon	26269	United States of America	Female	60	23.17	D006262	0	0	0.0224858	0	4.89066	0.0393502	0.061836	0	2.57462	0.550902	0.207994	0.0224858	0.106808	1.29856	0	0.00562145	0	0.179886	0.00562145	0.0562145	0.0337287	0.0112429	0	0	0.0393502	11.8613	1.11867	0.00562145	0	1.87756	0	0.0112429	0.0337287	0.00562145	0.224858	0.00562145	0	0.00562145	0	0.00562145	0
ERR1090157	PRJEB11419	Amplicon	32113	United States of America	Female	66	25.51	D006262	0	0.00409987	1.69325	0	13.6157	0.942971	0.0901972	0	0.541183	2.55012	0.241893	0	0.106597	0.0163995	0	0	0	0.0614981	0.00409987	0.0450986	0.0204994	0.139396	0.0122996	0	0.122996	0.0532983	2.45172	0.00819975	0	0	0	0	0	0	0.143496	0.0204994	1.58665	0	0.0368989	0.00819975	0
ERR1090163	PRJEB11419	Amplicon	30550	United States of America	Female	73	22.31	D006262	0	0	0	0.00473418	0.213038	0.00473418	0.00946835	0	0.0189367	0.080481	0.00473418	0	0.0142025	0.00473418	0	0.0236709	0	0.00473418	0	0.00946835	0.00473418	0.0236709	0	0	0.00473418	0.0284051	0.179899	0.00946835	0	0.0378734	0	0.00473418	0.00473418	0.0189367	0.00473418	0	0.0615443	0	0.0520759	0	0
ERR1090266	PRJEB11419	Amplicon	23161	United States of America	Male	60	25.71	D006262	0	0	1.62196	0	0	0.0682379	0.0209963	0	0.0314944	0.493412	0.0262453	0.00524907	0	0.0262453	0	0.0314944	0.0262453	0.556401	0	0	0.0419925	0	0	0	0	0.362186	0.346438	0	0.00524907	0.115479	0	0.00524907	0.0682379	0.0577397	0.0997323	0.0419925	0.0944832	0	0.0524907	0	0
ERR1090303	PRJEB11419	Amplicon	26450	United States of America	Female	33	27.44	D006262	0	0.00458484	1.05451	0	0	0.0275091	0.0275091	0	0.00916968	0	0.110036	0	0	0.0458484	0	0.0504333	0.00458484	0.0733575	0	0.0229242	0.00458484	1.23791	0.00458484	0	0.14213	11.077	8.36275	0	0	0	0	0.00458484	0.0504333	0.00916968	0.0458484	0.0229242	2.39787	0	0.0320939	0.00916968	0
ERR1090304	PRJEB11419	Amplicon	36033	United States of America	Female	19	21.29	D006262	0	0.00729155	1.70987	0	0.13854	0.309891	0.00729155	0	0.032812	0.765613	0.182289	0	0.0218747	0.0291662	0.00364578	0.0437493	0.0401035	0.207809	0	0.00364578	0.0182289	0.689052	0	0	2.54111	0.0145831	1.58956	0	0	12.4066	0	0.00729155	0.222392	0.0255204	0.360932	0	1.73904	0	0.0692698	0.0109373	0
ERR1090312	PRJEB11419	Amplicon	22471	United States of America	Male	19	27.37	D006262	0	0	0.625646	0	0	0.137757	0.235335	0	0.0573987	0.660085	0.177936	0	0.0114797	0.103318	0.0172196	0.00573987	0.00573987	0.275514	0	0.0229595	0	0	0	0	0.0344392	0.0286993	0.935599	0.00573987	0	0.45345	0	0.0172196	0.160716	0.0344392	0.0573987	0.00573987	5.40696	0.00573987	0.0401791	0	0
ERR1090353	PRJEB11419	Amplicon	24567	Netherlands	Male	62	27.67	D006262	0	0	0.025752	0.00515039	0	0.139061	0.159662	0	0.092707	0.334775	0.00515039	0	0.103008	0.0309023	0.00515039	0	0.00515039	0.0618047	0.00515039	0.0206016	5.25855	1.2773	0.0103008	0.0103008	1.44211	0.0154512	3.51772	0.00515039	0	1.06613	0.0412031	0	0.00515039	0.0103008	0.911619	0.0412031	1.11248	0	0.0515039	0	0
ERR1090361	PRJEB11419	Amplicon	27773	United Kingdom	Male	56	22.99	D006262	0	0	0.0720669	0	0.00480446	0.163352	0	0	0.00960892	0.211396	0.0816758	0	0	0	0	0	0	0.787931	0	0	0.00480446	0.00480446	0	0.0144134	0.00960892	0.26905	0.975305	0	0	0.293072	0	0	0.00960892	0	0.00480446	0.0192178	0.52849	0.00480446	0.00480446	0.00960892	0
ERR1090411	PRJEB11419	Amplicon	26652	Australia	Female	33	25.61	D006262	0	0	0.00469307	0.00469307	0	0.0234654	0.00469307	0	0.136099	2.06495	1.11695	0	0.0469307	0.0797822	0	0	0.00469307	0.450535	0.00469307	0.0328515	4.75408	0.0140792	0.00469307	0	0.0281584	0.0187723	2.12127	0.00938615	0.00469307	0.065703	0	0.00469307	0	0	0.103248	0.06101	0.422377	0	0.211188	0.00469307	0
ERR1090428	PRJEB11419	Amplicon	22636	Australia	Male	67	27.68	D006262	0	0	0	0	0	0	0	0	0.00527065	0.142307	0.0263532	0	0	0.0105413	0	0.00527065	0	0.0316239	0	0	0.0263532	0	0	0	0.0105413	0.737891	0.379487	0.179202	0.0527065	0.0527065	0	0.0263532	0	0	0	0.0105413	0.310968	0	0.0421652	0	0
ERR1090458	PRJEB11419	Amplicon	33081	Australia	Male	19	29.41	D006262	0	0.00732118	1.10916	0	0.00366059	0.106157	0.139102	0	0.106157	3.06757	0.0841936	0	0.0695512	0.0109818	0	0.0219635	0.0219635	0.43195	0.00366059	0.263563	0	0.0146424	0.0109818	0	0.00732118	0.00732118	0.984699	0.0146424	0	0.662567	0	0.0109818	0.102497	0.0219635	0.344095	0	0.728457	0.00366059	0.0475877	0	0
ERR1090460	PRJEB11419	Amplicon	35297	Australia	Female	31	28.34	D006262	0.00650703	0	0.149662	0	0.165929	0.0130141	0.00325351	0	0.289563	0.383915	0.00325351	0	0.0325351	0	0	0.00325351	0.00650703	0.0325351	0	0.00325351	0	0.273295	0	0.00325351	0.341619	0.00650703	0.96304	0	0	0.0227746	0	0	0	0	0.0357887	0	0.162676	0	0	0.00325351	0
ERR1090482	PRJEB11419	Amplicon	34564	United States of America	Male	54	34.44	D006262	0	0	0	0	5.20812	0.572927	0	0	0.0138055	0.00345137	0.0862843	0	0.00345137	0.42797	0	0.0103541	0	0.0241596	0	0	0.00345137	1.63595	0	0	2.55401	0.00690274	0.666114	0	0	0	0	0.00690274	0	0	0	0.0724788	0.942224	0	0.262304	0.00345137	0
ERR1090518	PRJEB11419	Amplicon	29661	United States of America	Male	44	32.89	D006262	0	0	3.13823	0	0	0	0.00436472	0	0	0.00872943	0	0	0	0	0	0.113483	0.109118	0.0349177	0.00436472	0	0.816202	0.440836	0.00436472	0	0.00436472	0.0130941	0.720178	0	0	0.00436472	0	0.0130941	0.327354	0.091659	0.0174589	0.183318	3.22989	0.00436472	0.0261883	0.030553	0
ERR1090547	PRJEB11419	Amplicon	24965	United States of America	Male	73	25.29	D006262	0	0	0	0	0.105575	0.206123	0.0050274	0	0.025137	0.377055	0.0050274	0	0	0.025137	0	0.0452466	0.0603288	0.110603	0	0.0050274	0.0100548	0.0050274	0	0	0.0150822	0.311699	1.05073	0.0100548	0.301644	0	0	0.0050274	0.0653562	0.0301644	0.0904932	0	0.412247	0	0.0351918	0	0
ERR1090552	PRJEB11419	Amplicon	27186	United States of America	Female	25	22.81	D006262	0.00516316	0	0	0	0.733168	0.113589	0	0	0.304626	0.154895	0.345931	0.00516316	0.00516316	0.0206526	0	0.0619579	0.0413052	0.067121	0.00516316	0.0154895	0	3.10822	0.00516316	0	0.0154895	0.0206526	3.74845	0	0	0.123916	0.216853	0.0206526	0.0619579	0.0309789	0.0774473	0.00516316	0.567947	0	0.0258158	0	0
ERR1090561	PRJEB11419	Amplicon	36782	United States of America	Female	35	35.15	D006262	0	0	0.00313942	0.00627884	0.00627884	0.00941826	0	0	0	0.00627884	0	0	0	0.624745	0	0.0156971	0.0188365	0.144413	0.00941826	0.0125577	0.0188365	0.00941826	0	0	0.0156971	0.0251154	22.0827	0	0	0	0	0.0439519	0.712649	0.257433	0	0.260572	2.64339	0	0.0188365	0.00627884	0
ERR1090562	PRJEB11419	Amplicon	29803	United States of America	Male	19	21.14	D006262	0	0	4.70884	0.00523204	0.00523204	0.0470884	0	0	0.0104641	1.77366	0.00523204	0	0	0.429027	0.0156961	0.0313922	0.0261602	0.664469	0	0.0994088	0.0104641	2.32303	0	0	5.09601	0.0261602	4.74023	0	0.00523204	0.00523204	0.0156961	0.219746	0.0418563	0.00523204	0	0.0627845	5.17972	0.0209282	0.141265	0.00523204	0
ERR1090564	PRJEB11419	Amplicon	42934	United States of America	Female	19	23.03	D006262	0	0	0	0.00302939	9.06695	0	0.0999697	0	0.157528	0.384732	0.215086	0	0.00605877	0.415026	0	0	0.00302939	0.424114	0	0.00908815	0.0151469	4.24417	0.00302939	0	0.00908815	0.00908815	0.951227	0.00908815	0	0.00302939	0	0	0	0	0.24841	0.157528	3.38988	0.290821	0.869434	0.0605877	0
ERR1090565	PRJEB11419	Amplicon	29560	United States of America	Male	62	31.24	D006262	0	0.00850449	1.4245	0	0	0.591062	0	0	0.0978016	3.90781	0	0	0.0382702	0.0467747	0	0.0212612	0.0127567	1.62436	0.00850449	0.0722881	0.0127567	0.00850449	0	0	0.0127567	0.0297657	10.5413	0.00850449	0.00425224	0.00425224	0	0	0	0	0.820683	0.00425224	1.416	0.00425224	0.0382702	0.00425224	0
ERR1090567	PRJEB11419	Amplicon	23696	United States of America	Male	25	25.19	D006262	0	0	0.0755744	0	0	0	0.0100766	0	0.00503829	0.0100766	0.0403063	0	0	0.00503829	0	0	0	0.0957275	0	0.00503829	0	0	0	0.0251915	0.0201532	0	0.136034	0.0201532	0.0201532	0.0654978	0.00503829	0.00503829	0.035268	0.0151149	0.0654978	0	0.0806127	0.035268	0	0	0
ERR1090575	PRJEB11419	Amplicon	28589	United States of America	Male	19	21.11	D006262	0	0	0.361089	0	2.53633	0.0174019	0.0957104	0	1.02236	0.752632	0.343687	0.00870095	0.00435047	0.0261028	0	0	0	1.16158	0	0.0609066	0.00435047	1.51832	0	0	0	0.0435047	10.3237	0.00870095	0.0130514	3.43687	0	0	0.00870095	0	0.00435047	0.0304533	0.495954	0	0.139215	0.0261028	0
ERR1090576	PRJEB11419	Amplicon	21751	United States of America	Male	22	21.83	D006262	0	0	1.07024	0	5.50024	0	0.18289	0	0.31159	4.13195	0.657048	0	0.216758	0.0270948	0	0	0	0.18289	0	0.00677369	0.0203211	0.0203211	0.00677369	0	0	1.07702	2.93301	0.00677369	0.0135474	0.521574	0	0.0812843	0.0135474	0.00677369	0.0541895	0	2.51981	0.00677369	0.0203211	0.00677369	0
ERR1090581	PRJEB11419	Amplicon	31471	United States of America	Female	61	19.4	D006262	0	2.59041	0.0336417	0	3.75526	0.29016	0.281749	0	0.508831	3.16232	0.786375	0.00420521	0.0756939	0.218671	0	0.00420521	0.0126156	0.630782	0.00841043	0.0336417	0.00841043	0.00420521	0	0.00841043	0.0336417	2.418	2.18671	0	0.513036	1.56013	0	0.0630782	0	0.00420521	0.487805	0.0252313	0.832632	0.0714886	0.117746	0.0126156	0
ERR1090610	PRJEB11419	Amplicon	26316	United States of America	Male	29	20.98	D006262	0	0	0	0	0.00446588	0.120579	0	0	0.0312612	1.20579	0.00446588	0	0.00446588	0.0312612	0	0	0	0.0803858	0	0.0133976	6.40854	5.91729	0	0	0.00893176	0.0178635	1.64791	0.0223294	0.00446588	0.00446588	0	0.0893176	0	0	0.459986	0.0491247	0.401929	0	0.0446588	0	0
ERR1090619	PRJEB11419	Amplicon	24419	United States of America	Female	51	19.73	D006262	0	0.00479962	0.729542	0	0.00479962	0	0.00479962	0	0.230382	0.0239981	0.0335973	0.00479962	0.00959923	0.0671946	0	0	0	0.0575954	0	0	0.0143988	0.00959923	0	0	0.00959923	0.0479962	6.75786	0.00479962	0	0.00479962	0	0.00479962	0	0	0	0.0143988	0.0527958	0	0.0815935	0	0
ERR1090620	PRJEB11419	Amplicon	30482	United States of America	Male	53	19.77	D006262	0	0	0	0	0.44168	0	0	0	0.393831	0.0368067	0	0.00736133	0.011042	0.022084	0	0.022084	0.0147227	0.00736133	0.00368067	0	0	0.00736133	0	0	0.00736133	0.0184033	14.9914	0.00368067	0	0.0257647	0	0	0	0	0	0.022084	0.022084	0	0.158269	0	0
ERR1090637	PRJEB11419	Amplicon	30071	United States of America	Male	70	48.82	D006262	0.0267213	0.106885	0.0712568	0.00445355	0	0	0.0178142	0	0.0311748	0.20041	0.0356284	0	0.0222677	0.0222677	0	0.00445355	0.00445355	0.316202	0	0	0.048989	0.00445355	0	0	0.00445355	0.329563	0.191503	0.102432	0	0.374098	0.00445355	0	0.00445355	0	0.0356284	0	0.0846174	0.0979781	0.0089071	0	0
ERR1090644	PRJEB11419	Amplicon	28310	United States of America	Female	52	26.52	D006262	0	0	0	0	1.97593	0	0.0310821	0	0.0310821	0.697127	0.217575	0	0.0088806	0.0177612	0	0.088806	0.0754851	0.0488433	0	0	0	0.0044403	0	0	0.0488433	0.404067	0.617202	0	0.0266418	0.14209	0	0.0666045	0.0843657	0.0088806	0.222015	0.0133209	0.341903	0.0044403	0.0088806	0	0
ERR1090645	PRJEB11419	Amplicon	29242	United States of America	Male	38	38.55	D006262	0.0079425	0	0	0	0.00397125	0	0	0	0.690997	0.0238275	0	0.00397125	0.0079425	0.00397125	0	0.0277987	0.015885	0.03177	0.00397125	0.03177	0.0079425	0.162821	0.00397125	0	0.0277987	0.06354	12.5928	0	0.00397125	0.00397125	0	0.0675112	0.0436837	0.0198562	0.420952	0.00397125	1.42965	0	0.047655	0	0
ERR1090651	PRJEB11419	Amplicon	23644	United States of America	Male	59	24.37	D006262	0	0.00692137	0.221484	0	0.0138427	0.207641	0	0	0.242248	0.117663	0.0830565	0	0	0	0	0	0	0.0415282	0	0.0207641	0.131506	0.0138427	0	0.00692137	0.0899779	1.24585	0.75443	0	1.10742	0.484496	0	0	0	0	0.0968992	0	1.67497	0	0.0138427	0	0
ERR1090669	PRJEB11419	Amplicon	28751	United States of America	Male	65	21.12	D006262	0	0	0.0405811	0	0	0	0.0162324	0	0	0.0324649	0.0284068	0	0.00405811	0	0.00811622	0	0	0	0	0	0.0202906	0.00405811	0	0.00405811	0.0202906	0.0162324	0.397695	0.0771041	0	0.109569	0.0121743	0.146092	0.0405811	0.0202906	0	0	0.0202906	0	0.00405811	0	0
ERR1090685	PRJEB11419	Amplicon	26780	United States of America	Male	41	25.09	D006262	0	0.0044047	0.832489	0	0.0044047	0.0044047	0	0	0.387614	0.0308329	0.396423	0	0.00880941	0.0264282	0	0	0	0.0308329	0	0	0.0132141	0.0044047	0	0.0044047	0.0264282	0.0044047	2.31687	0	0	0.242259	0	0	0.0044047	0	0	0.0132141	0.0264282	0	0.0044047	0	0
ERR1090706	PRJEB11419	Amplicon	23091	United States of America	Female	52	24.28	D006262	0	0	1.24692	0	0.0838267	0.0733484	0.0681092	0	0.094305	0.717766	0.151936	0	0.0261958	0.0104783	0	0	0	0.0209567	0	0.0366742	0.450568	0	0.0261958	0	0.639179	1.7394	0.398177	0.00523917	0.392938	0.0838267	0	0	0	0	0.0576308	0	0.272437	0	0.0104783	0.00523917	0
ERR1090714	PRJEB11419	Amplicon	22869	United States of America	Female	44	26.22	D006262	0	0	0	0	3.26233	0	0	0	0	0.0051701	0	0	0.0051701	0.0361907	0.0051701	0.170613	0.139593	0.0878916	0.0051701	0.0051701	0	0	0	0	0	0	3.009	0	0	0	0	0	0	0.0051701	0.0206804	0.0103402	1.97498	0	0.0103402	0	0
ERR1090715	PRJEB11419	Amplicon	22142	United States of America	Male	30	25.5	D006262	0	0	0.540168	0	0	0.17476	0.00529577	0	0.0317746	1.20214	0	0	0.00529577	0.0105915	0	0.00529577	0.00529577	0.0370704	0	0	0	0.540168	0.00529577	0	0.0264788	0.0264788	2.85442	7.81126	0.00529577	0.00529577	0	0	0	0	0.391887	0	0.746703	0	0.0211831	0	0
ERR1090718	PRJEB11419	Amplicon	27225	United States of America	Male	33	26.52	D006262	0.0125676	0	0.0377027	0	0.0125676	0.056554	0.0879729	0	0.0377027	0.00628378	0.0314189	0	0	0.0251351	0	0.0251351	0	0.0188513	0	0.0251351	3.82054	1.30703	0.0502702	0.00628378	0.0125676	0.0377027	2.55121	0	0	0.56554	0	0	0.00628378	0	0.402162	0.188513	0.622094	0	0.194797	0	0
ERR1090727	PRJEB11419	Amplicon	25982	United States of America	Male	40	33.89	D006262	0.00542388	0	0.0162716	0	0.0271194	0.0108478	0	0	0.0162716	0.0162716	0.0108478	0	0	0	0.00542388	0.211531	0.211531	0.0379671	0	0.00542388	0.00542388	0.00542388	0	0.0271194	0	0.0379671	0.119325	0	0	0.119325	0	0	0	0	0	0	0.488149	0	0.00542388	0.00542388	0
ERR1090792	PRJEB11419	Amplicon	63938	United States of America	Male	56	24.14	D006262	0	0.0147726	0.109739	0	0.373536	0.0485386	0	0	0.0823045	1.41395	0.244803	0.00211037	0.00633112	0.00633112	0.00211037	0	0	0.219479	0	0.00211037	0.0548697	0.00422075	0	0	0.0569801	0.28279	0.109739	0	0.00633112	0.265907	0.00211037	0.236362	0	0	0.00633112	0.0105519	0.00211037	0	0	0.00211037	0.240582
ERR1090793	PRJEB11419	Amplicon	83179	United States of America	Female	57	20.52	D006262	0	0	0.00732934	0	0.043976	0.0425102	0	0	0.105542	3.36563	0.281447	0	0.0234539	0.0278515	0	0.00146587	0	0.193494	0	0	0	0.00586347	0	0.00293173	0.0586347	1.18295	0.19496	0	0.0205221	0.825283	0.00586347	0.00586347	0	0	0.0762251	0.0043976	0	0	0	0.00293173	0.172972
ERR1090807	PRJEB11419	Amplicon	55233	United Kingdom	Male	53	27.1	D006262	0.00924585	0	0.107868	0	2.60425	0.471538	0	0	0.212654	5.09138	0.295867	0	0.163343	0.0123278	0	0	0	0.748914	0	0.00924585	0.00308195	0.0061639	0.00308195	0	0.0708848	0.0123278	0.172589	0	0.0123278	0.191081	0	0.0523931	0	0	0.0369834	0.0339014	0	0	0	0.0061639	0.560915
ERR1090821	PRJEB11419	Amplicon	60235	United States of America	Male	31	25.77	D006262	0	0	0	0.00463092	0.0138927	0.0115773	0	0	0.0277855	0.50477	0.115773	0	0.00463092	0.00694637	0	0	0	0.0787256	0	0.00231546	0.00694637	0.0486246	0	0.00231546	0.192183	0.0231546	0.213022	0	0.0138927	0.0393628	0	0	0	0	0.00231546	0.0208391	0	0.00231546	0	0	0.250069
ERR1090835	PRJEB11419	Amplicon	31912	Australia	Female	49	17.99	D006262	0.0200329	0	0	0	0.00400657	1.73885	0	0	0.148243	0.57294	0.0120197	0	0.00801314	0.00400657	0	0	0	0.0961577	0	0	0.0240394	0.00400657	0	0	0.0160263	0.00400657	0.232381	0	0	1.67475	0	0.00400657	0	0	0	0.0120197	0	0	0	0	0.256421
ERR1090839	PRJEB11419	Amplicon	92473	United States of America	Male	49	42.06	D006262	0	0	0	0	0.00141273	0.145511	0	0	0.792541	1.33927	0.331991	0.00141273	0.220386	0.0098891	0	0	0	0.172353	0	0.00282546	0.0324928	0.00423819	0.00565091	0.00141273	0.495868	1.74755	0.509995	0	0.0480328	0.0805255	0	0.00282546	0	0	0	0.0127146	0.00282546	0	0	0	0.673872
ERR1090845	PRJEB11419	Amplicon	41495	United States of America	Female	45	24.45	D006262	0.079387	0	0	0	0.0207097	0.224355	0	0	0.959547	1.3979	0.811128	0.0103548	0.0103548	0.0241613	0.00690322	0	0	0.0552257	0	0.769709	0	0.144968	0.00345161	0.00345161	0.0103548	0.0103548	0.735193	0	0	0.0759354	0	0	0	0	0	0.0276129	0	0.00345161	0	0.00345161	0.0517741
ERR1090848	PRJEB11419	Amplicon	80357	United States of America	Male	50	23.01	D006262	0	0.00416649	1.75826	0.00416649	0.0812466	0.40415	0	0	3.61443	3.69151	1.25203	0.016666	0.947877	0.016666	0	0	0	0.210408	0	0.00833299	0.00833299	0.0104162	0.00624974	0	0.118745	0.0354152	4.87063	0	2.25199	0.0124995	0	0.016666	0	0	0.00416649	0.0562477	0.00833299	0.00416649	0	0.00208325	0
ERR1090856	PRJEB11419	Amplicon	70374	United States of America	Female	29	25.75	D006262	0	0	0.00245888	0.0122944	0	0.00491775	0	0	0.100814	0.223758	0.059013	0	0.0639308	0.00245888	0	0.00737663	0.00245888	0.181957	0	0.0122944	0.00245888	0.0934373	0.00245888	0	0.0147533	0.127862	1.50975	0	0.0442598	0.00491775	0	0.105732	0	0	0	0.243429	0.0122944	0	0	0	0.395879
ERR1090858	PRJEB11419	Amplicon	96529	United States of America	Female	45	24.33	D006262	0.0101216	0	0	0.00168694	5.67992	0.629228	0	0	0.536446	2.30098	0.617419	0.00506081	0.0371126	0.0151824	0.0101216	0.00337388	0	0.20918	0	0.0101216	0.00168694	0.0961555	0.00168694	0.00337388	0.278345	0.0320518	1.02903	0	0.00674775	0.409926	0	0	0	0	0.0101216	0.0118086	0.00337388	0	0	0.00506081	0.219302
ERR1090860	PRJEB11419	Amplicon	63538	United States of America	Male	45	30.67	D006262	0	0.0717082	3.15815	0	0.0209149	0.173295	0	0	0.334638	0.540799	0.00298784	0.00597568	0	0.00597568	0	0.00597568	0.00298784	0.158355	0	0.00896352	0.00298784	0.0239027	0	0	0.570677	0.0119514	0.842571	0	0	0.0448176	0	0.0717082	0	0	0.367504	0.0507933	0	0.0119514	0	0.00298784	0.101587
ERR1090868	PRJEB11419	Amplicon	47729	United States of America	Female	37	21.93	D006262	0.349717	0	0	0	0.385235	0.103822	0	0	0.0109287	1.52182	0.106554	0	0.016393	0.00273217	0	0	0	0.0191252	0.00273217	0.00273217	0.098358	0	0	0	0.180323	0.0437147	0.0409825	0	0	0.26502	0	0.0300538	0	0	0	0.0218573	0	0.0409825	0	0	0.0382503
ERR1090880	PRJEB11419	Amplicon	59471	United States of America	Female	71	67.26	D006262	0	0	0	0	10.498	0.890231	0	0	0.0156181	0.0390452	1.2937	0.00260301	0.0156181	0	0	0	0.00260301	0.38004	0	0.00260301	0.0130151	0.00780904	0	0.00260301	0.278523	0.0260301	2.02254	0	0.0156181	0.00520603	0	0.00260301	0	0	0	0.0832965	0.0104121	0.0182211	0	0	0
ERR1090887	PRJEB11419	Amplicon	55642	United States of America	Male	50	21.62	D006262	0	0	0	0.00523218	0.00261609	0.0915631	0	0	0.0130804	2.22368	0.285154	0	0.353172	0	0.00261609	0.00261609	0.00523218	0.117724	0	0.00784827	0.00523218	0.0758666	0.00523218	0	0.219751	0.379333	1.33682	0	0.879006	0.138653	0	0.0340092	0	0	0	0.0837148	0.0209287	0	0	0	0.303466
ERR1090919	PRJEB11419	Amplicon	91357	United States of America	Female	55	22.31	D006262	0.0257249	0	0.00142916	0	0.00857498	0.277258	0	0	0.141487	1.05901	0.354433	0.00285833	0.2058	0.00142916	0	0	0	0.070029	0	0.00428749	0.0242958	0.261537	0.00142916	0.00142916	0.0314416	0.00428749	0.757457	0	0.264395	0.0114333	0	0.0657415	0	0	0.00142916	0.00714582	0.00571665	0	0	0	0.100041
ERR1090920	PRJEB11419	Amplicon	72705	United States of America	Male	65	22.35	D006262	0	0.00209472	0	0	0.00209472	0.0418945	0	0	0.140346	0.714301	0.0104736	0.00209472	0.142441	0.00628417	0	0	0	0.0481786	0	0	0.00418945	0.0209472	0	0	0.0837889	0.228325	0.123589	0.00418945	0	0.374955	0	0.465029	0	0	0.00209472	0.0356103	0.00837889	0.00628417	0	0	0
ERR1090931	PRJEB11419	Amplicon	55320	United States of America	Male	46	22.67	D006262	0.00925555	0	0	0.00308518	0.604696	0.154259	0	0	0.154259	0.197452	0.0740444	0.00308518	0.033937	0.0123407	0	0	0	0.209792	0	0.00617036	0.922469	0.277666	0.00308518	0	0.191281	0.0277666	0.234474	0	0.120322	1.50865	0	0	0	0	0.0123407	0.0802147	0.0246815	0.00308518	0	0.00308518	0.243729
ERR1090954	PRJEB11419	Amplicon	47950	United States of America	Male	65	29.41	D006262	0.0257887	0	0	0.00573082	7.33259	0.361042	0	0	0.00859623	0.0171925	0.160463	0	0.00573082	0.00573082	0.00286541	0	0	0.128944	0	0.00859623	0.0200579	0	0	0.00573082	0.0286541	0.0830969	1.04301	0.00573082	0.00286541	0	0	0.0286541	0	0	0	0.00859623	0.00286541	0	0	0	0
ERR1090958	PRJEB11419	Amplicon	82255	United States of America	Male	67	22.32	D006262	0	0	0.00837535	0	0.12898	9.85779	0	0	0.345064	0.167507	0.499171	0.0284762	0.303188	0.00502521	0	0.00167507	0.00167507	0.145731	0	0.0335014	2.14576	0.00837535	0.00670028	0.0100504	0.624801	6.05538	0.800683	0	0.735356	0.0519272	0	0.00167507	0	0	0	0.0385266	0.00167507	0.0988291	0	0	0.242885
ERR1090963	PRJEB11419	Amplicon	40586	United States of America	Male	34	26.54	D006262	0	0	0.0484278	0	0.861323	0.162579	0	0	0.0449687	4.37234	0.300944	0	0.0103774	0.0207548	0.00691826	0	0	0.110692	0	0.00345913	0.0311322	0.00345913	0	0	0.35975	0.560379	0.892456	0	0.00691826	0.0588052	0	0	0	0	0	0.134906	0.0103774	0.00345913	0	0.0103774	0.148743
ERR1090971	PRJEB11419	Amplicon	64120	United States of America	Female	52	19.74	D006262	0.0020826	0	0.00833038	0	0.00416519	0.131204	0	0	0.0833038	4.66918	0.33738	0.0020826	0.0270737	0.0124956	0	0.0020826	0	0.0791386	0	0.010413	0.826791	0.131204	0.127038	0.0583127	2.345	1.58902	0.124956	0	0.0708083	0.478997	0	0.0020826	0	0	0.0020826	0.00416519	0.010413	0.0020826	0	0	0.108295
ERR1090980	PRJEB11419	Amplicon	30813	United States of America	Male	57	27.05	D006262	0	0	0	0	0.0134485	0	0	0	0	0.00336214	0	0	0	0	0	0	0	0	0	0	0.00336214	0	0	0	0	0	0.0168107	0	0	0	0	0.00336214	0	0	0	0.00336214	0	0.00336214	0	0	0
ERR1090981	PRJEB11419	Amplicon	46962	United States of America	Male	62	19.94	D006262	0	0	0.0178635	0	0.521019	0.0535906	0	0	0.166726	0.259021	0.0863404	0	0.00297725	0	0.0267953	0	0	0.0208408	0.00297725	0.0387043	0.00297725	0	0.00297725	0	0.0774086	0.0446588	0.345361	0	0	0	0.011909	1.26533	0	0	0.00297725	0.110158	0.00297725	0	0	0	0
ERR1090982	PRJEB11419	Amplicon	36218	United States of America	Male	74	22.5	D006262	0	0	0	0	5.59939	0.210979	0	0	1.0338	1.35449	0.704671	0.0168783	0.071733	0	0	0.00843917	0	0.00421959	0	0.0210979	1.32495	0.0126588	0.0126588	0.00421959	0.210979	4.03815	6.12684	0	0.0675134	0	0	0.139246	0	0	0.00421959	0.0843917	0	0	0	0	0.00421959
ERR1091003	PRJEB11419	Amplicon	80979	United Kingdom	Male	60	23.02	D006262	0.00172381	0	0.00172381	0	7.65717	0.00517143	0	0	0.0241334	2.00307	0.0137905	0.00172381	0.0137905	0.00344762	0.00344762	0.00172381	0	0.182724	0	0.00344762	0.0379238	0.112048	0.00172381	0	0.0120667	0.00517143	0.789505	0	0.0241334	0.0499905	0	0	0	0	0.00517143	0.0396477	0.00344762	0	0	0	0.346486
ERR1091006	PRJEB11419	Amplicon	58546	United Kingdom	Male	41	25.66	D006262	0	0	0	0	0.276273	0.0181759	0	0	0.00181759	0.00181759	0.00727035	0	0	0	0	0	0	0.00727035	0.00181759	0.00181759	0.00181759	0	0	0	0.00545276	0	0.0109055	0	0	0.00181759	0	0.0199935	0	0	0	0.00545276	0	0	0	0	0.00545276
ERR1091015	PRJEB11419	Amplicon	71506	United Kingdom	Female	66	19.22	D006262	0	0	0.00237869	0	33.8487	0.499524	0	0	0.801618	0.97764	0.323501	0.00475737	0.482873	0.0475737	0	0	0	0.233111	0.00237869	0	0.00237869	0.00951475	0	0.00237869	0.0856327	0.0118934	0.694577	0	0	0.159372	0	0.608944	0	0	0.00713606	0.0737393	0.00951475	0.00237869	0	0.00951475	0.530447
ERR1091016	PRJEB11419	Amplicon	38360	United Kingdom	Female	68	25.4	D006262	0.00398279	0	0	0	2.97515	0.286761	0	0	0.019914	0.872232	0.553608	0	0.0916043	0	0	0	0	0.900111	0	0.00796559	0.398279	0.0119484	0	0.00796559	0.203123	1.56922	0.143381	0.00796559	0.00398279	0.529712	0	0.019914	0	0	0	0.0358451	0	0.115501	0	0	0.290744
ERR1091018	PRJEB11419	Amplicon	82597	United Kingdom	Male	59	26.89	D006262	0.00199677	0.00199677	0.351431	0	1.13816	0.161738	0	0	0.838641	2.19045	0.47523	0.00199677	0.732813	0.0319482	0	0	0	0.597033	0	0	0	0	0.00399353	0.00199677	2.33821	1.21403	0.942473	0	0.411334	1.42369	0	0.0459256	0	0	0.213654	0.0359418	0.00399353	0.00199677	0	0.0059903	0.642958
ERR1091025	PRJEB11419	Amplicon	53512	United Kingdom	Male	64	21.75	D006262	0.481493	0	0.00740759	0	0.0024692	0.0666683	0	0	0.296304	2.59266	0.0641991	0	0.00987679	0	0	0	0	0.170375	0	0	0.0222228	0	0	0.0024692	0.0864219	0.00493839	0.202474	0	0	0.33828	0	0.0197536	0	0	0.0320996	0.0172844	0.00493839	0.0395071	0	0.00493839	0.241981
ERR1091030	PRJEB11419	Amplicon	60911	United Kingdom	Male	43	23.04	D006262	0.0343462	0	0.00228974	0	0.00686923	0.0251872	0	0	0.0343462	0.748746	0.105328	0	0.0160282	0.00457949	0	0	0	0.080141	0	0	0	0.0114487	0.00457949	0	0.00915898	0.961693	0.499164	0	0	0.0228974	0	0.0595334	0	0	0.00228974	0.0389257	0	0.0732718	0	0.00457949	0.00915898
ERR1091046	PRJEB11419	Amplicon	49259	United Kingdom	Male	27	21.09	D006262	0	0	0.0142845	0	0.0199983	0.168557	0	0	5.33669	1.71414	8.43642	0.0171414	0.0199983	0.0542811	0.0028569	0	0	0.0999914	0	0	0.439962	0.0028569	0.0028569	0	0.0171414	0.0142845	2.6312	0	0	6.43945	0	0.11999	0	0	0.0028569	0.0057138	0	0	0	0	0.271405
ERR1091054	PRJEB11419	Amplicon	46305	United Kingdom	Male	76	24.62	D006262	0	0	0	0	3.13127	1.13265	0	0	1.20687	0.0907217	0.00549828	0.0137457	0.00549828	0.00549828	0	0	0	0.0439863	0.00549828	0.0109966	0.00549828	0.00274914	0	0	0.0137457	0.0412371	0.728522	0	0	0	0	0.0274914	0	0	0.0274914	0.00824742	0.00274914	0	0	0	0
ERR1091063	PRJEB11419	Amplicon	72037	United States of America	Female	49	23.03	D006262	0	0	0	0	0.539714	0	0	0	0.939102	0.0449762	0.32023	0	0.0683638	0.0161914	0	0	0	0.0935504	0	0.00359809	0.00179905	0.00539714	0.00359809	0	0.307637	0.552307	0.0701628	0	0.199694	0.0737609	0	0	0	0	0	0.00899523	0.00179905	0.00899523	0	0	0.298642
ERR1091075	PRJEB11419	Amplicon	53282	United States of America	Male	23	19.94	D006262	0	0	0.0279662	0.0104873	0.0104873	0.00349577	0	0	0.00699154	0.0139831	0	0	0.00699154	0	0	0.00349577	0.00349577	0.00349577	0	0	0.00699154	0.33909	0	0	0.0279662	0	2.73369	0	0.00349577	0.00349577	0.122352	13.665	0	0	0.0838985	0.0174788	0.0943858	0.0139831	0	0	0.00349577
ERR1091080	PRJEB11419	Amplicon	102381	United States of America	Female	34	18.16	D006262	0	0	0.00166594	0	0.141605	0	0	0	0.00166594	0.0133276	0.00832972	0	0	0	0	0	0.00166594	0.091627	0	0	0.00499783	0.0383167	0	0	0.0199913	0.0116616	1.82588	0	0	0.00333189	0	0.0649718	0	0	0	0.0249892	0.00166594	0.00166594	0	0.00166594	0.478126
ERR1091086	PRJEB11419	Amplicon	83260	United States of America	Male	48	29.76	D006262	0	0	0.268158	0	0.529814	0.191773	0	0	0.0926362	0.963742	0.0698835	0	0.00975118	0.0113764	0	0	0	0.0845102	0	0.0227528	0.00487559	0.00650079	0	0.00325039	0.0958866	0.559068	0.264907	0	0.00325039	0.102387	0.00812599	0.232403	0	0	0.00325039	0.0178772	0.00325039	0	0	0.00487559	0.199899
ERR1091091	PRJEB11419	Amplicon	79198	United States of America	Female	49	19.05	D006262	0	0	0	0	9.76559	0.010078	0	0	3.42047	0.181404	0.0423276	0.0161248	0.0181404	0	0	0.0020156	0.010078	0.0443432	0	0.0241872	0.0181404	0.0221716	0.010078	0.0060468	0.407151	6.53256	8.91903	0	0	0.0060468	0	0.0020156	0	0	0	0.0040312	0.0060468	0	0	0.0040312	0.0020156
ERR1091100	PRJEB11419	Amplicon	82355	United States of America	Male	51	25.68	D006262	0.0015987	0	0.00799348	0.0015987	0.0191843	0.0143883	0	0	0.0191843	0.751387	0.0239804	0	0.015987	0	0	0	0	0.0751387	0	0.00319739	0.00639478	0.0015987	0.0015987	0	0.0143883	0.199837	0.690636	0	0.00799348	0.0655465	0	0.0239804	0	0	0.00959217	0.015987	0.0015987	0	0	0	0.0351713
ERR1091110	PRJEB11419	Amplicon	40405	United States of America	Male	58	34.04	D006262	0.0645642	0	0.427117	0	11.7904	1.81773	0	0	0.595977	3.18848	1.16712	0.00496648	0.153961	0.0297989	0.00993295	0	0	0.471815	0	0.0198659	0.0198659	0.104296	0	0	0.451949	0.0546312	0.0645642	0	0	1.52967	0	0	0	0	0.00496648	0.00496648	0	0	0	0.0248324	0.52148
ERR1091112	PRJEB11419	Amplicon	41292	United States of America	Female	55	22.05	D006262	0	0	0	0	0.00296059	0.435207	0	0	0.962193	2.23821	0.079936	0.00296059	0.331587	0.00296059	0	0	0	0.014803	0	0	0.00296059	0.0118424	0	0.00296059	4.00568	0.923705	0.470735	0	1.06285	0.00592119	0	0.0207242	0	0	0.0118424	0.00888178	0	0.00296059	0	0	0
ERR1091115	PRJEB11419	Amplicon	48264	United Kingdom	Male	52	25	D006262	0.0122612	0	0	0	0.00245224	0.0196179	0	0	0.00490449	0.0956375	0.0245224	0	0.00245224	0.00490449	0	0	0	0.0171657	0	0	0.00245224	0	0	0	0.0539493	0.529684	0.122612	0	0	0	0	0.00490449	0	0	0.00735673	0.0514971	0.00490449	0.00490449	0	0	0.0196179
ERR1091123	PRJEB11419	Amplicon	61682	United Kingdom	Male	70	22.95	D006262	0.369527	0	0.00833519	0	3.54523	0.13892	0	0	0.152812	7.69338	0.81407	0	0.0889086	0.0194488	0.0027784	0	0.0027784	0.27784	0	0	0.0027784	0.0777951	0	0	0.0166704	0.0833519	1.18637	0	0.0222272	0.872416	0	0	0	0	0.0222272	0.0750167	0	0.127806	0	0.0027784	0.127806
ERR1091135	PRJEB11419	Amplicon	67297	United Kingdom	Female	50	21.98	D006262	0.300519	0	0	0	0.518908	0.0298652	0	0	0.048531	1.43726	0.0373315	0	0.143726	0.0111995	0	0	0	0.0466644	0.27252	0.00746631	0.00559973	0.00746631	0.00746631	0.00373315	0.035465	0.00186658	0.0895957	0	0.373315	0.0410647	0	0.0149326	0	0	0.0186658	0.0149326	0	0	0	0	0.097062
ERR1091137	PRJEB11419	Amplicon	50048	United Kingdom	Male	65	18.54	D006262	0.117204	0	0	0.00279057	2.35524	0.0139528	0	0	0.290219	1.01856	0.0502302	0	0.0083717	0.00558114	0	0.00279057	0	0.337659	0	0	0.00279057	0.19813	0	0.00279057	0.00279057	0.00279057	0.778568	0	0	0.122785	0	0.0697642	0	0	0	0.0446491	0.0083717	0.00558114	0	0	0.340449
ERR1091154	PRJEB11419	Amplicon	47330	United Kingdom	Male	48	29.8	D006262	0	0	0	0	0.00244445	0.158889	0	0	0.0366667	0.141778	0.0268889	0	0	0	0	0	0	0.0195556	0	0	0	0.00244445	0	0	0.00244445	0.364223	0.237112	0	0.0048889	0.022	0	0	0	0	0	0.00244445	0	0.00244445	0	0	0
ERR1091163	PRJEB11419	Amplicon	38295	United Kingdom	Male	82	36.98	D006262	0	0	0	0.00315149	0.44436	0.0157575	0	0	0.207998	1.54108	0.223756	0	0.538905	0.012606	0	0	0	0.0252119	0	0	0.283634	0	0	0	0.0283634	0.0630298	0.167029	0	0.138666	0.0661813	0	0.00315149	0	0	0.012606	0.0252119	0	0	0	0	0.349816
ERR1091165	PRJEB11419	Amplicon	67770	United Kingdom	Female	66	21.97	D006262	0.24792	0	0.00431165	0	0.0215582	0.0280257	0	0	0.258699	0.0323373	0.17031	0	0	0	0.00215582	0	0	0.159531	0	0.0194024	0.0129349	0.00646747	0.00646747	0	0.215582	0.0172466	0.325529	0	0	0.388048	0	0	0	0	0.00215582	0.0344932	0.00431165	0.00215582	0	0.0172466	0.351399
ERR1091168	PRJEB11419	Amplicon	52557	United Kingdom	Female	67	29.38	D006262	0	0	0	0	2.03202	0.0409132	0	0	0.638246	0.668249	0.00272755	0.00545509	0.0245479	0.0218204	0	0	0	0.0327305	0	0	0.00818264	0.174563	0.00545509	0	4.28225	0.0218204	1.62834	0	0.0109102	0.0463683	0	0	0	0	0.00272755	0.0354581	0.00545509	0.00272755	0	0.0245479	0
ERR1091176	PRJEB11419	Amplicon	55341	Isle of Man	Female	58	21.97	D006262	0.542005	0	0.0170903	0	2.82722	0.983911	0	0	0.590835	3.06892	0.278327	0.00244147	0.0146488	0.0122073	0	0	0	0.559096	0	0.00244147	0.0463879	0	0	0	0.119632	0.0317391	0.378427	0.00244147	0.00244147	0.322273	0	0.00244147	0	0	0.0317391	0.00244147	0	0	0	0	0.16602
ERR1091193	PRJEB11419	Amplicon	54918	United Kingdom	Female	53	20.66	D006262	0.0453895	0	0	0	0.006983	0.879858	0	0	0.621487	2.40564	0.398031	0.0034915	0.192032	0	0	0	0	0.0942705	0	0	1.62704	0.0034915	0.0034915	0.0034915	0.0384065	2.98523	0.691317	0	0.352641	2.00761	0	0.0034915	0	0	0.027932	0.0453895	0	0.0034915	0	0.006983	0.523725
ERR1091198	PRJEB11419	Amplicon	97651	United Kingdom	Female	63	27.18	D006262	0.0280186	0	0.0032963	0	0.00824076	0.0609816	0	0	0.42852	2.01075	0.522464	0	0.0164815	0.0148334	0.00494446	0	0	0.250519	0	0.0032963	0.00494446	0.00824076	0.00164815	0.0032963	0.0445001	1.07624	0.570261	0	0.00164815	0.0988891	0.0148334	0.179649	0	0	0.0032963	0.0824076	0.0263704	0.00824076	0	0.32139	0.174704
ERR1091199	PRJEB11419	Amplicon	68384	United Kingdom	Female	59	21.61	D006262	0	0	0.0022245	0.0022245	4.46234	0.0022245	0	0	0.204654	0.206878	0.100102	0.00444899	0.0022245	0.0200205	0	0.0022245	0	0.204654	0.0022245	0.0022245	0.0022245	0	0	0	0.0867554	0.00667349	0.209103	0	0.0022245	0.00889798	0	0.0556124	0	0	0.013347	0.0400409	0.013347	0	0	0	0.00444899
ERR1091201	PRJEB11419	Amplicon	60735	United Kingdom	Female	45	18.75	D006262	0.00478126	0	0.00239063	0	0.184078	0.00717189	0	0	0.0239063	1.80014	0.196032	0	1.63041	0.0119531	0	0.00239063	0	0.272532	0	0.00717189	0.124313	0.00478126	0.00478126	0	0.0980158	1.85991	0.274922	0.00239063	0.0573751	0.724361	0	0.511595	0	0	0.0502032	0.00239063	0.00239063	0.0454219	0	0	0.415969
ERR1091203	PRJEB11419	Amplicon	63862	United Kingdom	Male	52	20.89	D006262	0.00554908	0	0.00184969	0	0.331095	0.00739878	0	0	0	0.00184969	0.0443927	0	0.0388436	0.00739878	0	0	0	0.184969	0	0.00184969	0.0221963	0.00739878	0	0.00369939	0.0203466	0	0.358841	0	0.0110982	0.00554908	0	0	0	0	0.00184969	0.00369939	0	0.0332945	0	0	0.0980338
ERR1091275	PRJEB11419	Amplicon	45109	United States of America	Male	68	29.84	D006262	0	0	0	0	3.9869	0.881485	0	0	0.101088	1.60932	1.28179	0.00404351	0.0283046	0.00404351	0.00808702	0	0	0.121305	0	0.00808702	0.23048	0.133436	0	0.262828	1.00683	0.00808702	1.94897	0	0.00808702	0.0202175	0	0	0	0	0.0121305	0.00404351	0.00404351	0.00404351	0	0	0.440742
ERR1091293	PRJEB11419	Amplicon	29009	United States of America	Male	38	25.84	D006262	0	0	0	0	0	0	0	0	0.00508466	0.030508	0.00508466	0	0	0.00508466	0	0	0	0.0406773	0	0	0	0	0	0	0.127116	0.411857	0.203386	0	0	0	0	0.0101693	0	0	0	0.0610159	0.00508466	0.00508466	0	0	0
ERR1091302	PRJEB11419	Amplicon	83320	United States of America	Male	78	24.28	D006262	0	0	0.00390084	0	56.8313	0.0682647	0	0	0.198943	0.265257	0.177488	0.00195042	0.00585126	0.00195042	0	0	0	0.0390084	0	0.0117025	0.222348	1.3692	0	0.00585126	0.797722	0.0117025	0.399836	0	0.00195042	0.0195042	0.0195042	0.0682647	0	0	0.0097521	0.00195042	0	0	0	0.00390084	0.220398
ERR1091303	PRJEB11419	Amplicon	48193	United States of America	Female	68	19.14	D006262	0	0	0	0	0.0119229	0.0238459	0	0	0.00953834	0.0333842	0.00238459	0	0	0	0	0	0	0.00476917	0	0	0	0.0166921	0	0	0.0429225	0.00238459	1.23998	0	0	0.028615	0	0.0166921	0	0	0	0.00953834	0	0.0119229	0	0	0
ERR1091304	PRJEB11419	Amplicon	102829	United States of America	Female	56	22.31	D006262	0	0	0	0	0.0612731	0.0011561	0	0	0.0439317	0.123702	0.0011561	0	0	0	0.0011561	0	0	0.0011561	0	0	0	0.0173414	0	0	0	0.132951	0.778053	0	0.0011561	0	0	0	0	0	0.00231219	0.0011561	0	0	0	0	0.00231219
ERR1091307	PRJEB11419	Amplicon	78568	United States of America	Female	53	21.46	D006262	0	0	0	0	1.62219	0.00941309	0	0	0.525564	0.578905	0.0658917	0	0.0156885	0.00941309	0.0031377	0	0	0.00470655	0.00156885	0.0188262	0.00470655	0.0031377	0.0125508	0	0.439278	0.0109819	0.0251016	0	0	0.0611851	0	0.00156885	0	0	0.0219639	0.0109819	0.00941309	0	0	0.00156885	0.0690294
ERR1091308	PRJEB11419	Amplicon	93581	United States of America	Female	53	21.46	D006262	0	0	0	0	0.0208722	0.0149087	0	0	0.384644	0.0283265	0.00596347	0.00298174	0.00447261	0	0	0.00149087	0	0.196795	0	0.00596347	0.00447261	0.134178	0.00298174	0	0.0178904	0.0149087	2.01714	0	0.00447261	0.00745434	0	0.187849	0	0	0.00298174	0.022363	0.00149087	0.00745434	0	0	0.00447261
ERR1091309	PRJEB11419	Amplicon	37026	United States of America	Female	53	21.46	D006262	0	0	0	0	0.00428247	0.0256948	0	0	0	0	0	0	0	0	0	0	0	0	0	0	0.00428247	0.0770845	0	0	0.0128474	0.00428247	0.175581	0	0	0	0.00428247	0	0	0	0	0	0	0	0	0	0
ERR1091314	PRJEB11419	Amplicon	59654	United States of America	Female	52	21.95	D006262	0.036481	0	0	0	4.66957	0	0	0	0.434966	1.61919	0.0645433	0.00280623	0.0112249	0	0	0	0	0.221692	0	0.00841869	0.0140311	0.117862	0.00280623	0	0.839063	0.0308685	2.86516	0	0	0.098218	0	0.00280623	0	0	0.00561246	0.00841869	0.0112249	0.0897994	0	0.00280623	0.00280623
ERR1091327	PRJEB11419	Amplicon	70187	United States of America	Female	43	23.65	D006262	0	0	0.00830358	0	0.132857	0.00830358	0	0	0.130781	2.06136	0.224197	0	0.363282	0	0.00207589	0	0	0.0539733	0	0	0.00207589	0.00830358	0.00207589	0	0.585402	0.122478	0.842813	0	0.927925	0.531429	0	0.00415179	0	0	0.0664286	0.0103795	0.00415179	0	0	0.00207589	0.543884
ERR1091333	PRJEB11419	Amplicon	80066	United States of America	Female	65	22.99	D006262	0	0	0	0.00211006	4.28975	2.03832	0	0	4.12517	8.86437	0.616138	0.033761	0.141374	0.00844024	0	0.00211006	0	0.211006	0	0.0485314	0.227887	0.445223	0.00422012	0.0253207	1.40108	0.0548616	0.548616	0	0.0379811	6.42303	0	0.0105503	0	0	0.00422012	0.00633018	0.00422012	0.0443113	0	0.00211006	2.08896
ERR1091334	PRJEB11419	Amplicon	73587	United States of America	Male	68	24.27	D006262	0	0	0	0	0	0.00151133	0	0	0	0.00151133	0.00755664	0	0	0	0	0	0	0	0	0.00151133	0.00151133	0	0	0	0.0438285	0	0.0589418	0	0	0	0.00151133	0.129974	0	0	0	0	0	0	0	0	0
ERR1091336	PRJEB11419	Amplicon	63884	United States of America	Female	36	26.29	D006262	0	0	0	0	0.0053775	0	0	0	0.0197175	0.0053775	0	0	0.0017925	0	0	0	0	0.0197175	0	0.0017925	0.0017925	0.01434	0	0	0.096795	0.010755	0.320858	0	0	0.0017925	0	0.003585	0	0	0.0017925	0.0017925	0	0	0	0	0.0017925
ERR1091341	PRJEB11419	Amplicon	42462	United States of America	Male	53	24.39	D006262	0	0	0	0	0.00639059	0	0	0	0	0.0159765	0	0	0	0	0	0	0.0031953	0.0191718	0	0	0	0	0	0	0	0.0031953	0	0	0	0.0479294	0	0.0031953	0	0	0	0	0.0031953	0.0031953	0	0	0
ERR1091347	PRJEB11419	Amplicon	81391	United States of America	Male	80	20.95	D006262	0.00209363	0	0	0.00209363	0.198895	1.30014	0	0	1.04891	2.56469	0.741144	0.0125618	0.050247	0.00418725	0	0.00209363	0	0.0816515	0	0.0125618	0.00209363	0.00418725	0.00837451	0	0.322419	0.00628088	1.07612	0	0	0.726489	0	0.00209363	0	0	0.0104681	0.016749	0.00837451	0.00209363	0	0.033498	0.475253
ERR1091348	PRJEB11419	Amplicon	66545	United States of America	Female	83	28.32	D006262	0.0284234	0	0	0.00218641	0.837396	0.325776	0	0	0.411046	0.778363	0.233946	0	0.0174913	0.0284234	0.0109321	0.00437283	0.00218641	0.174913	0.00218641	0	0.00437283	0.0327962	0	0.00437283	0.159608	0.00655924	0.421978	0	0.00218641	0.183659	0	0.0546603	0	0	0.0284234	0.120253	0.0284234	0.00437283	0	0	0.303912
ERR1091351	PRJEB11419	Amplicon	44251	United States of America	Female	65	25.79	D006262	0.0181831	0	0	0	1.18918	0.483672	0	0	0.145465	1.00371	0.109099	0.00363663	0.0327297	0.00727326	0	0	0	0.0436395	0	0.00363663	0	0	0.00727326	0	0.0400029	0.0800058	1.33464	0.00363663	0	1.4401	0	0.0363663	0	0	0.00727326	0.00727326	0	0	0	0.00363663	0.138192
ERR1091352	PRJEB11419	Amplicon	68417	United States of America	Male	62	25.8	D006262	0.0278769	0	0.03624	0.00278769	3.15566	0.331735	0	0	0.922725	11.9229	0.761039	0.00278769	0.0752676	0.0306646	0	0	0	0.769402	0	0.00557538	0.00557538	0	0	0.00278769	0.0334523	0.200714	0.788916	0	0.00278769	1.12344	0	1.34367	0	0	0	0.0139384	0.00278769	0.00557538	0	0.00278769	0.158898
ERR1091353	PRJEB11419	Amplicon	67357	United States of America	Female	70	29.26	D006262	0	0	0.00342607	0	32.8114	0.00342607	0	0	2.32287	1.48349	0.380293	0.0239825	0.133617	0.0137043	0.0205564	0.00342607	0	0.0411128	0.0102782	0.0102782	0.00342607	0.0102782	0.00342607	0	0.284363	0.0137043	1.58627	0	0	0.0342607	0	0.0582431	0	0	0.0137043	0	0	0	0	0	0
ERR1091355	PRJEB11419	Amplicon	66288	United States of America	Male	71	28.48	D006262	0	0	0.0742051	0	0.65643	5.18104	0	0	0.235934	2.52297	0.00380539	0.0114162	0.0114162	0.00951348	0	0	0	0.062789	0	0.019027	0	0.19027	0	0.00380539	0.112259	0.00570809	0.435717	0	0.00570809	0.0019027	0	0.211199	0	0	0.0019027	0.00570809	0.00380539	0.0019027	0	0.0019027	0.0019027
ERR1091362	PRJEB11419	Amplicon	99630	United Kingdom	Male	67	23.34	D006262	0.00619896	0.00154974	0.0154974	0	0.311498	0.150325	0	0	1.57453	2.01776	0.275854	0	0.0340943	0.00929843	0	0	0	0.151874	0.00774869	0.00929843	0.0123979	0.0139476	0.00774869	0.00154974	0.309948	0.35644	0.760922	0	0.0154974	0.0821362	0	0.0154974	0	0	0	0.00464922	0.00154974	0.0418429	0	0	0.159623
ERR1091369	PRJEB11419	Amplicon	51572	United Kingdom	Male	55	22.23	D006262	0.0140652	0	0	0	0.035163	0.0773586	0	0	0.418439	0.706776	0.298885	0	0.0281304	0.0070326	0	0	0.0035163	0.337565	0	0	0.0035163	0.0140652	0	0	0.0879074	0.25669	0.625901	0	0.0210978	0.302402	0	0.109005	0	0	0	0.0562608	0.0035163	0.0421956	0	0.0035163	0.0316467
ERR1091371	PRJEB11419	Amplicon	44580	United Kingdom	Female	64	24.16	D006262	0.584421	0	0	0	0.957695	3.82701	0	0	0.365734	1.56851	0.354423	0	0.16213	0.00754091	0	0.00377045	0	0.173441	0	0	0.00754091	0.874745	0	0.00377045	1.93047	4.40766	0.957695	0	0.0150818	0.041475	0	0.237539	0	0	0.0150818	0.0113114	0.0226227	0.00377045	0	0.00377045	0
ERR1091373	PRJEB11419	Amplicon	58779	United Kingdom	Male	62	23.04	D006262	0.00208646	0	0.00208646	0	0.0166917	0.00625939	0	0	0.411033	0.054248	0.0396428	0	0.00208646	0.00208646	0	0	0	0.112669	0	0.00208646	0.00208646	0.0834585	0.00208646	0	0.2003	0	0.329661	0	0.00208646	0.0166917	0.0187782	0.127274	0	0	0.0125188	0	0	0.0312969	0	0	0.0709397
ERR1091375	PRJEB11419	Amplicon	84429	United Kingdom	Male	64	25.54	D006262	0	0	0	0	0.918768	9.87595	0	0	0.345738	5.84714	0.132853	0.00480192	0.20008	0.00960384	0	0	0	0.89956	0	0	0.531413	0.107243	0	0.00160064	0.017607	0.00160064	0.20008	0	0.00160064	0.814726	0	0.00320128	0	0	0.00160064	0	0	0	0	0.0192077	0
ERR1091382	PRJEB11419	Amplicon	33184	United Kingdom	Female	43	24.8	D006262	0.00531576	0	0	0	12.7259	1.63725	0	0	2.67914	2.7004	0.021263	0.021263	0.196683	0.0531576	0	0	0	0.217946	0	0.00531576	0.473102	0.0637891	0	0	0.0797363	0	0.669785	0	0.148841	0.0956836	0	0.398682	0	0	0	0	0.0106315	0	0	0.0318945	0.382734
ERR1091400	PRJEB11419	Amplicon	73318	United Kingdom	Male	51	22.76	D006262	0.358934	0	0.00668822	0	0.00445881	0.185041	0	0	4.73303	0.167205	0.0178352	0.0289823	7.03601	0.0312117	0.00222941	0	0	0.0958645	0	0.00222941	0.00445881	0	0	1.05897	0.00222941	0.00222941	0.011147	0	0	0.00668822	0	0	0	0	0.00222941	0.0334411	0.011147	0.122617	0	0	0
ERR1091428	PRJEB11419	Amplicon	72749	United States of America	Male	59	23.75	D006262	0.105912	0	0.00235361	0.00235361	1.33449	0.383638	0	0	0.661363	3.29269	0.896724	0.011768	0.0235361	0.00470721	0.00235361	0	0	0.251836	0	0	0.00235361	0	0.00235361	0.00470721	0.305969	5.16616	0.626059	0	0.00706082	1.31096	0	0.221239	0	0	0.00470721	0.0188288	0.00235361	0	0	0	0.155338
ERR1091429	PRJEB11419	Amplicon	91144	United States of America	Male	51	25.62	D006262	0	0	0	0.0016885	0.0270161	0.0574092	0	0	0.53019	2.47872	0.0709172	0.010131	0.268472	0.0016885	0	0	0.0016885	0.0776712	0	0.00337701	0.00844252	0.261718	0	0.00337701	0.342766	0.016885	1.45211	0	0.0016885	0.690598	0	0.0303931	0	0	0.00337701	0	0.00337701	0	0	0	0.0793597
ERR1091439	PRJEB11419	Amplicon	59010	United States of America	Female	59	20.47	D006262	0	0	0	0	2.50135	0.756986	0	0	0.00598408	0.975405	0.00299204	0	0.00299204	0.0209443	0.00299204	0.00299204	0	0.137634	0	0.119682	0.00598408	0.191491	0	0	4.25767	0.0149602	0.134642	0	0.00598408	0.810843	0	0.00897612	0	0	0.0119682	0.0658249	0.0149602	0	0	0.00299204	0
ERR1091448	PRJEB11419	Amplicon	57592	United Kingdom	Male	68	26.78	D006262	0.0165347	0	0.00206684	0	1.19463	0.00620052	0	0	0	0.00620052	0.00413368	0	0.00620052	0.00826737	0	0	0	0.00826737	0	0.00826737	0.00413368	0.0351363	0	0	0.11781	0.0475374	1.546	0.0186016	0.00413368	0.00620052	0	0.0847405	0	0	0	0.00413368	0.00206684	0	0	0	0.0826737
ERR1091455	PRJEB11419	Amplicon	50123	United Kingdom	Female	65	21.71	D006262	0.343824	0	0	0	2.85345	0.305622	0	0	0.431984	1.80728	0.00587734	0.00293867	0.0146933	0	0	0	0	0.0470187	0	0.00587734	0.781686	0	0	0	0.0764054	0.0617121	1.10494	0	0	3.55579	0	0.2204	0	0	0	0.0117547	0.00587734	0	0	0	0.35264
ERR1091462	PRJEB11419	Amplicon	54509	United Kingdom	Male	47	29.22	D006262	0	0	0	0	0.0197643	0.0222348	0	0	0.170467	2.79665	0.121056	0	0.0790572	0.0197643	0	0	0	0.103763	0	0.0172938	0.140821	0.00741162	0.00247054	0.00494108	0.192702	0.0148232	0.583047	0	0	0.032117	0	0.0864689	0	0	0.234701	0.00741162	0	0.00741162	0	0.00247054	0.313758
ERR1091481	PRJEB11419	Amplicon	69640	United Kingdom	Male	53	29.42	D006262	0.00513127	0	0	0	0.809031	0.0239459	0	0	0.0153938	0.458394	0.0068417	0	0.00342085	0.00855213	0.00342085	0	0	0.0906525	0.00342085	0.00171043	2.95048	0	0.271958	0	0.485761	0.439579	0.210382	0	0	0.0410502	0	0.578124	0	0	0	0.00171043	0	0.0273668	0	0	0.0188147
ERR1091488	PRJEB11419	Amplicon	40596	United Kingdom	Male	71	22.59	D006262	0	0	0	0	0.296011	0.0740028	0	0	0.188707	0.0148006	0.00740028	0	0.0333013	0.00370014	0	0	0	0.0888034	0	0	0.00740028	0.218308	0	0	0.144305	0.025901	2.41989	0.025901	0	0.025901	0	0.025901	0	0	0	0.025901	0.00370014	0	0	0	0.0925035
ERR1091497	PRJEB11419	Amplicon	79497	United Kingdom	Male	51	29.86	D006262	0	0	0	0	0.0158582	0.00475745	0	0	0.613711	0.783393	0.134794	0.00158582	0.00158582	0	0	0	0	0.0792908	0	0.00792908	0.0111007	0.0111007	0.00158582	0	0.0190298	0.564551	0.274346	0.0190298	0.00792908	0.0586752	0	0.00158582	0	0	0.199813	0.0126865	0.00317163	0.0095149	0	0	0.095149
ERR1091510	PRJEB11419	Amplicon	87712	United Kingdom	Female	54	27.34	D006262	0	0	0	0	0.111029	0	0	0	0.218229	0.268001	0.0421144	0	0	0.00255239	0	0	0	0.00382858	0	0.00127619	0.00127619	0.00127619	0	0	0.0663621	0.174839	0.132724	0	0.00127619	0.0268001	0	0.0293525	0	0	0.00127619	0.00382858	0	0	0	0.00382858	0.0433906
ERR1091525	PRJEB11419	Amplicon	33754	United Kingdom	Female	66	19.08	D006262	0.0377279	0	0	0	0.12576	0.00419199	0	0	0.012576	1.80675	0.649759	0	0.0335359	0.02096	0.016768	0	0	0.25152	0	0.00419199	0.00419199	0.1048	0	0.00419199	0.012576	0.00419199	0.771327	0	0	0.00419199	0.00419199	0	0	0	0.419199	0.00419199	0	0	0	0	0.192832
ERR1091537	PRJEB11419	Amplicon	85660	United Kingdom	Female	47	27.04	D006262	0.08816	0	0	0	1.38817	0.125943	0	0	0.0699682	0.516366	0.030786	0	0.0209905	0	0	0	0	0.00839619	0	0	0.00839619	0.0419809	0	0	0.0223898	0.160927	0.0979555	0	0.0517765	0.057374	0	0.061572	0	0	0	0.00559746	0.00139936	0	0	0	0.104952
ERR1091541	PRJEB11419	Amplicon	57236	United Kingdom	Male	46	21.13	D006262	0	0	0	0.00207125	0.0144988	0	0	0	0.0124275	0.0144988	0.0227838	0	0	0.00621375	0	0	0.0041425	0.0455675	0	0.0041425	0.00621375	0.00621375	0.0041425	0.00207125	0.0600663	0.192626	1.26139	0	0.00207125	0.109776	0	0	0	0	0	0.00207125	0	0.008285	0	0	0.0517813
ERR1091547	PRJEB11419	Amplicon	39586	United Kingdom	Male	41	25.34	D006262	0	0	0	0.00409752	0.00819504	15.251	0	0	1.09814	2.34378	0.51219	0.0122926	1.3153	0	0	0	0	0.270436	0	0.00819504	0.00409752	0.180291	0.00409752	0	0.167998	0.0122926	3.09773	0	0	0.180291	0	0.311412	0	0	0	0.0122926	0	0	0	0	0
ERR1091550	PRJEB11419	Amplicon	71510	United Kingdom	Female	65	29.04	D006262	0.0294309	0	0	0	51.8342	0.010511	0	0	0	0.353171	0.0967016	0.00210221	0.0546574	0.0126133	0	0	0	0.0273287	0	0.00840884	0.00630663	0.519246	0	0.00420442	0.140848	0.00420442	0.0882928	0	0	0.0630663	0	0.0588619	0	0	0.00420442	0.00840884	0	0.00210221	0	0	0.300616
ERR1091559	PRJEB11419	Amplicon	63802	United Kingdom	Female	60	39.57	D006262	0	0	0	0.00287249	7.93956	0.0201074	0	0	0.292994	0.856002	0.00861747	0.00287249	0.0488323	0.01149	0	0	0	0.212564	0	0.00574498	0.00287249	0	0	0	0.347571	0.0143625	0.244162	0	0	0.333209	0	0.0402149	0	0	0.13788	0.01149	0.0143625	0	0	0	0
ERR1091570	PRJEB11419	Amplicon	82384	United Kingdom	Male	70	23.48	D006262	0.0674495	0	0.00172948	0	0.958129	0.0864738	0	0	0.00172948	0.0916622	0.122793	0	0.00864738	0	0	0.00518843	0	0.0657201	0	0.00345895	0.00345895	0.112416	1.03423	0.00345895	0.121063	0.0155653	0.333789	0	0.00345895	6.52358	0	0.747133	0	0	0	0.0103769	0.0103769	0.0207537	0	0.00345895	0.0518843
ERR1091588	PRJEB11419	Amplicon	60260	United Kingdom	Male	59	24.14	D006262	0.0590128	0	0	0	0.948012	0.00380728	0	0	0.0171327	0.201786	0.319811	0	0.00190364	0	0	0.00190364	0	0.068531	0	0.00380728	0	0.0247473	0	0	0.00761455	0	0.158002	0	0	0.0285546	0	0.00190364	0	0	0.0666273	0.00190364	0.00380728	0	0	0	0.0342655
ERR1091589	PRJEB11419	Amplicon	58536	United Kingdom	Female	56	27.84	D006262	0	0	0	0	0.110348	0.0145742	0	0	0.387258	0.920258	0.243598	0	0.0707891	0	0	0	0	0.0478867	0	0	0	0	0	0	0	0.314387	0.705809	0	0	0.0499688	0	0.264418	0	0	0.0374766	0.00208203	0.00416406	0.00208203	0	0	0.0270664
ERR1091591	PRJEB11419	Amplicon	49831	United Kingdom	Male	65	20.93	D006262	0	0	0.00311867	0	0.155933	0.0405426	0	0	0.0873226	0.152815	0.0873226	0	0	0.00311867	0	0	0	0.121628	0	0.0436613	0.377358	0.009356	0	0	0.274443	0.726649	0.143459	0	0.00311867	0.130984	0	0.00311867	0	0	0.0311867	0.0155933	0	0.00623733	0	0	0.243256
ERR1091592	PRJEB11419	Amplicon	57751	United Kingdom	Male	65	20.93	D006262	0.00501869	0	0.00250935	0	0.158089	0.233369	0	0	0.0777898	1.06396	0.102883	0	0.00250935	0	0	0.00250935	0	0.0552056	0.0426589	0.00752804	3.05388	0.00501869	0.00501869	0	0.120449	0.0276028	0.313668	0	0	0.0426589	0	0	0	0	0.0476776	0.0100374	0.00250935	0.00501869	0	0	0.223332
ERR1091599	PRJEB11419	Amplicon	59153	United Kingdom	0	46	22.66	D006262	0.0223773	0	0	0	0.0244116	0.0020343	0	0	0.0020343	0.431271	0.075269	0	0.0020343	0	0	0	0	0.0773033	0	0.0020343	0.0040686	0.00813719	0.0020343	0	0.0183087	0.0549261	0.565535	0	0	0.0264459	0	0.215636	0	0	0	0.0040686	0.0020343	0.0020343	0	0	0.0040686
ERR1091604	PRJEB11419	Amplicon	65983	United Kingdom	Female	59	20.19	D006262	0.00743642	0	0.00247881	0	1.85663	0.089237	0	0	0.0966734	2.10203	0.708939	0.00247881	0.116504	0.012394	0	0.00247881	0.00247881	0.294978	0.220614	0.0173516	0.118983	0.00247881	0.00247881	0.00247881	0.18591	6.29617	1.10803	0	0.00247881	0.748599	0	0.0495761	0	0	0.0297457	0.012394	0.00743642	0.0297457	0	0	0.151207
ERR1091608	PRJEB11419	Amplicon	51321	United Kingdom	Male	56	22.64	D006262	0	0	0.00642488	0	0.79026	0.0128498	0	0	0.469016	1.64798	1.1886	0	0.00321244	0.0128498	0	0	0	0.134922	0	0.0256995	0	0.00642488	0	0.00321244	1.5484	1.43275	1.75078	0	0.00321244	0.163834	0	0.417617	0	0	0	0.00963732	0.00642488	0	0	0	0.00321244
ERR1091615	PRJEB11419	Amplicon	62496	Netherlands	Female	40	24.39	D006262	0	0	0	0	0.00225627	0.182758	0	0	0.0270752	0.710724	0.0361003	0.00451253	0.870919	0.00225627	0	0	0	0.0203064	0	0.0225627	0.0180501	0	0	0	0.0925069	1.42596	0.877688	0	0.0315877	0.00451253	0	0.0722005	0	0	0	0	0	0	0	0.00451253	0.234652
ERR1091617	PRJEB11419	Amplicon	50605	United Kingdom	Female	68	20.69	D006262	0.0381255	0	0	0	0.130262	0.00317712	0	0	0.241461	1.05163	0.235107	0.00317712	0	0.0158856	0	0	0	0.387609	0	0	0.0222399	0.20969	0	0.00317712	0.0381255	0.0317712	0.4861	0	0	0.0285941	0	0	0	0	0	0.0158856	0.00635425	0	0	0.0190627	0
ERR1091619	PRJEB11419	Amplicon	75023	United Kingdom	Male	42	26.51	D006262	0.0782998	0	0.00223714	0	1.73378	0.111857	0	0	0.0290828	0.597315	0.064877	0.00223714	0.0514541	0.0268456	0.00223714	0	0	0.102908	0	0.00447427	0	0.00447427	0.00223714	0.00223714	0.355705	0.0134228	0.469799	0	0.0447427	0.00671141	0	0	0	0	0.0402685	0.00894855	0.00671141	0	0	0.00223714	0.0693512
ERR1091627	PRJEB11419	Amplicon	54276	United Kingdom	Female	58	26.21	D006262	0	0	0	0.00236928	4.24811	1.53055	0	0	0.0544933	2.11813	0.303267	0	7.21918	0.00473855	0.00236928	0	0	0.108987	0.00236928	0.0094771	0	0.319852	0	0.0094771	0.0308006	0.00473855	0.210865	0	0	0.305636	0	0.0142157	0	0	0.104248	0	0.00473855	0	0	0	0.533087
ERR1091634	PRJEB11419	Amplicon	91337	United Kingdom	Male	28	26.04	D006262	0	0.00456656	1.01225	0.00152219	0.0334881	0.0136997	0	0	0.0228328	0.415557	0.0136997	0	0.0532765	0.00304437	0	0	0.00152219	0.065454	0	0	0.0106553	0.00152219	0	0.00152219	0.0913312	0.910267	0.0867646	0	0.024355	0.0152219	0.00608874	0.0426212	0	0	0.041099	0.0228328	0.00304437	0	0	0.00456656	0.041099
ERR1091635	PRJEB11419	Amplicon	64478	United Kingdom	Female	67	39.54	D006262	0	0.0155357	0	0	0.0103571	0.0207143	0	0	0.0138095	0.201964	0.0466072	0	0.00690477	0.00172619	0.00172619	0	0	0.03625	0	0.00172619	0.0707739	0.00517857	0.559286	0.00172619	0.150179	0.0794048	0.226131	0	0	0.00345238	0	0	0	0	0	0.0120833	0	0	0	0	0.169167
ERR1091636	PRJEB11419	Amplicon	39239	United Kingdom	Female	58	22.38	D006262	0.0710821	0	0	0	5.19736	0.669008	0	0	0.347048	0.924068	0.422311	0	0.0710821	0	0.0041813	0.0041813	0	0.229972	0.0041813	0	0	0.0167252	0	0	0.100351	0.0125439	0.531025	0	0	0.0669008	0	0.041813	0	0	0.0083626	0.0125439	0	0.0083626	0	0	0.32196
ERR1091638	PRJEB11419	Amplicon	73763	Switzerland	Female	35	19.84	D006262	0.119281	0	0.00852006	0.00284002	1.51373	0.320922	0	0	0.0880407	3.72327	0.147681	0	0.0511204	0.0142001	0.00284002	0.00284002	0	0.471444	0.0511204	0.0142001	0.431683	0.00284002	0.00568004	0.00284002	0.0312402	1.55633	0.792366	0	0	1.22973	0	0.266962	0	0	0.00284002	0.00284002	0	0.113601	0	0.00568004	0.431683
ERR1091645	PRJEB11419	Amplicon	25827	United Kingdom	Male	68	24.49	D006262	0.00630358	0	0	0	0.397126	8.47201	0	0	0.0378215	0.0441251	0	0.0378215	0.0252143	0.00630358	0	0	0	0.0441251	0	0	0.00630358	0.371911	0	0.00630358	0.233232	0.0945537	0.680787	0	0	0.0630358	0	0.208018	0	0	0	0.00630358	0.00630358	0	0	0.00630358	0.26475
ERR1091659	PRJEB11419	Amplicon	52274	Canada	Male	56	25.8	D006262	0	0	0	0	2.07784	0.0690148	0	0	0.211974	0.276059	0.0616204	0	0.027113	0.00246481	0	0	0	0.039437	0	0	0	0.0345074	0	0	0.0172537	0.633457	1.07219	0	0	0.26127	0	0.00985926	0	0	0.00246481	0	0.00739444	0	0	0	0
ERR1091663	PRJEB11419	Amplicon	53629	United States of America	Male	63	26.61	D006262	0	0	0	0	0.0148813	0	0	0	0.00637769	0.0106295	0	0	0	0	0	0	0	0.00425179	0	0	0	0.00637769	0	0	0.0318884	0.00637769	0.157316	0	0	0.00637769	0	0.0276366	0	0	0	0.00850358	0	0	0	0	0
ERR1091664	PRJEB11419	Amplicon	72390	United States of America	Male	64	24.21	D006262	0.0034647	0	0	0	0.0173235	0	0	0	0.0918146	0.488523	0.0190559	0.0034647	0.00519706	0	0	0	0	0.0155912	0	0	0.87657	0.00692941	0.00173235	0.00173235	0.1178	0.064097	0.509311	0	0	0.00692941	0	0.0710264	0	0	0	0.00173235	0.00173235	0	0	0.00173235	0.0675617
ERR1091684	PRJEB11419	Amplicon	87219	United States of America	Male	51	21.56	D006262	0.00406463	0	0	0.00203231	3.14399	0.0101616	0	0	1.33726	1.41652	0.410527	0.00609694	0.0121939	0.0142262	0	0	0	0.14023	0	0.00203231	0	0.182908	0	0	0.38614	0.0121939	0.0243878	0	0.00203231	0.146327	0	0	0	0	0.00406463	0.071131	0.0203231	0.00406463	0	0.00812925	0
ERR1091685	PRJEB11419	Amplicon	64825	United States of America	Male	59	23.02	D006262	0.0123482	0	0	0	0.00411607	0.168759	0	0	0.055567	0.0205804	0.0617411	0	0.0102902	0	0.00205804	0.00617411	0	0.00823215	0.00205804	0.0102902	0.0144063	0.0617411	0	0	0.139946	0.0144063	0.337518	0	0	0.00205804	0	0.00823215	0	0	0	0.00411607	0.00411607	0.00205804	0	0	0.0246964
ERR1091713	PRJEB11419	Amplicon	44765	United States of America	Female	55	26.07	D006262	0	0	0	0	0.0168286	0.00420716	0	0	0	0.00420716	0	0	0.00420716	0	0.00420716	0	0	0.277673	0.201944	0.0420716	0	0	0	0	0	0	0.00841432	0	0	0	0.00841432	3.23951	0	0	0	0.0589002	0.0168286	0	0	0.00841432	0
ERR1091716	PRJEB11419	Amplicon	100978	United States of America	Male	47	30.27	D006262	0	0	0	0.00242492	0.00969967	0.00121246	0	0	0.00363738	0.0145495	0.00121246	0	0.00484984	0	0	0.00121246	0.0678977	0.00121246	0.00121246	0.140645	0.00242492	1.35189	0	0.00727476	0.0363738	0.0133371	21.7661	0	0.00242492	0.0060623	0	0.400112	0	0	0	0.0121246	0.00121246	0.00242492	0	0	0.00121246
ERR1091718	PRJEB11419	Amplicon	57901	United States of America	Male	47	33.12	D006262	0	0	0.0461907	0.00288692	1.23271	0.280031	0	0	0.0490776	1.07393	0.447473	0	0.0144346	0.00577384	0.00577384	0	0.00288692	0.03753	0	0.0144346	0.0202084	0.0115477	0	0.0115477	0.101042	2.67617	0.767921	0	0.0144346	0.00288692	0	0.297353	0	0	0.00866076	0.0230954	0.00577384	0	0	0.0115477	0.0173215
ERR1091719	PRJEB11419	Amplicon	71512	United States of America	Female	37	31.01	D006262	0	0	0	0.0374218	0.00898123	0.0553842	0	0	0.00299374	0.206568	0	0	0	0	0	0.00149687	0	0.00748436	0	0.00149687	0	0	0	0	0.00299374	0.00149687	0.164656	0	0	0.0733467	0	0	0	0	0.00149687	0.00449061	0.00149687	0	0	0	0.00299374
ERR1091721	PRJEB11419	Amplicon	51434	United States of America	Male	64	20.67	D006262	0	0	0	0	0.660814	0.308702	0	0	0.0723519	0.405171	1.50974	0	0	0.00482346	0	0	0	0.178468	0	0.00482346	0	0.0385877	0	0	0	0	0.491993	0	0	0	0	0	0	0	0	0	0.0192938	0.617403	0	0	0.173645
ERR1091742	PRJEB11419	Amplicon	56103	United States of America	Male	37	24.01	D006262	0	0	0.0691922	0	0.522401	0.062273	0	0	0.0691922	0.608891	0.114167	0	0.00691922	0.00691922	0.00691922	0	0.00345961	0.0518941	0	0	0.00691922	0.0761114	0.00345961	0.00345961	0.0415153	0.00691922	0.314824	0	0	0.0242173	0	0.235253	0	0	0.00691922	0.00691922	0.0242173	0.00345961	0	0.00691922	0.103788
ERR1091749	PRJEB11419	Amplicon	64164	United States of America	Female	66	16.14	D006262	0	0	0	0.00181689	0.0127183	0.00726757	0	0	0.272534	0.0181689	0.00545068	0	0	0.00545068	0	0	0	0.0944785	0	0	0.0290703	0	0	0	0.0363379	0.704955	0.170788	0	0.00363379	0.0109014	0	0.127183	0	0	0.00181689	0.00363379	0.00181689	0	0	0.00363379	0
ERR1091767	PRJEB11419	Amplicon	41675	United States of America	Female	64	18.56	D006262	0	0	0	0	0.00593895	0.0772063	0	0	0.181138	0.638437	0.16926	0	0.0415726	0	0	0	0	0.0534505	0	0	0	0.00296947	0.00296947	0	0.198955	0.00890842	1.65994	0	0	0.195985	0	0.335551	0	0	0	0.00593895	0	0.00890842	0	0	0
ERR1091769	PRJEB11419	Amplicon	63245	United States of America	Male	60	27.84	D006262	0	0	0	0	0.150511	0	0	0	0.0067393	0.197686	0.0561608	0	0.00898574	0.00898574	0	0.00224643	0	0.0718859	0	0	0	0.00224643	0	0	0.0494215	0	0.287544	0	0.00224643	0.0247108	0	0.359429	0	0	0.00449287	0.0134786	0.00449287	0	0	0	0.0381894
ERR1091770	PRJEB11419	Amplicon	55051	United States of America	Female	57	24.03	D006262	0.020528	0	0.0143696	0	0.888862	0.219649	0	0	0.127273	0.68974	0.472144	0	0.0041056	0.0123168	0	0	0	0.0041056	0	0.010264	0.0246336	0.0041056	0	0	0.10264	0.517305	0.110851	0.0041056	0	0.0328448	0	0.166277	0	0	0.0041056	0.0020528	0	0	0	0	0.238125
ERR1091777	PRJEB11419	Amplicon	26383	United States of America	Male	55	25.73	D006262	0	0	0	0	0.0585605	0	0	0	0.196976	0.857112	0.0851789	0	0	0.00532368	0	0	0	0.0106474	0.00532368	0.0372658	0.340715	0	0	0	0.0851789	0.00532368	0.223595	0	0	0.015971	0	0.0266184	0	0	0.00532368	0.00532368	0	0	0	0	0.106474
ERR1091778	PRJEB11419	Amplicon	42991	United States of America	Female	76	28.35	D006262	0.0173442	0	0	0.00346885	0.405855	0.0277508	0	0	0.0312196	2.19578	0.104065	0	3.78105	0.0173442	0.00346885	0	0	0.145692	0	0	2.71611	0.0069377	0.555016	0.00346885	0.0728458	0.166505	0.0173442	0	0.0069377	3.74983	0	0.669488	0	0	0	0.0624393	0	0	0	0	0.610518
ERR1091779	PRJEB11419	Amplicon	61403	United States of America	Male	62	24.41	D006262	0.0290002	0	0.00181251	0	0.690568	0.0199376	0	0	0.0525629	0.386065	0.00543754	0	1.74001	0.00181251	0	0	0	0.0253752	0	0.00181251	0.00362503	0.00362503	0	0.00181251	0.0453128	0.558254	0.801131	0	1.04945	0.322627	0	0	0	0	0.00362503	0	0.00181251	0	0	0	0.070688
ERR1091792	PRJEB11419	Amplicon	104981	United States of America	Male	56	34.17	D006262	0.00309411	0	0	0.00154705	0.0170176	0.0464116	0	0	0.029394	0.38831	0.00309411	0	0.00464116	0.0123764	0	0.00309411	0	0.0556939	0	0.0154705	0.464116	0.00309411	0.00154705	0	0.0216588	0.0154705	0.46721	0	0	0.0139235	0	1.03343	0	0	0	0.0247529	0.0185646	0.00154705	0	0.0123764	0.0232058
ERR1091797	PRJEB11419	Amplicon	42495	United States of America	Female	65	20.99	D006262	0	0	0.00457101	0	0.00457101	0.150843	0	0	0.0228551	1.54957	0.580518	0	0.013713	0.00457101	0	0.00457101	0	0.0731362	0	0	0	0.00457101	0	0.00457101	0.191982	0.00914202	0.0228551	0	0	0	0.0365681	0	0	0	0	0.0502811	0.00914202	0	0	0.00457101	0
ERR1091806	PRJEB11419	Amplicon	57912	United States of America	Male	55	23.87	D006262	0	0	0.0693516	0	0.24273	0.361619	0	0	1.69416	1.72636	0.00495368	0.00495368	0.0173379	0	0	0	0	0.203101	0	0.00247684	0.00743052	0.00743052	0.00247684	0	1.07247	4.24283	0.465646	0	0.00495368	0.00495368	0	0.00247684	0	0	0	0.00495368	0.00495368	0.00495368	0	0	0.151087
ERR1091811	PRJEB11419	Amplicon	65878	United States of America	Male	33	25.84	D006262	0	0	0	0.00424484	0.0212242	0.00212242	0	0	0.0127345	1.87834	0.235589	0	0.00848969	0	0	0.00212242	0	0.00424484	0	0.0254691	0.169794	0.0275915	0.0106121	0	1.76161	3.0011	5.14263	0	0	0.0254691	0	0.00212242	0	0	0	0.0360812	0.00636726	0.00212242	0	0	0.00212242
ERR1091819	PRJEB11419	Amplicon	60484	United States of America	Female	21	28.34	D006262	0	0	0	0	0.0116819	0.0496481	0	0	0.134342	1.03677	0.178149	0	0.198592	0	0.00584095	0	0	0.12558	0	0.0292048	0	0.394264	0.00292048	0.00292048	0.388423	0.0438071	3.89299	0	0.540288	0.0116819	0.0175229	0.12266	0	0	0.0992962	0.0146024	0.00876143	0	0	0	0.502322
ERR1091825	PRJEB11419	Amplicon	52460	United States of America	Female	19	22.46	D006262	0	0	0	0	0.00843312	1.39147	0	0	1.49829	2.62551	1.23967	0	0.0112442	0	0	0	0	0.191151	0	0.00562208	0	0.0758981	0.00281104	0.00281104	0.289537	0.0252994	0.354191	0.00843312	0.00281104	0.24175	0	0.0168662	0	0	0	0.00843312	0.00843312	0	0	0.00562208	0
ERR1091830	PRJEB11419	Amplicon	51029	United States of America	Male	62	22.96	D006262	0	0	0	0	0.00987289	0.0740466	0	0	0.18018	0.199926	0.160434	0	0.00987289	0.00740466	0	0	0	0.217203	0	0.00246822	0	0	0	0	0.0419598	0.0123411	0.143157	0	0	0.0468962	0	0.0197458	0	0	0.00740466	0.0271504	0	0.0271504	0	0.00987289	0.0765149
ERR1091834	PRJEB11419	Amplicon	60896	United States of America	Male	73	22.67	D006262	0.0466772	0	0	0	0.00777953	0.0505669	0	0	0.0136142	0.709882	0.270339	0	0.00194488	0.0116693	0	0	0.00194488	0.00194488	0.00388976	0.00583465	0.00388976	0.0116693	0	0	0.217827	2.60031	0.225606	0	0.00388976	0.0544567	0	0.00388976	0	0	0.00583465	0.00388976	0.00194488	0	0	0	0.149756
ERR1160297	PRJEB11419	Amplicon	159996	United States of America	Male	48	30.46	D006262	0.00185784	0.0984654	0.011147	0	0.863895	0.00371568	0.104039	0	1.83926	1.63676	0.00928919	0.0130049	0.986512	0.00928919	0.00185784	0	0	0.295396	0.0371568	0.00557351	0.0278676	0.00743135	0.00743135	0.182068	0.18021	1.21131	0.585219	0.00928919	0.215509	0.940066	0	0	0.00185784	0	0	0.00557351	0.224798	0	0.0167205	0.00743135	0
ERR1160320	PRJEB11419	Amplicon	105695	United States of America	Female	33	22.47	D006262	0.0604528	0	0.0329743	0	1.10464	0.0439657	0.126401	0	1.05243	1.74764	0.184106	0	0.827105	0.0137393	0	0.00824357	0.00274786	0.579798	0.0522093	0	0.0137393	0.0412178	4.06408	0.00274786	0.123654	0.0219829	0.887558	0.0357221	0.162124	0.0137393	0	0	0.019235	0.00274786	0.277534	0.0164871	0.142889	0.0247307	0.00824357	0	0
ERR1160327	PRJEB11419	Amplicon	125244	0	Male	62	27.04	D006262	0.0796269	0.00142191	0.0284382	0	0.133659	0	0	0	0.00142191	0.00426573	0.00568763	0	0.0113753	0.00284382	0.00284382	0	0.00142191	0.116597	0.0227505	0	0.0113753	0.00568763	0	1.79303	0.00426573	0.294335	0.227505	0.00568763	0	0.062564	0	0.0113753	0.00426573	0.00710954	0.00426573	0.00142191	1.33517	0.0255944	0.0383915	0.00710954	0
ERR1160328	PRJEB11419	Amplicon	162461	United Kingdom	Male	20	21.62	D006262	0	0	0.0010472	0.00314159	0.0387463	0.0659734	0.0010472	0	0.0963421	0.304734	0	0	0.0418879	0.0115192	0.00314159	0.0272271	0.0293215	0.0167552	0.00314159	0	0.00418879	0	0	0	0.0010472	0.00209439	0.876504	0	0.0010472	0.126711	0.058643	0.00209439	0.168599	0.00942477	0	0.0492183	0.731991	0.0010472	0.32882	0.00837758	0
ERR1160341	PRJEB11419	Amplicon	229062	United States of America	Female	38	27.37	D006262	0.000707134	0	0.000707134	0.00141427	0.0084856	0	0	0	0.000707134	0.00141427	0.000707134	0	0.0021214	0.000707134	0.000707134	0	0.193047	0.136477	0.548736	0	0	0.00141427	0	0.000707134	0	0.00141427	0.000707134	0.000707134	0	0.0021214	0	0	0	0.000707134	0.000707134	0.10112	2.1115	0.000707134	3.0527	0.35286	0
ERR1160346	PRJEB11419	Amplicon	62717	United States of America	Male	33	26.79	D006262	0	0	0.0110816	0	0.21055	0.0184693	0.114509	0	0.214244	0.746158	0.0812648	0	0.21055	0.0147754	0	0	0.00369385	0.45065	0.0923463	0	0.0812648	0.0110816	0	0.0812648	0.0480201	0.616874	0.554078	0.398936	0.0110816	0.387855	0.0923463	0.439569	0.299202	0.025857	0.0849586	0	0.2401	0	0	0.00369385	0
ERR1160369	PRJEB11419	Amplicon	117344	United States of America	Male	62	24.39	D006262	0	0	0.0292386	0.00389848	0.210518	0.00389848	0.0370356	0	0.0175432	0.0935636	0.0311879	0	0.0272894	0.00194924	0.00194924	0.00779697	0.0214417	0.0428833	0.00194924	0	0.00389848	0.00389848	0	0	0.00389848	0.00779697	0.561382	0.409341	0.00389848	0.0350864	0	0.0253401	0.00194924	0.0155939	0.0292386	0.0155939	0.576976	0.00194924	0.00584773	0.00194924	0
ERR1160375	PRJEB11419	Amplicon	36580	United States of America	Female	54	29.76	D006262	0	0	0.0375033	0.00535762	0	0	0.0375033	0	0.0214305	0.0750067	0.0267881	0	0.0160729	0.0107152	0.00535762	0.0107152	0.0321457	0.246451	0.262523	0	0	0	0	0	0	0.621484	0.160729	0	0	0.107152	0	0	0.0857219	0.0107152	0	0	1.31797	0.00535762	0.0535762	0.0160729	0
ERR1160378	PRJEB11419	Amplicon	72961	United States of America	Female	25	25.61	D006262	0.0723231	0	0	0	0.308325	0.251228	0.152259	0	0.612843	0.936394	0.0380648	0	0.296905	0.0342583	0	0	0	0.0380648	0.00380648	0	0.00761296	0.0190324	0	0.00380648	0.00380648	0.0152259	0.414906	0	0.0532907	0.0609037	0	0.0114194	0.167485	0.0152259	0.106581	0.00380648	0.0418713	0	0.0114194	0.00380648	0
ERR1160402	PRJEB11419	Amplicon	55584	United States of America	Male	25	25.54	D006262	0	0	1.58069	0	0	0	0.264135	0	0.445728	0.453983	0.0247627	0.00412712	0.21461	0.00412712	0	0.00412712	0.00412712	0.0123813	0	0.00412712	0.0742881	0.0165085	0.00825423	0	0.0123813	0.0123813	2.17912	0.0123813	0	0.268262	0	0.0288898	0	0.00412712	0.375567	0.00825423	0.0577796	0	0	0	0
ERR1160404	PRJEB11419	Amplicon	115949	United States of America	Male	59	25.73	D006262	0	0.00303661	4.61109	0	0.479784	0.0015183	0.177641	0	0.786481	1.30878	0.253557	0.00303661	0.51015	0.0485857	0.015183	0	0.0318844	0.0698419	0.00303661	0	0.0212562	0.296069	0.0015183	0	0.00910982	0.00455491	1.72176	0.0015183	0.212562	0.0015183	0	0	0	0	0.121464	0.669572	0.715121	0.0106281	0.0759152	0.0804701	0
ERR1160418	PRJEB11419	Amplicon	108088	United Kingdom	Male	56	23.48	D006262	0.00598265	0.00299133	1.89052	0	1.06192	0.00299133	0.191445	0	0.143584	0.326054	0.0299133	0	0.119653	0.0149566	0	0.0209393	0.0209393	0.119653	0.0358959	0	0.0149566	0.0119653	0.00598265	0.00598265	0.0149566	0.538438	1.54053	0.0329046	0.308106	0.0867484	0	0.00598265	0.0448699	0.00299133	0.00299133	0.0239306	0.723901	0	0.0987137	0	0
ERR1160450	PRJEB11419	Amplicon	116400	United States of America	Male	68	27.26	D006262	0	0	0.102567	0.00133204	0.0985707	0	0.0919105	0	0.258415	0.334341	0.0159844	0	0.0985707	0.0333009	0.00266407	0.00932426	0.0133204	0.0852504	0.0532815	0.00266407	0.00666018	0.0745941	0.00133204	0.00532815	0.00133204	0.00266407	0.687331	0	0	0.111891	0	0	0	0	0.0133204	0.00799222	0.360982	0	0.0186485	0.00666018	0
ERR1160467	PRJEB11419	Amplicon	188293	United States of America	Female	55	24.69	D006262	0.00136208	0	0.129398	0	17.5205	0.0190692	0.192054	0	6.40179	1.31305	0.420883	0.00953458	2.07581	0.123949	0.00408625	0.00272416	0.00272416	0.6538	0.00681041	0	0.0299658	0.03269	0.00408625	0.00817249	0.0217933	0.882629	0.512143	0.145743	0.397728	0.982061	0.00136208	0.00953458	0	0.00136208	0.118501	0.00681041	0.212485	0.00136208	0.00953458	0	0
ERR1160518	PRJEB11419	Amplicon	45660	United Kingdom	Male	43	22.42	D006262	0.218936	0	0.0893615	0	0.437871	0	0.0223404	0	0.0848934	0.0268085	0.0357446	0	0.0312765	0.00446808	0	0.00446808	0	0.379786	0.0714892	0	0.0134042	0.00446808	0	0.728296	0.339574	0.25468	0.129574	0	0.0268085	0.379786	0	0	0.0134042	0	0.0178723	0	0.111702	0	0.00446808	0	0
ERR1160527	PRJEB11419	Amplicon	105076	United Kingdom	Male	52	32.32	D006262	0	0	0	0.00427533	0.0235143	0.0149637	0.012826	0	0.258658	0.803762	0.10047	0.00213767	0.22018	0.374092	0.00427533	0.006413	0.0149637	0.29286	0.0106883	0	0.0277897	0.786661	0.006413	0	0.00855066	0.025652	4.93801	0.00427533	0	0.0299273	0.835827	0.025652	0.158187	0.0235143	0.179564	0.051304	0.882856	0.00427533	0.006413	0.006413	0
ERR1160543	PRJEB11419	Amplicon	126034	United Kingdom	Female	62	22.71	D006262	0.00150319	0.00300639	0.0826757	0	2.57948	0.0105224	0.347238	0	0.381811	0.661406	0.234498	0	0.214957	0.0315671	0	0.00150319	0	0.751597	0.0120256	0	0.0150319	0.213454	0.00150319	0	0.0195415	0.0150319	1.11086	0.00150319	0	0.774145	0	0	0.0135287	0	0.414882	0	0.264562	0	0.0165351	0.00601278	0
ERR1160547	PRJEB11419	Amplicon	222031	Norway	Male	34	27.74	D006262	0.00141533	0	0.00566131	0.00283066	0.012738	0.124549	0.0452905	0	0.801076	1.95598	0.304296	0	0.750124	0.0382139	0.00849197	0.0452905	0.0382139	0.0962423	0.0198146	0	0.0311372	1.81304	0.00849197	0.0155686	0.758616	0.0396292	3.7209	0.0141533	0	1.57809	0.00141533	0.00566131	0.103319	0.0141533	0.288727	0.00283066	1.29361	0	0.10615	0	0
ERR1160551	PRJEB11419	Amplicon	97253	United States of America	Female	57	31.75	D006262	0	0	0.0323548	0	0.0176481	0	0.0529443	0	0.0117654	0.0705924	0.00882405	0	0.0117654	0	0.00294135	0	0.0058827	0.0500029	0.00294135	0	0.00882405	0	0	0	0.0235308	0.0058827	0.0647097	0	0	0.155892	0	0.0058827	0	0	0.0500029	0.0176481	0.105889	0	0.0176481	0.0058827	0
ERR1160568	PRJEB11419	Amplicon	211582	United States of America	Male	57	23.06	D006262	0	0.0011618	1.00845	0.00232361	0.00580902	0.00232361	0.00348541	0	0.0197507	0.0162653	0.0151035	0	0.0127798	0	0.0011618	0.0139417	0	0.00464722	0.0302069	0.0011618	0.00813263	0.907369	0.00348541	0.0011618	0.011618	0.0185889	7.38559	0.00232361	0	0.152196	0.123151	0.623889	0.397337	0.0546048	0	0.00464722	1.16413	0	0.0673847	0.00348541	0
ERR1160572	PRJEB11419	Amplicon	143131	United States of America	Female	65	22.3	D006262	0.00153969	0	0.110858	0.00153969	0.00615877	0.0138572	0.0769847	0	0.197081	0.441892	0.172446	0	0.175525	0.0138572	0	0	0	0.769847	0.0169366	0.00153969	0.0169366	0.00461908	0.00153969	0.409558	0.00769847	0.00615877	0.388003	0.00461908	0	0.75291	0	0	0.00307939	0	0.0323336	0.00307939	0.178604	0	0.0261748	0.00615877	0
ERR1160573	PRJEB11419	Amplicon	61765	United States of America	Female	60	25.84	D006262	0	0	0	0	0	0.0346687	0.146379	0	0.250385	0.631741	0.188752	0	0.123267	0.00770416	0	0.0115562	0.0154083	0.0385208	0.0231125	0.00385208	0.0269646	0.0231125	0.00385208	0	0	1.15177	0.250385	3.10478	0.469954	0.0693374	0	0	0	0	0.0654854	0.0269646	1.02851	0	0.0808937	0	0
ERR1160577	PRJEB11419	Amplicon	76989	United States of America	Male	72	17.28	D006262	0	0	1.10789	0	0	0.00644122	0.00429415	0	0.0880301	0.00214707	0.188943	0	0.0214707	0.0193237	0	0.00429415	0.00644122	0.0171766	0.00214707	0	0.0257649	0.538916	0.00644122	0	0.195384	2.40902	4.4745	0	1.00054	0.169619	0.0128824	0	0	0	0.356414	0.00214707	0.26409	0	0.0128824	0	0
ERR1160578	PRJEB11419	Amplicon	131417	United States of America	Female	51	21.41	D006262	0	0	0	0	0.0401491	0	0.00573559	0	0.564	0.642386	0.042061	0	0.361342	0.0152949	0.00191186	0.0152949	0.00382373	0.145302	0.166332	0	0.0191186	0.969315	0.00382373	0.00191186	0.0114712	0.0152949	1.15285	0.00382373	0	0.0114712	0	0.00191186	0.00191186	0.00191186	0.193098	0.00382373	0.694006	0	0.0936813	0.00191186	0
ERR1160595	PRJEB11419	Amplicon	137928	United States of America	Male	35	28.75	D006262	0.0012034	0	0.0156442	0.0012034	0.0409155	0	0.0036102	0	0.0890515	0.0024068	0.0661869	0	0.00722039	0.0613733	0.0012034	0	0.0024068	0.142001	0	0	0.0168476	0.415172	0.00481359	0.0012034	0.0012034	0.0156442	1.18535	0	0	0.0012034	0	0	0.0012034	0	0.291222	0.0012034	0.481359	0.0012034	0.0445257	0.00601699	0
ERR1160606	PRJEB11419	Amplicon	70888	United States of America	Male	60	25.1	D006262	0	0	0.302167	0	20.4512	0.295299	0.024036	0	1.7821	2.17697	0.00343371	0	0.793187	0.381142	0	0.0206023	0.0137348	0.254095	0.0412045	0.00686742	0.0446383	3.72214	0.00343371	0.0549394	0.0103011	0.024036	6.43478	0	0.676441	0.00686742	0	0	0	0	0.54596	0.0412045	1.00264	0	0.26783	0.0137348	0
ERR1160607	PRJEB11419	Amplicon	38059	United States of America	Female	48	32.77	D006262	0	0	0	0.00902324	0.0225581	0.00451162	0.00451162	0	0.148883	0.442138	0	0.00451162	0.0315813	0.0315813	0	0.0135349	0.0270697	0.117302	0	0	0.902323	1.35349	0.00451162	0.00451162	0.0135349	0.0631626	8.933	0	0	0.094744	0	0	0.0360929	0.0180465	0	0	0.437627	0	0.00451162	0.00902324	0
ERR1160608	PRJEB11419	Amplicon	77727	United States of America	Female	48	26.52	D006262	0	0	0.331161	0	0.0927251	0.190749	0.381497	0	0.535156	1.58957	0.0105971	0	0.44508	0.0503365	0	0	0.00529857	0.196047	0.0874265	0	0.270227	0.0715308	0.00264929	0.0423886	0.00794786	0.00264929	1.14979	0.0768293	0	1.14449	0	0.00264929	0.360303	0.0211943	0.33381	0.0582843	0.151009	0.00794786	0.0211943	0.00264929	0
ERR1160620	PRJEB11419	Amplicon	116087	United States of America	Male	43	25.55	D006262	0.00155555	0.00155555	0.122888	0	0	0.00155555	0.0451109	0	0.0902218	0.455776	0.119777	0	0.0871107	0.0186666	0.00155555	0.0139999	0.0139999	0.0871107	0	0.00155555	0.886663	0.0186666	0	0	0.00933329	0.0139999	1.59288	0.00155555	0.539775	0.00155555	0	0	0.0108888	0.0031111	0.0871107	0	0.586442	0	0.0513331	0	0
ERR1160624	PRJEB11419	Amplicon	110288	United States of America	Male	64	25.11	D006262	0.080896	0.00179769	0.0826937	0	8.61272	0.0143815	0.0970752	0	0.0988728	0.284035	0.0125838	0	0.109659	0.00359538	0.00539306	0.00719075	0.0125838	0.0179769	0.00898844	0	0.00898844	0.00179769	0.00179769	0.00719075	0	0.152803	0.100671	0.00179769	0.199543	0.113254	0	0	0.00179769	0	0.248081	0.00898844	0.433243	0.00179769	0.0197746	0.0107861	0
ERR1160625	PRJEB11419	Amplicon	153858	United States of America	Male	60	25.77	D006262	0	0	0.267804	0.00118497	0.317573	1.20512	0.0746534	0	1.0333	0.69795	0.141012	0.00236995	0.154047	0.0177746	0.00118497	0.00118497	0	0.282024	0.0118497	0.0154047	0.0047399	0.00236995	0.00236995	0	0.182486	3.79666	0.584192	0.00118497	0.136272	0.00236995	0	0	0	0	0.149307	0	0.105463	0	0.0094798	0.00118497	0
ERR1160636	PRJEB11419	Amplicon	133923	United States of America	Male	26	31.25	D006262	0	0	0.857278	0.00168424	0.00842119	0	0	0	0.00336848	0.00336848	0.00168424	0	0	0.00505272	0.00336848	0.00673696	0.00673696	0	0	0	0.00336848	0.00336848	0	0.00336848	0.00168424	0.00505272	0.186951	0.00168424	0.0185266	0	0	0	0	0	0	0	0.825277	0	0.0505272	0.00505272	0
ERR1160645	PRJEB11419	Amplicon	135963	United Kingdom	Female	51	21.8	D006262	0.713589	0.00147741	1.78767	0.00147741	0.0103419	0.0162515	0.323553	0	0.130012	0.0457997	0.0915994	0	0.0871672	0.00443223	0	0.00295482	0	0.0989865	0.0177289	0.0103419	0.00147741	0.00295482	0.00147741	0.00738705	0.00590964	0.00443223	1.17159	0	0	0.240818	0	0	0.00147741	0	0.187631	0	0.237863	0.0354578	0.0236386	0.00443223	0
ERR1160649	PRJEB11419	Amplicon	55535	United Kingdom	Female	49	23.3	D006262	0.00289118	0	0	0	0	0.0115647	0.378744	0	6.10038	1.10443	0.127212	0.00578235	0.795073	0.0231294	0	0.0260206	0.0202382	0.104082	0.00289118	0	0.0838441	0.0115647	0	0.00289118	0.323812	3.33931	1.07841	19.5762	0	0.0896265	0	0.00867353	0.00578235	0.0202382	0.121429	0.0433676	0.54065	0	0.0202382	0	0
ERR1160663	PRJEB11419	Amplicon	215682	Austria	Female	25	25.1	D006262	0.0628361	0	0.0014613	0	0.0745265	0.111059	0.111059	0	0.759878	2.41992	0.474924	0	0.881167	0.00584522	0.00730652	0.0263035	0.0116904	0.0438391	0.00876783	0.00292261	0.360942	0.0116904	0.00292261	0.00438391	0.00876783	0.00730652	2.75456	0.00876783	0	0.0496844	0	0.00438391	0.0438391	0.00438391	0	0.0014613	0.130056	0.0014613	0.018997	0.00292261	0
ERR1160665	PRJEB11419	Amplicon	115612	United Kingdom	Female	62	19.92	D006262	0	0.0012462	0.960819	0.0012462	0.188176	0.012462	0.0236778	0	0.241763	1.03684	0.0822491	0	0.118389	0.00747719	0	0.0024924	0.0049848	0.056079	0.0012462	0	0.0934649	0.0037386	0	0.666717	0.0112158	3.4582	0.839938	0	1.23249	0.429939	0	0	0.0012462	0	0.145805	0	0.310304	0	0.006231	0	0
ERR1160692	PRJEB11419	Amplicon	57302	United States of America	Female	31	26.15	D006262	0.0404354	0	0.660444	0	0	0.00336961	0	0	0.0572834	0.0336961	0.00336961	0	0.0235873	0.00336961	0	0	0.00673923	0	0.00673923	0	0.00336961	0.00336961	0.00336961	0	0.00673923	0.0101088	0.293156	0	0	0.0202177	0	0.0505442	0.00336961	0.0202177	0	0	0.0134785	0	0	0	0
ERR1160697	PRJEB11419	Amplicon	170897	United States of America	Male	53	20.09	D006262	0.00106328	0.00106328	0.0382779	0.00106328	0.466778	0.0085062	0.06167	0	0.203086	0.503993	0.0127593	0	0.156301	0.019139	0	0.00531638	0.0042531	0.508246	0.00531638	0.00106328	0.152048	0.00212655	0.00106328	0.0244553	0.0350881	0.00637965	0.304097	0.810216	0.0531638	0.122277	0.019139	0.0457208	0.0233921	0.0265819	0.103138	0.00106328	0.271135	0	0.0669864	0.00212655	0
ERR1160700	PRJEB11419	Amplicon	136499	United States of America	Male	56	30.17	D006262	0	0	0	0.00165117	0.00165117	0.0809075	0.0726516	0	0.279048	1.46129	0.206397	0	0.305467	0.0544887	0.00165117	0.00660469	0.0115582	0.762842	0	0	0.0264188	0.0132094	0.00660469	0.00330235	0.0264188	0.0330235	2.71618	0.0165117	0	1.84931	0	0	0	0	0.206397	0.00330235	0.213001	0.00165117	0.0809075	0.0148606	0
ERR1160703	PRJEB11419	Amplicon	142896	United States of America	Male	76	30.52	D006262	0	0	0.427999	0	0.807957	0	0	0	0.0032755	0.00109183	0.00873467	0	0.00109183	0.013102	0.00109183	0	0	0.0109183	0.00436734	0	0.00764284	0.00218367	0.00109183	0	0.00764284	0.373407	1.89215	0.0764284	0.31554	0	0	0	0	0	0.0545917	0	0.116826	0	0.0109183	0	0
ERR1160704	PRJEB11419	Amplicon	124551	United States of America	Male	39	31.57	D006262	0	0	0	0	0.00517929	0.160558	0.195087	0	1.30691	0.574901	0.0258964	0.00172643	0.364277	0.0224436	0.00172643	0	0	0.0759629	0	0	0.0138114	0.293493	0.00172643	0.00172643	0.0224436	4.89098	3.0178	0.00517929	0	0.688846	0	0.0103586	0	0.00517929	0.036255	0.0535193	0.31939	0	0.115671	0	0
ERR1160707	PRJEB11419	Amplicon	158897	United States of America	Male	68	28.89	D006262	0.00273302	0	0.0601265	0	0.289701	0.00409954	0.0259637	0	2.24518	0.487845	0.0778912	0.00273302	0.848604	0.0218642	0.00273302	0.00409954	0.00273302	0.692822	0.0915563	0	0.00683256	0.00273302	0	0.311565	0.00136651	0.776179	0.520641	0.00273302	0	2.39686	0	0	0.00273302	0	0.00819907	0.0109321	0.20361	0.0450949	0.0341628	0.00273302	0
ERR1160708	PRJEB11419	Amplicon	69457	United States of America	Female	37	29.76	D006262	0	0	0.248119	0	0.101382	0.0106718	0.0213436	0	0.098714	0.216104	0.0213436	0	0.0773705	0.00266795	0	0.0266795	0.0213436	0.690998	0.050691	0	0	0.00800384	0	0	0	0.314818	0.0933782	0	0	0.637639	0.0426872	0.0800384	0.098714	0.050691	0.00266795	0	0.381516	0	0.109386	0.00800384	0
ERR1160712	PRJEB11419	Amplicon	62409	United States of America	Female	62	24.28	D006262	0	0	0.150012	0	0.146951	0	0.00306147	0	0.244918	0.189811	0.0214303	0	0.0857213	0.00918442	0.00306147	0.00306147	0.00306147	0.0612295	0	0	0.00612295	0.00612295	0	0	0	0.0122459	0.844967	0	0	0.0306147	0.0306147	0.0153074	0.00612295	0	0	0	0.171443	0.00612295	0.0214303	0.00612295	0
ERR1160716	PRJEB11419	Amplicon	80621	United States of America	Female	56	17.12	D006262	0	0	0.602683	0	0	0.0194414	0.0194414	0	0.456873	0.751734	0.0388828	0.00324023	0.294861	0.181453	0	0	0.00324023	0.110168	0	0	0.0194414	1.18268	0	0.00324023	0	0.00648046	4.67241	0	0	0.207375	0	0.0194414	0.00972069	0.00648046	0.213855	0.00324023	0.0615644	0	0	0	0
ERR1160720	PRJEB11419	Amplicon	115052	United States of America	Male	44	27.76	D006262	0.00142963	0	0.694802	0	0	0.0686224	0.00571853	0	0.0185852	0.0614742	0.0100074	0	0.015726	0.0042889	0.00142963	0.0614742	0.0643335	0.127237	0.00142963	0	0.00571853	0.00142963	0.00285927	0.00285927	0.0042889	0.0142963	0.0214445	0.0128667	0	0.138674	0	0	0	0	0.0042889	0.00571853	0.0185852	0	0.0228741	0	0
ERR1160723	PRJEB11419	Amplicon	104704	United States of America	Male	63	26.08	D006262	0	0	0.00562651	0.00375101	0.0281326	0	0.0337591	0	0.0018755	0.015004	0.00375101	0	0	0	0	0.0018755	0	0.00562651	0.00375101	0	0	0.0431366	0	0	0	0	0.0637671	0	0	0.00562651	0	0	0	0	0.00375101	0.0018755	0.00937752	0	0.0018755	0	0
ERR1160729	PRJEB11419	Amplicon	60215	United States of America	Female	45	21.21	D006262	0	0	0.0542864	0	0.321194	0.0904773	0.0135716	0	0.886677	0.904773	0	0	0.298575	0.0407148	0	0	0	0.0633341	0.00904773	0.00452386	0.0135716	4.7591	0	0.00904773	0.00904773	0.00452386	6.9577	0	0	0.00452386	0	0.0135716	0	0	0.126668	0	0.0226193	0	0.00452386	0	0
ERR1160732	PRJEB11419	Amplicon	146762	United States of America	Male	39	19.11	D006262	0	0.00161928	0.00323855	0	0.00323855	0	0.0064771	0	0.375672	0.786968	0.00971565	0	0.284993	0.076106	0	0.00161928	0.00161928	0.1344	0.0113349	0	0.017812	0.0194313	0.00161928	0.00161928	0.00971565	0.0323855	0.176501	0.00323855	0	0.137638	0	0	0	0	0.0550554	0.00323855	0.0955373	0	0.0145735	0	0
ERR1160739	PRJEB11419	Amplicon	129219	United States of America	Male	68	25.04	D006262	0	0.00402852	0.00201426	0.00201426	0.114813	0	0.00604278	0	0.0322282	0.0342424	0.00201426	0	0.0261854	0	0	0	0	0.00402852	0.0100713	0	0.00402852	0.00604278	0.00201426	0.00201426	0.00805704	0.00805704	0.00604278	0	0	0.00402852	0	0.00604278	0	0.00201426	0.0120856	0	0.223583	0	0	0.00201426	0
ERR1160744	PRJEB11419	Amplicon	99984	United States of America	Male	50	24.57	D006262	0	0	0.0244025	0	0	0.00325367	0.00162684	0	0.0146415	0.00488051	0.0178952	0	0.00162684	0.00650735	0	0	0	0.00488051	0.00325367	0	0.00162684	0.0130147	0	0.00162684	0	0	0.0292831	0	0.00162684	0.00488051	0	0	0	0	0.00162684	0	0.0309099	0.00650735	0.00162684	0	0
ERR1160750	PRJEB11419	Amplicon	137639	United States of America	Male	71	22.67	D006262	0	0	0.0475949	0	0.00317299	0.00317299	0.0428354	0	2.75892	3.01117	0.0237974	0	1.18035	0.0904303	0	0.00317299	0.0015865	0.139612	0.00634598	0.0015865	0.0222109	0.00951897	0.00317299	0.00317299	0.0190379	0.0412489	0.663155	0.00793248	0	0.0333164	0	0	0	0	0.0015865	0.0920168	0.0983627	0	0.0269704	0.0111055	0
ERR1160760	PRJEB11419	Amplicon	57517	United States of America	Female	44	21.08	D006262	0.00363597	0.00363597	0.429044	0	0.352689	0.152711	0.00363597	0	1.35258	0.0981711	0.00727193	0	0.283605	0.0145439	0	0.00727193	0.0109079	0.123623	0.0218158	0.00727193	0.0218158	0.0145439	0.00727193	0	0.709014	0.0399956	0.4145	0.00363597	2.01069	1.86525	0	0	0	0	0.0690834	0	0.545395	0	0.109079	0	0
ERR1160797	PRJEB11419	Amplicon	109067	United States of America	Male	24	32.08	D006262	0	0	0.0712617	0.011877	0.0791797	0	0.0158359	0	0.00791797	0.00791797	0	0	0.00395898	0.0633438	0.00791797	0.0514668	0.0435488	0.162318	0.011877	0	0	0	0.00395898	0.00395898	0.00395898	0.00395898	0.0831387	0	0	0	0	0	0	0	0.00791797	0	1.33814	0	0.102934	0.00395898	0
ERR1160804	PRJEB11419	Amplicon	43860	United States of America	Female	68	25.33	D006262	0	0	0	0.421775	0.293098	0	0	0	0	0	0	0	0	0	0	0	0	0	0	0	0.0214462	0	0	0.121528	0.0500411	0	0.990099	0	0	0.0178718	0	0	0	0	0.950781	0	0	0	0	0	0
ERR1160808	PRJEB11419	Amplicon	103956	United States of America	Male	66	21.52	D006262	0.0872772	0.00281539	0.10417	0	0.0450463	0	0.00281539	0	0.0225232	0.0394155	0.00563079	0	0.0168924	0	0	0.00281539	0.00281539	0.129508	0	0.00281539	0.00844618	0	0	0.717926	0.132324	0.0703849	0.157662	0	0.00563079	0.0197078	0	0	0	0	0.0281539	0.014077	0.143585	0.00563079	0.00281539	0.00563079	0
ERR1160809	PRJEB11419	Amplicon	118423	United States of America	Male	58	20.98	D006262	0	0.00171889	1.84609	0	0.00343778	0.032659	0.0137511	0	0.673806	0.01547	0	0.00343778	0.140949	0.0343778	0	0.00171889	0.00343778	0.128917	0.00515668	0	0.0120322	0.88523	0.00343778	0.00687557	0.00171889	0.00859446	2.83273	0.00343778	0.00171889	0.823349	0	0	0.0893824	0.00687557	0.0825068	0	0.501917	0.00343778	0.0532857	0.00171889	0
ERR1233441	PRJEB11419	Amplicon	198555	United States of America	Female	23	21.61	D006262	0	0.00599161	2.01651	0.000665735	1.69429	1.41136	0.00599161	0	0.105852	3.78337	0.573863	0.000665735	0.0699021	0.0153119	0.000665735	0.0153119	0.0159776	0.160442	0	0.0505958	0.00266294	0.519273	0.0019972	0.00133147	0.0166434	0.032621	5.89242	0.00133147	0.00865455	0.000665735	0	0.00266294	0.0679049	0.0159776	0.605153	0	0.982624	0.00266294	0.0446042	0.00599161	0
ERR1233445	PRJEB11419	Amplicon	192355	United States of America	Male	47	25.37	D006262	0.00336177	0.000672355	0.250116	0	2.29811	0.546624	0.0779932	0	0.505611	1.60895	0.155986	0.00201706	0.0645461	0.0147918	0	0	0.000672355	0.232635	0.00201706	0.00470648	0.0073959	0.00201706	0.00134471	0.0121024	0.0141195	0.817583	0.83372	0.00336177	0.00941297	0.847167	0	0	0	0	0.0470648	0.0215154	0.135816	0.000672355	0.0255495	0.00134471	0
ERR1233446	PRJEB11419	Amplicon	172413	United States of America	Female	45	19.83	D006262	0	1.3737	0.0156196	0	0.123313	2.05603	1.2471	0	1.02267	3.14365	0.854146	0.00328834	0.231006	0.337055	0	0.0189079	0.01973	0.80071	0.00739876	0.0476809	0.0937176	0.00411042	0.00164417	0.000822084	1.03172	0.0238404	1.48551	4.55846	0.0813864	4.38747	0.00246625	1.61375	0.00246625	0.0279509	0.343631	0.0139754	0.328012	0	0.097006	0.00493251	0
ERR1233449	PRJEB11419	Amplicon	240049	United States of America	Male	26	29.82	D006262	0	0.00582689	0.136932	0	0.00233076	0.000582689	0	0	0.00174807	0.00407883	0.225501	0	0	0.0559382	0	0.0955611	0.0868207	0.359519	0.00291345	0.110128	0.00757496	7.64197	0.00116538	0.00699227	0.0215595	0.0402056	5.50467	0.0110711	0.000582689	0.0110711	0	0.000582689	0.00582689	0	1.57559	0.150334	3.26947	0.000582689	0.0291345	0.0122365	0
ERR1233457	PRJEB11419	Amplicon	146314	United States of America	Male	33	25.1	D006262	0	0	0.347202	0.00117696	0.0976873	0.0600247	0.00117696	0	0.0364856	1.12282	0.466074	0	0.0447243	0.296593	0	0	0	0.0612017	0.00235391	0.0306008	1.94198	0.00706173	0.00117696	0	0.0859177	0.0364856	2.54105	0.00588478	0	3.74389	0	0.0129465	0.00941564	0	0.182428	0	0.381334	0	0.00588478	0.00117696	0
ERR1249683	PRJEB11419	Amplicon	27053	Australia	Male	50	22.86	D006262	1.28732	0	0.286072	0.00595983	0.35759	0.35163	0.0655581	0	0.0238393	1.01317	0	0	0.0536385	0.0476786	0	0.0238393	0.00595983	0.035759	0.00595983	0.0119197	0.0297992	0.00595983	0.00595983	0	0.0536385	0.0417188	0.607903	0	0.810537	0.160915	0	0.280112	0	0.0119197	0.00595983	0	0.399309	0	0.0178795	0	0
ERR1249691	PRJEB11419	Amplicon	27222	United States of America	Female	59	23.49	D006262	0	0	0	0	1.35031	0.104292	0.263476	0	0.0603798	0.400703	0.0439126	0	0.0219563	0.0274454	0.0109782	0.109782	0.104292	0.0988034	0.00548908	0.00548908	0	0	0	0	0.00548908	0.247008	0.203096	0	0	0.225052	0	0	0.170161	0.0384235	0.312877	0.109782	1.97058	0.00548908	0.208585	0.0109782	0
ERR1249695	PRJEB11419	Amplicon	32743	United States of America	Female	53	21.46	D006262	0	0	0	0.00422369	6.79169	0	0	0	0.00844737	0	0	0	0	0.0380132	0	0.0211184	0	0.0337895	0.0126711	0.0126711	0	0.00844737	0	0	0	0	1.65569	0.00844737	0.00422369	0	0	0	0.00422369	0	0.1605	0.00422369	0.321	0	0.0844737	0.00422369	0
ERR1249711	PRJEB11419	Amplicon	26008	Australia	Female	31	29.06	D006262	0.0111682	0	0	0	0.0055841	0.0223364	0.106098	0	0.731517	0.988385	0.106098	0.0055841	0.0725933	0.0279205	0	0	0.0167523	0.379719	0	0.0111682	0.0055841	0.0111682	0	0	0.0167523	1.89301	0.441144	0.0111682	0.0223364	4.18249	0.0111682	0.0055841	0	0	0.145187	0	0.0670092	0.0055841	0.0279205	0	0
ERR1249733	PRJEB11419	Amplicon	37908	United States of America	Female	22	21.29	D006262	0	0.00894534	1.92325	0.00894534	4.1238	0.026836	0.33545	0	0.263888	3.81966	0.706682	0	0.0939261	0.0178907	0	0.0313087	0.0313087	0.161016	0.00447267	0.0536721	0.00894534	0.366759	0.013418	0.00894534	0.0715628	0.0805081	10.8373	0.026836	0.00447267	0.98846	0	0.00894534	0.013418	0.00447267	0.111817	0.026836	0.527775	0	0.111817	0.00894534	0
ERR1249735	PRJEB11419	Amplicon	35335	United States of America	Male	19	25.84	D006262	0	0.0119503	0.820586	0	1.07951	0.258923	0.195188	0	3.57712	3.42973	1.03171	0.00796686	0.195188	0.0239006	0	0.0318674	0.0358509	0.199171	0	0.055768	0.00398343	1.08748	0	0	0.123486	0.0717017	4.31405	0.00398343	0.0119503	1.20698	0	0.00796686	0.00796686	0.00398343	0.159337	0.15137	0.967973	0.00398343	0.175271	0	0
ERR1249739	PRJEB11419	Amplicon	43242	United States of America	Male	28	26.37	D006262	0	0	1.15882	0	9.409	0.289706	0.0193137	0	0.495719	5.38853	0.795081	0.00321895	0.141634	0.0482843	0	0.0128758	0.00643791	0.231765	0	0	0.00321895	1.04938	0	0.00321895	0.0289706	0.0740359	3.42819	0.00965686	0.00321895	0	0	0	0	0	0.0482843	0.00643791	2.73933	0	0.0321895	0	0
ERR1249743	PRJEB11419	Amplicon	27850	United States of America	Male	26	24.34	D006262	0	0.00482183	0.00482183	0	1.11384	0.00482183	0	0	0.144655	0	0	0	0.0144655	0.0144655	0	0	0	0.00482183	0.0241092	0.00482183	0.00482183	0.125368	0	0.0144655	0.00482183	0.00482183	0.496649	0	0	0.00964367	0	0.120546	0.0144655	0.00482183	0.0916148	0	0.260379	0	0.00482183	0	0
ERR1249746	PRJEB11419	Amplicon	39623	United States of America	Male	29	45.52	D006262	0	0.00778968	0.412853	0	0	0.0116845	0	0	0.0545278	0.183057	0	0	0.00389484	0.0116845	0	0.0311587	0.023369	0.0584226	0	0.0350536	0.962025	0.467381	0.00389484	0	0.00389484	0.0740019	0.323272	0.0116845	0.00389484	0	0.116845	0.0506329	0.222006	0.0701071	0.0350536	0.292113	1.15677	0	0.260954	0.0116845	0
ERR1249747	PRJEB11419	Amplicon	27345	United States of America	Female	20	19.22	D006262	0.0235571	0	0.883392	0.00588928	4.74676	0.217903	0.683157	0	0.453475	2.30271	1.11896	0	0.24735	0.00588928	0	0	0	0.394582	0	0.0117786	5.47703	0.0117786	0	0	0.742049	2.04358	2.07303	0.0117786	0	3.8457	0	0.0647821	0.0294464	0.0117786	0.0824499	0.00588928	0.559482	0	0.0647821	0	0
ERR1249757	PRJEB11419	Amplicon	28557	United States of America	Male	58	24.28	D006262	0	0.427306	0.0823723	0	1.12747	0.139003	0.592051	0	0.133855	1.01421	0.0154448	0	3.78398	0.00514827	0	0.0102965	0.0102965	0.0463344	0	0.00514827	0.102965	0.556013	0	0	0.123558	0	0.561161	0	0.0411862	0.380972	0	0	0.0205931	0.0154448	0.0308896	0.00514827	0.0926689	0	0.00514827	0	0
ERR1249763	PRJEB11419	Amplicon	24172	United States of America	Male	62	25.77	D006262	0	0.00555679	0.572349	0	0.0166704	0.100022	0.0833519	0	0.027784	0.694599	0.116693	0	0.0222272	0	0	0	0	0.0555679	0	0	0	0.00555679	0.00555679	0	0.355635	0.00555679	0.255612	0.0111136	0.15559	1.00578	0	0	0	0	0.194488	0	0.13892	0	0.00555679	0	0
ERR1249768	PRJEB11419	Amplicon	34756	United States of America	Male	38	28	D006262	0	0	0.261824	0	0.261824	0.0971284	0.0929054	0	0.126689	1.32179	0.244932	0	0.0548986	0.00422297	0	0	0	0.211149	0.00422297	0.00844595	0.0295608	0.0295608	0.00844595	0	0.0295608	0.0717905	2.30574	0.27027	0.00422297	0.494088	0	0.0126689	0.160473	0.0295608	0.00844595	0	0.755912	0	0.0253378	0	0
ERR1249771	PRJEB11419	Amplicon	24822	United Kingdom	Male	58	26.91	D006262	0	0	0.578604	0	1.15105	0.0307768	0.17235	0	0.25237	1.75428	0.393943	0	0.0923304	0.0307768	0	0	0.00615536	0.400098	0.00615536	0.0184661	0.17235	0	0.0123107	0	0.258525	0.510895	0.843284	0.0615536	0	0.898683	0.00615536	0.0430875	0.0307768	0	0.246214	0	0.42472	0	0.0307768	0	0
ERR1249772	PRJEB11419	Amplicon	27324	United Kingdom	Male	57	20.56	D006262	0.0159706	0	0.0159706	0	0.00798531	0	0	0	0	0.00798531	0	0	0.0479118	0.00798531	0	0	0	0.191647	0	0	0	0	0	0.00798531	0	0	0.215603	0.327398	0	0.0558972	0	2.78687	0.167691	0.183662	0.0239559	0.00798531	0.399265	0.143736	0.0239559	0.0159706	0
ERR1249777	PRJEB11419	Amplicon	33431	United Kingdom	Male	50	21.37	D006262	0.825187	0.0735835	0.0210239	0	0.115631	0.00525597	0	0	0.0105119	0.0946074	0.0315358	0	0.215495	0.0105119	0	0	0.0157679	0.310102	0.0157679	0	0	0	0	0.0630716	0.00525597	0	0.0683276	0.00525597	0	0.341638	0	0.0840954	0.00525597	0.0105119	0.0210239	0.0210239	0.310102	0.0210239	0.0315358	0.00525597	0
ERR1249778	PRJEB11419	Amplicon	26469	United Kingdom	Male	63	20.58	D006262	0.138825	0.00514165	0	0	0.0308499	0	0.0257083	0	0	0.0514165	0.015425	0	0.0462749	0.0102833	0	0.015425	0.0102833	0.493599	0	0	0.0205666	0	0	0.0359916	0	0	0.0616998	0.0102833	0	0.0514165	0	0	0	0	0.00514165	0.0102833	0.354774	0.00514165	0.00514165	0.0102833	0
ERR1249808	PRJEB11419	Amplicon	28878	United Kingdom	Female	41	28.65	D006262	0	0.0105274	0.18423	0	0.100011	0.0421097	0.121065	0	0.073692	0.894831	0.194757	0	0.105274	0	0.0105274	0	0	0.36846	0	0	0.14212	0.00526371	0	0.00526371	0.110538	0.315823	0.152648	1.63175	0	0.357932	0	0.0421097	0.584272	0.205285	0.215812	0.0105274	0.0526371	0	0.0315823	0.00526371	0
ERR1249809	PRJEB11419	Amplicon	42371	United Kingdom	Female	28	20.76	D006262	1.61888	0	0.193748	0	0.00861104	0.0301386	0.473607	0	0.508051	2.30345	0.0688883	0	0.0559718	0.00430552	0	0.0129166	0.00430552	0.120555	0.0172221	0	0	0	0	0	0.0258331	0.00430552	0.198054	0.00430552	0	0.0947214	0.00861104	2.68664	0.0344442	0.0215276	0.120555	0	1.83846	0	0.00861104	0.00861104	0
ERR1249810	PRJEB11419	Amplicon	25878	United Kingdom	Male	69	28.34	D006262	0	0	0	0	0.779638	0.298097	0.120385	0	0.0343958	0.590461	0.0229305	0	0.0687916	0.0114653	0.00573263	0.0401284	0.0114653	0.842697	0.0171979	0	0.0114653	0	0	0.00573263	0.00573263	1.8631	0.504471	0	0.00573263	0.00573263	0	0.00573263	0	0	0.0229305	0.00573263	0.951617	0	0.0343958	0.0114653	0
ERR1249839	PRJEB11419	Amplicon	45144	United Kingdom	Male	60	23.63	D006262	0	0.00343501	0.439681	0	0.182056	0.0583952	0.0755702	0	0.206101	0.395026	0.439681	0	0.0274801	0.00687002	0.01374	0.0412201	0.0446551	0.257626	0	0.00343501	0	0	0.00687002	0.010305	0.528991	0.0274801	0.766007	0.00687002	0.154575	0.711047	0	0.017175	0	0	0.0240451	0.498076	1.6488	0	0.522121	0.0618302	0
ERR1249849	PRJEB11419	Amplicon	25508	United Kingdom	Male	66	24.42	D006262	0	0.00598552	0.0897827	0	0.0778117	0.0778117	0.0538696	0	0.29329	0.538696	0.0718262	0	0	0.00598552	0.00598552	0	0.011971	0.359131	0	0.0299276	0.011971	0.0718262	0	0	0	0.0179565	0.269348	0.011971	0	1.16718	0	0.011971	0.011971	0.00598552	0.0418986	0	0.472856	0.00598552	0.0359131	0.00598552	0
ERR1249856	PRJEB11419	Amplicon	43818	United States of America	Female	21	20.8	D006262	0.0217797	0	0.656503	0	1.5308	0.0497822	0.230243	0	0.227131	1.13877	0.339141	0	0.0528936	0.0808961	0.00311139	0.00622278	0	0.261357	0	0.00311139	0.0591164	0.0155569	0.0124456	0	0.171126	0.0497822	1.76416	17.5047	0.2458	0.143124	0	0.174238	0.00933416	0.00311139	0.258245	0	0.89608	0	0.0248911	0.00311139	0
ERR1249857	PRJEB11419	Amplicon	32203	United States of America	Female	28	26.63	D006262	0	0.0164589	3.19302	0	0	0.576061	0.0864091	0	0.954615	2.15611	0	0.00411472	0.0617208	0.0617208	0	0.0164589	0.028803	0.325063	0	0.00411472	0.0740649	0.0329177	0.0123442	0	0.0946385	5.94988	4.13118	0.0164589	0.00822944	0	0	0.415587	0.0905238	0.0493766	0.617208	0.00822944	0.740649	0	0.0329177	0.0123442	0
ERR1249858	PRJEB11419	Amplicon	42841	United States of America	Male	47	19.79	D006262	0	0.00339305	0.139115	0.00339305	12.785	1.23507	0.295195	0	0.729506	0.539495	0.542888	0.0067861	0.0542888	0.0407166	0	0.00339305	0	1.78814	0.0101792	0.0237514	0.0305375	0.0067861	0.00339305	0.0067861	0.610749	1.69313	0.709148	0.0203583	0.0983985	1.83564	0	0	0.0203583	0	0.0882193	0.00339305	0.162866	0	0.0576819	0	0
ERR1249859	PRJEB11419	Amplicon	34142	United States of America	Male	28	23.65	D006262	0	0.00387913	1.412	0	0	0	0.0775825	0	0.108616	1.412	0.209473	0	0.0349121	0.00387913	0	0.00775825	0.0155165	0	0.00387913	0.0193956	0.0892199	0.0271539	0.00775825	0	0.0698243	0.031033	0.733155	10.8228	0.100857	0.201715	0	1.35769	0.031033	0.0349121	0.0969782	0.00775825	2.26153	0	0.00775825	0.0116374	0
ERR1249861	PRJEB11419	Amplicon	31609	United States of America	Male	35	27.02	D006262	0	0	0	0	5.78636	0	0	0	0.00962788	0.0144418	0	0	0	0.0144418	0	0	0	0.351418	0.00962788	0.0144418	0.00481394	0.00481394	0.00481394	0.0288836	0.0192558	0.0192558	0.876137	0.00481394	0	0	0	0.00481394	0.00481394	0	0.288836	0.00962788	0.572859	0.0529534	0.0385115	0	0
ERR1249867	PRJEB11419	Amplicon	30750	United States of America	Male	23	27.26	D006262	0	0.0159379	1.14222	0	0	0.0106253	0.0159379	0	1.16347	2.42257	1.59911	0	0.0796897	1.88599	0	0	0.00531265	0.111566	0	0.0796897	0.00531265	0.00531265	0	0.0159379	0.18063	0.0743771	3.23009	0.0106253	0.0743771	0.913776	0	0	0	0	0.669394	0.0106253	0.573766	0	0.0318759	0	0
ERR1249869	PRJEB11419	Amplicon	27573	United States of America	Female	23	23.03	D006262	0	0	2.50646	0	0	0	0	0	0	0.00506355	0.0506355	0	0.0708897	0.126589	0	0.0202542	0.0101271	0.136716	0	0.0253177	4.65846	0.339258	0.00506355	0	0.0810168	0.0151906	4.04577	0.00506355	0	0	0	0.00506355	0.0658261	0.0151906	1.36209	0.0202542	6.7092	0.0151906	0.0860803	0.00506355	0
ERR1249879	PRJEB11419	Amplicon	27593	United States of America	Male	21	25.04	D006262	0	0	0.00477145	0	0.157458	0.128829	0.152686	0	1.39326	2.25689	0	0.0095429	0.0381716	0	0	0.00477145	0.00477145	0.176544	0	0	0	0.0524859	0	0	0.0381716	0.0190858	4.27999	0.0190858	0	0.32923	0.0668003	0.229029	0.0238572	0.00477145	1.87518	0	1.27875	0	0.0668003	0.00477145	0
ERR1249885	PRJEB11419	Amplicon	32001	United States of America	Female	22	30.54	D006262	0.00526981	0	1.00126	0	0.00526981	0.268761	0.748314	0	0.216062	4.14207	0.463744	0	0.137015	0.110666	0	0.0263491	0.0632378	0.231872	0.00526981	0.0263491	2.16589	0.400506	0.00526981	0.0158094	0.115936	1.91821	0.363617	0.00526981	0.368887	4.35814	0	0	0.0263491	0.0105396	0.463744	0	2.129	0.0105396	0.0210793	0.0158094	0
ERR1249910	PRJEB11419	Amplicon	28321	United States of America	Female	64	26.61	D006262	0	0	0.74078	0	3.6457	0.486798	0.00529129	0	0.0476216	0.0264564	0.640245	0	0.00529129	0.0634954	0	0	0.0158739	0.259273	0	1.54506	0.037039	0.0105826	0.0211651	0	0.0264564	0.0264564	0.126991	0	0.00529129	0	0	0	0	0	0.550294	0.111117	0.724906	0.0317477	0.296312	0.0634954	0
ERR1249945	PRJEB11419	Amplicon	29893	United States of America	Female	45	23.4	D006262	0	0.0323191	4.39078	0.00923404	0.0646383	0	0.115425	0	0.124659	0.318574	0.0323191	0	0.0277021	0.0277021	0	0.106191	0.0784893	0.152362	0.00461702	0	1.65289	0	0	0	0.0184681	0.00923404	0.997276	0.00461702	0	0.180064	0.0877233	0.00461702	0.110808	0.0184681	0.198532	0.00923404	2.45625	0.0138511	0.0877233	0.00461702	0
ERR1249946	PRJEB11419	Amplicon	27650	United States of America	Female	59	20.18	D006262	0	0	0.0100604	0	0.191147	0	0.0201207	0	0.0754527	0.100604	0.0100604	0	0.0150905	0	0	0.0150905	0	0	0.00503018	0.0100604	0.427565	0.0100604	0	0	0.236419	0.0100604	0.367203	0.00503018	0.0150905	0	0	0	0	0.00503018	0	0	0.055332	0	0.0251509	0	0
ERR1249964	PRJEB11419	Amplicon	31688	United States of America	Male	34	27.8	D006262	0	0	0.347705	0	4.33009	1.90542	0.0324525	0	0.788132	1.87297	0.00927214	0	0.064905	0.0278164	0	0.0278164	0.00927214	0.111266	0	0.0278164	0.0139082	0.523876	0	0	0.0324525	0.0370886	4.293	0.00927214	0.00463607	0	0	0	0.00463607	0	0.445063	0	0.945758	0	0.00927214	0.0139082	0
ERR1249989	PRJEB11419	Amplicon	24102	United States of America	Male	24	28.72	D006262	0	0	0	0	0.00547285	0.00547285	0	0	0.0875657	0.0218914	0	0	0	0	0.00547285	0.0109457	0.0164186	0	0.0218914	0	0.0109457	0	0	0	0.00547285	0.00547285	0.426883	11.0552	0	0.0492557	0.0328371	0.246278	0.0547285	0.0109457	0	0	1.66375	0	0.0164186	0	0
ERR1250002	PRJEB11419	Amplicon	39299	United States of America	Female	25	32.1	D006262	0.00369987	0	0	0	0	0	0.0332988	0	0.0184993	0.0850969	0.529081	0	0.0110996	0.373687	0	0.00369987	0.0110996	0.55128	0.0147995	0.0665976	0	0.00739973	0.00369987	0	0.00739973	0.110996	6.88915	0	0	0.0110996	0	0	0.0443984	0.00369987	0.56608	0.0443984	4.04025	0	0.0480983	0	0
ERR1250012	PRJEB11419	Amplicon	28303	United States of America	Male	28	21.52	D006262	0	0	3.79605	0.00466919	12.6068	0.57431	0.504272	0	2.73148	2.30658	0.597656	0.00933838	0.11673	0.312836	0.00933838	0.0140076	0.0280151	0.149414	0	0.00933838	0	0.831115	0	0	0.354858	0.0326843	1.83499	0.0140076	0.214783	0.504272	0	0.00933838	0.158752	0.0233459	0.606994	0.0140076	0.91983	0.0140076	0.11673	0.00466919	0
ERR1250013	PRJEB11419	Amplicon	31308	United States of America	Female	20	19.66	D006262	0	0	0.00469969	0	1.36761	0.0939938	0.347777	0	0.502867	1.96917	0.0892941	0.00469969	0.0422972	0.0469969	0	0.0328978	0.0469969	0.0845944	0.00939938	0	5.00047	0	0.00469969	0	0.061096	0.446471	2.09606	0.00469969	0	0.418272	0	0.488768	0.00939938	0.00939938	0.178588	0	2.04437	0	0.0516966	0	0
ERR1250016	PRJEB11419	Amplicon	27986	United States of America	Male	24	25.55	D006262	0	0	0.0744186	0	0	0	0	0	0.00465116	0	0	0	0	0	0	0.0697674	0.0604651	0	0	0	0	0.00465116	0	0.027907	0	0	0.0232558	0.0651163	0	0	0.0232558	2.33023	0.0418605	0.055814	0	0	0.330233	0	0.0139535	0	0
ERR1250019	PRJEB11419	Amplicon	41364	United States of America	Male	22	23.72	D006262	0	0	0.048605	0	0.0129613	0	0.038884	0	0.0162017	0.113412	0.00324034	0	0.0226824	0.00324034	0	0	0	0.0162017	0.0356437	0.00324034	0.00324034	0.132854	0	0	0.0907294	0.255987	4.70497	0.00324034	0.00324034	0.00324034	0.696672	4.89615	0.333755	0.187939	0	0.0226824	2.50478	0	0.00972101	0.00648067	0
ERR1250022	PRJEB11419	Amplicon	35482	United States of America	Male	22	25.08	D006262	0	0.0255708	1.34064	0	0	0	0.0401827	0	0.00730594	0.0146119	0.00365297	0	0.00365297	0	0	0	0	0.00365297	0.0109589	0	0.0182648	0.0328767	0	0.0328767	0.00365297	0.00730594	0.13516	0.818265	0	0.0547945	0.0584475	0.219178	0.164384	0.0219178	0.0438356	0	0.284932	0	0.00365297	0.00365297	0
ERR1250027	PRJEB11419	Amplicon	39498	United States of America	Male	32	27.05	D006262	0	0	0.0351753	0	0.00351753	0.0105526	0.21457	0	0.204017	0.819586	0.165324	0	0.0703507	0.0211052	0	0.0105526	0.0105526	0.0316578	0	0	0.313061	0.0246227	0	0	0.0949734	0.801998	1.80801	0	0	0.260298	0	0	0	0	0.130149	0	0.151254	0	0	0	0
ERR1250060	PRJEB11419	Amplicon	30819	United States of America	Male	25	23.18	D006262	0	0	1.08746	0	0.00421496	0.00842993	0.0126449	0	0.370917	1.84194	0	0	0.0674394	0.164384	0	0	0	0.155954	0	0.0463646	0.0379347	0.0168599	0	0	0.421496	4.49315	3.03056	0.0716544	0.00421496	0.155954	0.0210748	0.236038	0	0.00842993	2.41517	0.0252898	1.3235	0	0.00842993	0	0
ERR1250065	PRJEB11419	Amplicon	26787	United States of America	0	24	22.42	D006262	0	0	0.00482882	0	0.545657	0.0144865	0.101405	0	0.226954	2.93109	0.313873	0	0.053117	0.0193153	0	0.0144865	0.0193153	0.318702	0.00482882	0.0144865	0.0144865	0.00482882	0	0.0144865	0.212468	0.111063	1.26998	0.569801	0	0.386305	0	0.434594	0.207639	0.0579458	0.0820899	0.00965764	0.676035	0	0	0	0
ERR1250070	PRJEB11419	Amplicon	32871	United States of America	Male	55	21.77	D006262	0	0	0	0	2.11603	0	0.224828	0	0.149885	1.19027	0.171927	0	0.0396755	0.0176336	0	0.00440839	0.0132252	0.0617175	0.00440839	0.0308588	2.14689	0	0.00440839	0	0.35708	1.39746	0.696526	0.00440839	0.621584	0.0308588	0	0	0.00881679	0	0.0881679	0.0440839	0.233645	0.00440839	0.0352671	0	0
ERR1250071	PRJEB11419	Amplicon	25900	United States of America	Female	56	20.18	D006262	0	0	0.0124309	0	12.0704	0.0310771	0.472372	0	0.279694	2.42402	0.745851	0	0.310771	0.00621543	0	0	0.00621543	0.0621543	0	0.0310771	3.28796	2.11946	0.00621543	0.00621543	0.0497234	0.0559388	0.615327	0.00621543	0	0.789359	0	0	0	0	0	0	0.0621543	0	0.0124309	0.0124309	0
ERR1250072	PRJEB11419	Amplicon	26402	United States of America	Male	70	26.43	D006262	0.00548607	0.565065	0.0219443	0	0	0.087777	0.192012	0	0.389511	0.405969	0.12618	0	0.109721	0.0109721	0	0.00548607	0	0.800966	0	0.0164582	1.15207	0.115207	0.00548607	0	0.0768049	0.0329164	1.40992	3.8183	0.0713188	1.40443	0	0.0438885	0.0274303	0.0109721	0.0274303	0.0164582	0.625411	0	0.0658328	0	0
ERR1250080	PRJEB11419	Amplicon	27913	United States of America	Male	58	19.94	D006262	0	0	0.0491612	0	0.0491612	0.00614515	0.147484	0	0.0368709	1.4564	0.0614515	0	0.043016	0.0368709	0.00614515	0.0122903	0	0.331838	0	0	0.153629	0	0.00614515	0	0.0798869	1.01395	2.4642	0	0	5.83175	0	0	0.0184354	0.00614515	0.0368709	0	0.196645	0	0	0	0
ERR1250081	PRJEB11419	Amplicon	28828	United States of America	Female	56	18.29	D006262	0	0	0.666213	0	2.85973	1.00159	0.135962	0	0.0634489	1.26898	1.52731	0	0.0181283	0.398822	0	0	0	0.43961	0	0.0135962	0.00453206	13.1702	0	0.00453206	0.0226603	0.213007	0.707002	4.23295	0.00453206	0.0317244	0	0.0271924	0	0.00453206	0.271924	0	0.0770451	0	0.067981	0.00906413	0
ERR1250111	PRJEB11419	Amplicon	32733	United States of America	Female	23	25.77	D006262	0	0	2.54605	0	0.00998452	0.359443	0.19969	0	1.78224	3.84404	0.254605	0.00499226	0.149768	0.0449304	0	0.0648994	0.0599071	0.164745	0	0.0599071	0.0149768	2.57101	0	0	0.8387	0.0998452	12.0363	0.0249613	0	5.81599	0	0.10983	0.00499226	0.00998452	1.12825	0.00998452	1.61749	0	0.0848685	0.00998452	0
ERR1250112	PRJEB11419	Amplicon	28549	United States of America	Male	68	24.39	D006262	0.0155047	0	0.258411	0	0.0103365	0	0.284252	0	0	0.211897	0.0671869	0	0	0	0.00516823	0.0155047	0.0206729	0.976795	0.046514	0.165383	0.0258411	0	0	0.0103365	0.0103365	0	0.0620187	0	0	0.201561	0	0	0.00516823	0.00516823	0.0155047	0	0.284252	0.0826916	0	0	0
ERR1250117	PRJEB11419	Amplicon	32703	United States of America	Male	51	20.54	D006262	0.00489644	0	0.504333	0.00489644	0.773638	0.264408	0.0293786	0	0.078343	0.254615	0.0293786	0	0.0636537	0.00979288	0	0	0.0146893	0.0244822	0.00489644	0.0146893	2.01733	0.0195858	0	0.00489644	0.107722	0.567987	0.910738	0.0146893	0	0.42599	0	0.0146893	0.274201	0.0832395	0.15179	0	0.773638	0	0.127307	0.0244822	0
ERR1250140	PRJEB11419	Amplicon	25278	United States of America	Female	69	26.61	D006262	0	0	0.34108	0	0	1.19089	0.265927	0	8.01249	6.41693	0.265927	0.0231241	0.595445	0.0520291	0	0.011562	0.00578101	0.156087	0	0.00578101	0.017343	0	1.76899	0	0.352642	0.0404671	1.49728	0.011562	0.011562	1.37588	0	0	0	0	0.242803	0.011562	0.953867	0.017343	0.0462481	0	0
ERR1250142	PRJEB11419	Amplicon	25944	United States of America	Male	52	28.6	D006262	0.0055417	0.692713	0.127459	0	0.0110834	0.0110834	0.0221668	0	0.0443336	0.426711	0.0831255	0	0.0166251	0.0110834	0	0	0	0.166251	0	0	0.288168	0	0.0055417	0	0.0055417	0.354669	0.598504	0.171793	0.0055417	0.29371	0	0	0.0055417	0	0.0332502	0.0332502	0.615129	0.0055417	0.116376	0.0055417	0
ERR1250154	PRJEB11419	Amplicon	28384	United States of America	Male	40	29.05	D006262	0	0.0142973	0.824477	0	0	0.00476576	0	0	0.0524234	0.529	0.0476576	0	0.0142973	0.0381261	0	0.0142973	0.00476576	0.0428919	0.00476576	0.0476576	0.00476576	0.100081	0.00953153	0.00476576	0.00476576	0.0285946	5.23757	4.64662	0	0.109613	0	0	0.00476576	0	0.0142973	0	0.119144	0	0.0381261	0	0
ERR1250441	PRJEB11419	Amplicon	27719	United States of America	Female	34	20.7	D006262	0	0	0	0	0.155121	0.053323	0.0581705	0	0.0339328	0.470212	0.0436279	0	0.053323	0.0436279	0	0.00484754	0	0.169664	0	0	0.00484754	0	0	0.00484754	0.0290853	0.174512	9.49149	0.00969509	0	3.37874	0.0630181	0.51384	0	0.00484754	0.179359	0.00484754	0.998594	0	0.00969509	0	0
ERR1250456	PRJEB11419	Amplicon	41758	United Kingdom	Female	62	20.31	D006262	0.0764362	0	0	0	0.100896	0	0	0	0	0.0152872	0	0	0	0	0	0.0244596	0.00305745	0	0	0	0	0	0	0	0	0	0.00305745	0	0	0.0214021	0	0.0428043	0.00917235	0.00305745	0	0	0	0	0	0	0
ERR1250478	PRJEB11419	Amplicon	23252	United States of America	Female	38	25.84	D006262	0	0	0.11278	0	1.02095	0.599513	0.201816	0	0.522348	0.736036	0.278981	0	0.124651	0.0831008	0.00593578	0.00593578	0.0178073	0.0949724	0	0	0	0	0	0	0.736036	0.0415504	1.29993	0.053422	0.237431	0.255238	0.142459	0.326468	0	0.0178073	0.172137	0.0118716	0.201816	0	0.00593578	0	0
ERR1250486	PRJEB11419	Amplicon	25656	United States of America	Female	52	22.66	D006262	0	0.006222	0	0	7.44151	0.24888	0.292434	0	0.068442	0.74664	0.080886	0	0.006222	0.049776	0.018666	0.03111	0.018666	0.49776	0.006222	0	0.006222	1.74216	0	0	0.055998	0.012444	0.3111	0.006222	0.074664	1.16351	0	0.049776	0	0	0.752862	0.006222	0.06222	0	0.012444	0	0
ERR1250504	PRJEB11419	Amplicon	26744	United States of America	Female	55	20.18	D006262	0	0	0	0	0.281864	0	0.0618727	0	0.00687474	0.240616	0.0206242	0	0.0206242	0	0	0.0343737	0.0206242	0	0	0	0.240616	0.0618727	0	0	0.00687474	0	0.0481232	0	0	0.00687474	0	0	0	0	0	0	0.226866	0.00687474	0.0137495	0.0412485	0
ERR1250514	PRJEB11419	Amplicon	33244	United Kingdom	Male	69	25.9	D006262	0.00431816	0	0	0	0.00863632	0.207272	0.0561361	0	0.0647724	0.902496	0.151136	0	0.0172726	0.0172726	0	0.025909	0.0690906	0.155454	0	0.00863632	2.11158	0.00431816	0	0	0.444771	1.52863	1.04931	0.0129545	0	8.02746	0	0.276362	0.0129545	0.00431816	0.0561361	0	0.462043	0.00431816	0.0129545	0.00431816	0
ERR1250518	PRJEB11419	Amplicon	23984	United Kingdom	Male	57	31.84	D006262	0	0	0.278634	0.00592839	0.136353	0.0711406	0.0474271	0	0.0355703	0.634337	0.0118568	0	0.40313	0.00592839	0	0	0	0.420915	0.00592839	0.0237135	0	1.02561	0.00592839	0	0.0177852	0.00592839	2.3595	0	0.18378	0.308276	0	0.00592839	0.00592839	0	0.118568	0.00592839	0.33199	0	0.177852	0.0237135	0
ERR1250525	PRJEB11419	Amplicon	25095	United States of America	Male	48	45.2	D006262	0	0	1.22928	0	17.0342	0.201436	0.0671453	0	0.0671453	0.666288	0.160116	0	0.0154951	0.547492	0	0.00516502	0	0.227261	0.00516502	0	0.00516502	0.604308	0	0	0.123961	0.0258251	2.65482	0	0	0	0	0	0.0154951	0.00516502	0.0206601	0.139456	0.377047	0	0.11363	0	0
ERR1250528	PRJEB11419	Amplicon	33681	United States of America	Female	31	25.06	D006262	0	0	0	0	0.194059	0	0.0792079	0	0.154455	2.72079	0.340594	0	0.0435644	0.019802	0	0.00792079	0.0316832	0.158416	0	0.0039604	0.293069	0	0.0039604	0	0.0435644	0.0633663	1.11683	17.3584	0.019802	1.09307	0	0.106931	0.0039604	0.0039604	0.308911	0	0.388119	0	0.00792079	0	0
ERR1250529	PRJEB11419	Amplicon	28441	United States of America	Female	72	25.5	D006262	0	0	0.0184527	0	1.88679	0.00922637	0.00922637	0	0.00922637	0.00461318	0	0	0.00461318	0.0738109	0.00922637	0.0369055	0.0230659	0.0645846	0.00461318	0	0.00922637	0	0	0	0	0.0184527	0.00461318	0	0	0	0	0.00922637	0	0	0.00922637	0.147622	2.32043	0.050745	0.327536	0.00461318	0
ERR1315874	PRJEB11419	Amplicon	26816	United Kingdom	Male	69	20.89	D006262	0	0	0	0	0	0	0	0	0.010502	0.005251	0	0	0.005251	1.14472	0.005251	0.005251	0	4.77841	0.073514	0	0	0	0	0	0	0	0	0	0	0.005251	0	0.005251	0.05251	0.026255	5.61857	0.094518	1.47028	0.005251	0.010502	0.015753	0
ERR1315971	PRJEB11419	Amplicon	27922	United Kingdom	Female	69	16.65	D006262	0	0	0	0	0	0	0.173331	0	0.101608	2.28319	0.705278	0	0.0956309	0.00597693	0	0.0896539	0.113562	0.0239077	0.0119539	0	0.0119539	0.00597693	0.0239077	0	3.97466	5.94107	3.32915	0	0.00597693	2.86893	0	0	0	0	0.0478154	0.00597693	0.735162	0.0119539	0.0298846	0	0
ERR1316047	PRJEB11419	Amplicon	26375	United States of America	Female	44	26.63	D006262	0	0	0	0	0	0.178224	0.0162022	0	2.1873	7.71225	0	0.00540073	0.318643	0.853316	0	0.0108015	0.0108015	0.432059	0.00540073	0.0108015	0.189026	0.248434	0	0	0.0648088	0.0540073	2.69497	0	0	0	0	0	0	0	5.62216	0.00540073	0.199827	0.0378051	0.0216029	0	0
ERR1316059	PRJEB11419	Amplicon	28691	United States of America	Male	67	22.15	D006262	0	1.10368	0.0114371	0	10.2705	0.0285927	0.800595	0	0.1544	3.97438	1.58975	0	0.268771	0.0285927	0.00571853	0.0228741	0.0343112	0.737691	0.0171556	0.0228741	0.137245	0	0.00571853	0	4.81501	0.23446	0.497512	0	0	1.45823	0	0.245897	0.00571853	0.0114371	1.21233	0	0.200149	0.085778	0.0343112	0	0
ERR1316079	PRJEB11419	Amplicon	502121	United States of America	Male	33	20.18	D006262	0	0.0861442	0.950604	0.00109738	0.0337444	0.00740731	0.100959	0	0.0842238	1.26171	0.113853	0	0.0331957	0.0606302	0.000823034	0.0104251	0.00823034	0.2406	0.00877903	0.000823034	0.0024691	0.000274345	0	0.0134429	0.00576124	1.55114	0.188749	0.0112481	0	0.20082	0.000274345	0.121809	0.224963	0.047736	0.335798	0.00164607	0.755271	0.00274345	0.0600815	0.00521255	0
ERR1316095	PRJEB11419	Amplicon	29047	United States of America	Male	30	25.09	D006262	0	0	0	0	0	0.399034	0	0	0.0295581	0	0.290655	0	0	0.0098527	0	0	0.00492635	0.00492635	0.0147791	0.0098527	0	0.0147791	0	0	0	0.00492635	1.00498	0	0	0.00492635	0.0295581	0.857185	0.103453	0.0443372	0	0	1.46313	0.0098527	0.0098527	0.0147791	0
ERR1331785	PRJEB13092	Amplicon	116368	0	Female	55	19	D006262	0	0	0	0	0	0	0	0	0	0	0	0	0	0	0	0	0	0	0	0	0	0	0	0	0	0	0	0	0	0	0	0	0	0	0	0	0	0	0	0	0
ERR1331817	PRJEB13092	Amplicon	99046	0	Male	55	46.86	D006262	0	0	0	0	0	0	0	0	0	0	0	0	0	0	0	0	0	0	0	0	0	0	0	0	0	0	0	0	0	0	0	0	0	0	0	0	0	0	0	0	0
ERR1331818	PRJEB13092	Amplicon	114169	0	Male	32	32.98	D006262	0	0	0	0	0	0	0	0	0	0	0	0	0	0	0	0	0	0	0	0	0	0	0	0	0	0	0	0	0	0	0	0	0	0	0	0	0	0	0	0	0
ERR1331821	PRJEB13092	Amplicon	90862	0	Female	56	34.86	D006262	0	0	0	0	0	0	0	0	0	0	0	0	0	0	0	0	0	0	0	0	0	0	0	0	0	0	0	0	0	0	0	0	0	0	0	0	0	0	0	0	0
ERR1331822	PRJEB13092	Amplicon	174924	0	Female	55	31.47	D006262	0	0	0	0	0	0	0	0	0	0	0	0	0	0	0	0	0	0	0	0	0	0	0	0	0	0	0	0	0	0	0	0	0	0	0	0	0	0	0	0	0
ERR1331823	PRJEB13092	Amplicon	114438	0	Female	43	26.15	D006262	0	0	0	0	0	0	0	0	0	0	0	0	0	0	0	0	0	0	0	0	0	0	0	0	0	0	0	0	0	0	0	0	0	0	0	0	0	0	0	0	0
ERR1331824	PRJEB13092	Amplicon	123779	0	Female	48	34.15	D006262	0	0	0	0	0	0	0	0	0	0	0	0	0	0	0	0	0	0	0	0	0	0	0	0	0	0	0	0	0	0	0	0	0	0	0	0	0	0	0	0	0
ERR1331825	PRJEB13092	Amplicon	75280	0	Female	35	25.1	D006262	0	0	0	0	0	0	0	0	0	0	0	0	0	0	0	0	0	0	0	0	0	0	0	0	0	0	0	0	0	0	0	0	0	0	0	0	0	0	0	0	0
ERR1331827	PRJEB13092	Amplicon	59386	0	Female	48	25.92	D006262	0	0	0	0	0	0	0	0	0	0	0	0	0	0	0	0	0	0	0	0	0	0	0	0	0	0	0	0	0	0	0	0	0	0	0	0	0	0	0	0	0
ERR1331828	PRJEB13092	Amplicon	122983	0	Female	39	28.93	D006262	0	0	0	0	0	0	0	0	0	0	0	0	0	0	0	0	0	0	0	0	0	0	0	0	0	0	0	0	0	0	0	0	0	0	0	0	0	0	0	0	0
ERR1331830	PRJEB13092	Amplicon	140679	0	Male	36	30.13	D006262	0	0	0	0	0	0	0	0	0	0	0	0	0	0	0	0	0	0	0	0	0	0	0	0	0	0	0	0	0	0	0	0	0	0	0	0	0	0	0	0	0
ERR1331833	PRJEB13092	Amplicon	100501	0	Male	54	28.19	D006262	0	0	0	0	0	0	0	0	0	0	0	0	0	0	0	0	0	0	0	0	0	0	0	0	0	0	0	0	0	0	0	0	0	0	0	0	0	0	0	0	0
ERR1331834	PRJEB13092	Amplicon	91631	0	Female	49	41.4	D006262	0	0	0	0	0	0	0	0	0	0	0	0	0	0	0	0	0	0	0	0	0	0	0	0	0	0	0	0	0	0	0	0	0	0	0	0	0	0	0	0	0
ERR1331835	PRJEB13092	Amplicon	158911	0	Female	50	23.43	D006262	0	0	0	0	0	0	0	0	0	0	0	0	0	0	0	0	0	0	0	0	0	0	0	0	0	0	0	0	0	0	0	0	0	0	0	0	0	0	0	0	0
ERR1331836	PRJEB13092	Amplicon	174461	0	Female	35	30.66	D006262	0	0	0	0	0	0	0	0	0	0	0	0	0	0	0	0	0	0	0	0	0	0	0	0	0	0	0	0	0	0	0	0	0	0	0	0	0	0	0	0	0
ERR1331837	PRJEB13092	Amplicon	111410	0	Female	57	33.28	D006262	0	0	0	0	0	0	0	0	0	0	0	0	0	0	0	0	0	0	0	0	0	0	0	0	0	0	0	0	0	0	0	0	0	0	0	0	0	0	0	0	0
ERR1331840	PRJEB13092	Amplicon	92580	0	Female	37	26.09	D006262	0	0	0	0	0	0	0	0	0	0	0	0	0	0	0	0	0	0	0	0	0	0	0	0	0	0	0	0	0	0	0	0	0	0	0	0	0	0	0	0	0
ERR1331841	PRJEB13092	Amplicon	80594	0	Female	60	30.89	D006262	0	0	0	0	0	0	0	0	0	0	0	0	0	0	0	0	0	0	0	0	0	0	0	0	0	0	0	0	0	0	0	0	0	0	0	0	0	0	0	0	0
ERR1331842	PRJEB13092	Amplicon	92010	0	Male	54	27.19	D006262	0	0	0	0	0	0	0	0	0	0	0	0	0	0	0	0	0	0	0	0	0	0	0	0	0	0	0	0	0	0	0	0	0	0	0	0	0	0	0	0	0
ERR1331850	PRJEB13092	Amplicon	114040	0	Female	50	29.65	D006262	0	0	0	0	0	0	0	0	0	0	0	0	0	0	0	0	0	0	0	0	0	0	0	0	0	0	0	0	0	0	0	0	0	0	0	0	0	0	0	0	0
ERR1331852	PRJEB13092	Amplicon	78622	0	Male	34	25.2	D006262	0	0	0	0	0	0	0	0	0	0	0	0	0	0	0	0	0	0	0	0	0	0	0	0	0	0	0	0	0	0	0	0	0	0	0	0	0	0	0	0	0
ERR1331854	PRJEB13092	Amplicon	98027	0	Female	46	28.34	D006262	0	0	0	0	0	0	0	0	0	0	0	0	0	0	0	0	0	0	0	0	0	0	0	0	0	0	0	0	0	0	0	0	0	0	0	0	0	0	0	0	0
ERR1331857	PRJEB13092	Amplicon	129500	0	Male	53	29.02	D006262	0	0	0	0	0	0	0	0	0	0	0	0	0	0	0	0	0	0	0	0	0	0	0	0	0	0	0	0	0	0	0	0	0	0	0	0	0	0	0	0	0
ERR1331858	PRJEB13092	Amplicon	133339	0	Female	48	25.06	D006262	0	0	0	0	0	0	0	0	0	0	0	0	0	0	0	0	0	0	0	0	0	0	0	0	0	0	0	0	0	0	0	0	0	0	0	0	0	0	0	0	0
ERR1331860	PRJEB13092	Amplicon	88720	0	Female	56	19.37	D006262	0	0	0	0	0	0	0	0	0	0	0	0	0	0	0	0	0	0	0	0	0	0	0	0	0	0	0	0	0	0	0	0	0	0	0	0	0	0	0	0	0
ERR1331862	PRJEB13092	Amplicon	156090	0	Female	52	21.79	D006262	0	0	0	0	0	0	0	0	0	0	0	0	0	0	0	0	0	0	0	0	0	0	0	0	0	0	0	0	0	0	0	0	0	0	0	0	0	0	0	0	0
ERR1331863	PRJEB13092	Amplicon	159955	0	Female	61	28.58	D006262	0	0	0	0	0	0	0	0	0	0	0	0	0	0	0	0	0	0	0	0	0	0	0	0	0	0	0	0	0	0	0	0	0	0	0	0	0	0	0	0	0
ERR1331867	PRJEB13092	Amplicon	97426	0	Female	51	32.44	D006262	0	0	0	0	0	0	0	0	0	0	0	0	0	0	0	0	0	0	0	0	0	0	0	0	0	0	0	0	0	0	0	0	0	0	0	0	0	0	0	0	0
ERR1331872	PRJEB13092	Amplicon	94873	0	Female	50	24.89	D006262	0	0	0	0	0	0	0	0	0	0	0	0	0	0	0	0	0	0	0	0	0	0	0	0	0	0	0	0	0	0	0	0	0	0	0	0	0	0	0	0	0
ERR1389625	PRJEB11419	Amplicon	31622	United States of America	Female	37	22.27	D006262	0	0	0.00944733	0	0	0.00472367	0.269249	0	0.0188947	0.226736	0.00472367	0	0.0236183	0.00472367	0	0.028342	0.042513	0.0519603	0.00944733	0.00472367	0	0.0188947	0	0.014171	0.0519603	0.0330657	0.642419	0.00472367	0	0.439301	0.151157	0.028342	0.155881	0.0661313	0.14171	0	0.722721	0.0377893	0.0472367	0.00944733	0
ERR1389638	PRJEB11419	Amplicon	29153	United States of America	Female	56	25.5	D006262	0	0	0.396892	0	0.020889	0.806317	0.559826	0	0.580715	1.3745	0.413603	0.00417781	0.0292447	0.0167112	0	0.0125334	0.00835561	0.0793783	0	0.00835561	1.79228	0	0	0	0.020889	0.0334225	0.467914	0.0125334	0	0.13369	0	0	0	0	0.0835562	0	0.330047	0	0.0125334	0	0
ERR1389645	PRJEB11419	Amplicon	33553	United States of America	Female	60	23.57	D006262	0	0.00781769	0.105539	0	0.34007	1.33292	0.0820858	0	2.44694	2.47039	0.422155	0.0156354	0.128992	0.0469061	0	0.0156354	0.00781769	0.390885	0.00390885	0.0469061	0.00781769	0.0117265	0.00781769	0	0.461244	4.13947	2.67365	0.00390885	0	7.48153	0	0	0	0	0.0977211	0.00390885	0.398702	0	0.0195442	0	0
ERR1389647	PRJEB11419	Amplicon	26954	United Kingdom	Male	69	21.15	D006262	6.79633	0	0.0223564	0.00558909	0.257098	0.3074	0.0111782	0	4.70042	1.51464	0.469484	0.0111782	0.0726582	0.0167673	0	0.0670691	0.0670691	1.23519	0.00558909	0.0223564	0.821596	0.00558909	0	0	0.0950145	0	0.760116	0.0391236	1.36374	5.19226	0	0	0.0223564	0	0.262687	0	0.55332	0	0.0111782	0.0111782	0
ERR1389653	PRJEB11419	Amplicon	36668	Netherlands	Male	44	23.29	D006262	0.00367296	0.0734592	0.0110189	0	0.0367296	1.4398	0.0991699	0	1.76302	3.9521	0.0771322	0.00734592	0.091824	0.0514214	0.00367296	0.00367296	0	1.15698	0	0.0146918	0.631749	0.00734592	0	0	0.0110189	3.16609	0.78234	1.31859	0	0.0110189	0	0.172629	0.117535	0.0367296	0.0367296	0.0293837	0.290164	0	0.202013	0.00367296	0
ERR1389669	PRJEB11419	Amplicon	28399	United Kingdom	Female	55	29.4	D006262	0	0	0.0501203	0	0.0250601	0	0	0	0.571371	0.481155	0	0.00501203	0.0100241	0.0350842	0	0	0.00501203	0.210505	0	0.0350842	0	0	0	0	0.00501203	0.0300722	0.0751804	0.0100241	0	0.00501203	0.00501203	0.375902	0.0100241	0.00501203	0.00501203	0.00501203	1.77426	0.0150361	0.0551323	0.0200481	0
ERR1389683	PRJEB11419	Amplicon	26457	United States of America	Male	58	30.4	D006262	0	0	1.27926	0	1.90625	0.328665	0	0	0.187086	2.58381	0.288214	0	0.0252819	0.0303383	0.00505638	0.0353946	0.0252819	0.40451	0.040451	0.0202255	0.0101128	4.59625	0.00505638	0	0.0303383	0.0202255	2.75573	0	0.0101128	1.59276	0	0	0	0	0.601709	0.0202255	0.465187	0	0.0455074	0	0
ERR1389684	PRJEB11419	Amplicon	22188	United States of America	Female	44	23.89	D006262	0	0	0.449199	0.00591051	0.567409	0.307347	0.0413736	0	0.242331	1.35351	0	0	0.00591051	0.0177315	0.00591051	0	0.00591051	0.248242	0.011821	0.00591051	0	0	0	0	0.0236421	8.05012	2.08641	0.00591051	0	0.00591051	0	0.106389	0	0	0.526036	0.011821	1.92683	0.0177315	0.0413736	0.00591051	0
ERR1389694	PRJEB11419	Amplicon	27193	United Kingdom	Male	42	23.45	D006262	0	0.00477213	0.186113	0	0.691959	0.0524934	0.262467	0	1.83727	1.52708	0.181341	0	0.0763541	0.0190885	0	0.00954426	0.0143164	0.0954426	0.00954426	0.00954426	4.56693	0	0	0	0.138392	1.46027	3.18301	0.00477213	0.529707	1.20735	0.038177	0.00954426	0.0763541	0.0143164	0.143164	0	0.0906705	0	0	0.00477213	0
ERR1389700	PRJEB11419	Amplicon	30688	United Kingdom	Female	50	21.28	D006262	2.34116	0.212337	0.108891	0	0.0435564	0.0272227	0.217782	0	2.04171	2.97817	0.272227	0.0217782	0.212337	0.0163336	0	0.0217782	0.0163336	0.511787	0.0108891	0.0163336	0.00544455	0.767681	0.00544455	0	0.446453	0.0272227	0.473676	0	1.25225	1.02902	0	0	0	0	0.0707791	0	0.0435564	0	0.0163336	0	0
ERR1389703	PRJEB11419	Amplicon	43556	United Kingdom	Male	58	26.12	D006262	0	0.00330251	0.00660502	0	0	0.178336	0.0396301	0	0.330251	1.91546	0.247688	0	0.0297226	0.0198151	0	0.0231176	0.00660502	0.538309	0	0.00330251	0.00660502	0.208058	0	0	0.211361	0.0561427	3.20013	0.00330251	0.93461	0.00330251	0.00330251	0.0924703	0.0297226	0	0.181638	0.00330251	0.90819	0.00990753	0.0264201	0.00660502	0
ERR1389709	PRJEB11419	Amplicon	36405	United Kingdom	Female	57	17.63	D006262	0.0284715	0	0.00406736	0.00406736	0.512487	0.0162694	0.219637	0	0.325388	1.46425	0.642642	0	0.146425	0.0122021	0	0.0122021	0.0244041	0.244041	0.00813471	0.0203368	2.60311	0.260311	0.00406736	0	0.545026	1.44798	2.46482	0.0122021	0.0244041	2.50549	0	0	0.00406736	0	0.105751	0	0.764663	0	0.0244041	0.00813471	0
ERR1389712	PRJEB11419	Amplicon	34745	Belgium	Male	59	24.86	D006262	0.0117767	0.00785114	0.113842	0.00392557	0	0.0981393	0.0117767	0	0.0196279	0.361153	0.0510324	0	0	0.00785114	0	0	0	0.718379	0.00392557	0	0.0235534	0.00392557	0.00392557	0.0117767	0.0235534	0.592761	0.215906	0.00785114	0.027479	0.160948	0	0	0.0157023	0	0.0235534	0.0157023	0.541729	0.082437	0.10599	0.0117767	0
ERR1389713	PRJEB11419	Amplicon	34417	Belgium	Male	59	24.86	D006262	0.0283587	0	0.0106345	0	16.1255	0.046083	0.0531726	0	0.319036	0.641616	0.11698	0.00708968	0.0248139	0.283587	0	0	0	0.0638072	0	0.0106345	0	0.113435	0.0141794	0	0.0389933	0	0.0921659	0.0106345	0.180787	0.0283587	0	0.0992556	0.00354484	0.00708968	0.0106345	0	0.0141794	0	0	0	0
ERR1389724	PRJEB11419	Amplicon	36010	United Kingdom	Female	51	22.78	D006262	0.0290751	0.00363438	2.75123	0	18.2555	0.196257	1.04307	0	0.159913	2.02798	0.425223	0	0.0363438	0.0799564	0.00363438	0.00363438	0.00363438	0.279847	0	0.00726876	1.27203	0	0	0.00363438	0.00726876	0.0109031	0.250772	0.0726876	0	2.84935	0	0.0944939	0.0145375	0.00726876	0.53062	0.0181719	0.403416	0	0.468835	0.00363438	0
ERR1389726	PRJEB11419	Amplicon	30613	United Kingdom	Female	51	42.57	D006262	0	0.0131694	2.33099	0	0.0614574	0.210711	0.0263389	0	0.0307287	0.741879	0.0438982	0	0.0175593	0.0263389	0.00438982	0.00438982	0.00438982	0.179982	0.00438982	0.00438982	0	0	0	0.0395083	0	0.0438982	0.122915	0	0	0.0526778	0.048288	0.359965	0.0746269	0.0175593	0	0	0.408253	0	0.0131694	0.00438982	0
ERR1389729	PRJEB11419	Amplicon	30651	United Kingdom	Female	52	19.68	D006262	0.551679	0	0.286657	0	2.50419	0.0919466	1.01682	0	4.09433	4.44589	0.719347	0.0270431	0.924874	0.108172	0	0.00540862	0.00540862	0.19471	0.00540862	0.0270431	0.00540862	0.356969	0	0	0.362378	0.0378603	1.9417	0.043269	0	1.1304	0	0.0162259	0.043269	0.0108172	0.173076	0	0.0703121	0	0.0162259	0.00540862	0
ERR1389740	PRJEB11419	Amplicon	26071	United States of America	Male	41	26.67	D006262	0	1.94703	0.0686611	0	0.00490436	0.0147131	0.053948	0	0.740559	0.951447	0.215792	0.0147131	0.0147131	0.0441393	0	0	0.00490436	0.0931829	0.00490436	0.0294262	0.0980873	0	0.00490436	0.0147131	0.0196175	0.711133	1.04463	0.0147131	0	1.15743	0	0	0.0147131	0	0	0.0441393	0.250123	0	0.0490436	0.117705	0
ERR1389748	PRJEB11419	Amplicon	27532	United States of America	Female	58	23.34	D006262	0.138748	0	0.0924984	0	0.0184997	0	0.0369994	0	5.11516	2.03496	0.166497	0.0277495	0.175747	0.0138748	0.00924984	0.00462492	0	0.420868	0	0	0.212746	0.00462492	0	0.0184997	0.0416243	0.0184997	1.00361	0.0462492	0	4.57867	0	0	0.00462492	0	0.0323744	0.00462492	0.120248	0	0	0	0
ERR1389750	PRJEB11419	Amplicon	29596	United States of America	Male	29	23.73	D006262	0	0	0	0	0.0369857	0	0.00462321	0	0.536292	0.0184928	0	0	0.00462321	0.00462321	0	0.0554785	0.0508553	0.0508553	0.00462321	0.00462321	0	0	0	0	0.0184928	2.62598	0.540915	0	0	0	0	0	0	0	0	0.314378	0.522423	0	0.147943	0	0
ERR1389770	PRJEB11419	Amplicon	35658	United Kingdom	Male	36	30.19	D006262	0	0.00409668	0.00819336	0	0.0696436	0.0245801	0.01229	0	0.0983204	1.27816	0.221221	0	0.315444	0.0163867	0	0.00409668	0.00409668	0.143384	0.00409668	0.0245801	0.00409668	0.01229	0.00409668	0.0163867	0.090127	0.0655469	1.49939	0.00819336	0	1.18804	0	0.315444	0.0163867	0.01229	0.188447	0	0.774273	0	0.0409668	0.01229	0
ERR1389789	PRJEB11419	Amplicon	33272	United Kingdom	Male	59	20.84	D006262	0	0	0.0530244	0	0.832076	0.00815761	0.159073	0	0.0448668	1.4439	0.10197	0	0.020394	0.0040788	0	0	0	0.126443	0.0040788	0.0040788	0.00815761	0	0.0040788	0	0.0122364	3.93197	0.363013	0	0.248807	0.383407	0	0	0	0.0040788	0.195783	0	0.10197	0	0	0.0040788	0
ERR1389794	PRJEB11419	Amplicon	29564	United Kingdom	Male	66	20.28	D006262	0	0	0.84053	0	0.184732	0.046183	0.230915	0	0.350991	1.3116	0.0184732	0.0046183	0.0415647	0.0323281	0	0.0046183	0.0046183	0.803584	0	0.0092366	0.0092366	0.646562	0	0.0046183	0.138549	0.0277098	0.267861	6.57184	0.355609	3.49143	0	0	0	0	0.0877477	0	0.683508	0.0046183	0.0184732	0.0369464	0
ERR1389815	PRJEB11419	Amplicon	32496	United Kingdom	Male	77	25.19	D006262	0.0842034	0	0.0224542	0	1.15639	0.0842034	0.117885	0	0.179634	3.09869	0.196475	0	0.179634	0	0	0.00561356	0.0112271	0.185248	0.0112271	0.00561356	1.95352	0.74099	0.0673627	0.00561356	1.04412	0.0673627	2.66083	0.0280678	0	2.82924	0	0	0	0	0.0785899	0.0336814	0.561356	0.0785899	0.0505221	0	0
ERR1389818	PRJEB11419	Amplicon	31509	Switzerland	Male	31	24.68	D006262	0	0.00424178	0.229056	0	0.127253	0	0.0678685	0	0.0636267	3.28314	0.19088	0	0.097561	0	0	0	0	0.0424178	0	0.0127253	0.00848356	0.00848356	0.00424178	0.0127253	0.0169671	0.759279	2.12513	0	0.00424178	0.50053	0	0.00424178	0.0169671	0.00424178	0.0424178	0	0.335101	0	0.00848356	0	0
ERR1389821	PRJEB11419	Amplicon	30750	United Kingdom	Female	64	22.35	D006262	0	0	0.00436433	0	15.153	0.567364	0.318596	0	1.25693	1.8723	0.039279	0.0174573	0.213852	0.013093	0	0.013093	0.0174573	0.615371	0.00436433	0.00436433	0.00872867	0	0.00436433	0	1.09545	0.0349147	3.22088	0.013093	0.00436433	2.61424	0.00872867	0.00872867	0	0	0.148387	0.0349147	0.462619	0.013093	0.0741937	0.00436433	0
ERR1389826	PRJEB11419	Amplicon	23697	United Kingdom	Male	45	28.5	D006262	0	0	0.0274153	0	0.0219322	0.0548306	0.0603136	0	0.104178	1.40915	0.120627	0	0.0164492	0.0109661	0	0.00548306	0	0.12611	0	0.00548306	4.08488	0.00548306	0	0	0.296085	1.0363	0.729247	0.0109661	0.477026	0.00548306	0	0.202873	0	0	0.0712797	0.0164492	0.224805	0	0.0164492	0	0
ERR1389830	PRJEB11419	Amplicon	34033	United Kingdom	Male	47	33.12	D006262	0.0134704	0.475955	0.273899	0	4.1893	1.71074	0.00898029	0	0.498406	3.48435	0.0269409	0.00449014	0.107763	0.0808226	0	0	0	0.969871	0.0179606	0.0359212	0.00898029	0.525347	0	0	0.974361	0.0493916	1.95321	0.0269409	0	0.0134704	0	0.161645	0.0269409	0.0134704	0.0179606	0	0.161645	0.00449014	0	0.00449014	0
ERR1389837	PRJEB11419	Amplicon	37067	United Kingdom	Female	66	20.32	D006262	0.00472836	0	0.0141851	0	1.21519	0	0.00945671	0	0.0283701	0.695068	1.03551	0	0.170221	0.00945671	0	0.3168	0.321528	0.695068	0.0189134	0.0898388	0.00472836	0.00945671	0.00472836	0	0.0330985	0.0520119	2.86538	0.00945671	0.0141851	0.00945671	0	0.0378268	0.0330985	0.00945671	0.0236418	0.00945671	2.16559	0.00472836	0.0614686	0.00472836	0
ERR1389838	PRJEB11419	Amplicon	27295	United Kingdom	Male	70	18.44	D006262	0.0545337	0.00495761	0.133856	0.00495761	0.0148728	0	0.0347033	0	0.00991523	0.287542	0.0545337	0	0.0594913	0	0	0	0	0.109067	0.00495761	0.00495761	0.0148728	0	0	0.0148728	0.0594913	0.00495761	0.188389	0.0148728	0	0.183432	0	0	0	0	0.0198305	0	0.366863	0.0743642	0.00495761	0.00991523	0
ERR1389841	PRJEB11419	Amplicon	29934	United Kingdom	Female	58	22.57	D006262	0	0	0	0	0.368513	0.0120824	0	0	0.169154	6.09557	3.02664	0	0.090618	0.030206	0.0060412	0.0120824	0.0060412	0.567873	0	0.0120824	0.0060412	0	0	0	0.0422884	0.030206	0.126865	0.0060412	2.89374	0	0	0	0	0	0	0.0060412	0.362472	0	0.0241648	0	0
ERR1389847	PRJEB11419	Amplicon	37192	Germany	Male	61	26.09	D006262	0	0	0.772754	0.00398327	1.02768	0.00796654	0.123481	0	0.235013	0.713005	0.139414	0	0.0199164	0.0716989	0	0.0238996	0.0238996	0.82852	0	0.0199164	2.27445	0.00796654	0.294762	0	0.0756821	1.46584	0.505875	0	0.924119	1.17905	0	0.0756821	0.0238996	0.0119498	0.398327	0.00398327	0.641307	0	0.0398327	0.00398327	0
ERR1389861	PRJEB11419	Amplicon	28762	United States of America	Male	70	25.84	D006262	0	0.18718	0.00831912	0	5.57381	0.0457552	0.0873508	0	0.253733	0.345244	0.037436	0.00831912	0.00831912	0.00415956	0	0	0	0.0956699	0	0.0415956	0	0.0249574	0	0	0	0.00831912	0.19134	0	0.0291169	0.0956699	0	0	0	0	0.0291169	0.00415956	0.00415956	0	0	0	0
ERR1389869	PRJEB11419	Amplicon	35819	United States of America	Female	37	26.29	D006262	0	0.128429	0.626734	0	6.40604	0	0	0	0	0.195212	0.354464	0	0.123292	0.0873318	0.00513716	0.00513716	0	0.118155	0.0513716	0.0154115	0	0.00513716	0	0.00513716	0.0102743	0.0205486	0.559951	0.00513716	0	0	0	0.00513716	0.354464	0.0821946	0.0513716	0	0.261995	0.0102743	0.0462345	0.00513716	0
ERR1389872	PRJEB11419	Amplicon	23359	United States of America	Male	30	25.09	D006262	0	0	0	0	0.0109745	0.866989	0	0	0.0219491	0.0164618	0.400571	0	0	0.0164618	0	0.0164618	0	0.0493854	0.00548727	0	0.00548727	0	0	0.0164618	0.0109745	0.0109745	0.790167	0	0	0.00548727	0.0384109	1.04258	0.0548727	0.0164618	0.00548727	0	3.13872	0	0	0.00548727	0
ERR1389876	PRJEB11419	Amplicon	33840	United States of America	Male	31	27.26	D006262	0	0.00419551	0	0	4.9549	0.00419551	0.00419551	0	6.11705	0.151038	0	0.0377596	0.109083	0.0377596	0.00419551	0.0503461	0.0713237	0.100692	0	0.0251731	0.00419551	0.20558	0	0.00419551	1.01112	0.0545416	9.721	0.00419551	0	0.00419551	0	0.260122	0	0.00839102	0.159429	0.016782	2.29494	0.0419551	0.142647	0.0125865	0
ERR1389879	PRJEB11419	Amplicon	25047	United States of America	Male	32	22.24	D006262	0	0	0	0	0.00540394	0	0	0	0	0	0	0	0.00540394	0	0	0.00540394	0	0	0.00540394	0	0.00540394	0.0378276	0	0	0.0162118	0.00540394	0.275601	0	0.00540394	0.00540394	0	0.0162118	0	0.00540394	0.0378276	0	0.183734	0	0	0	0
ERR1389885	PRJEB11419	Amplicon	36897	United States of America	Male	66	22.69	D006262	0.848539	0.0075092	2.18893	0	1.40422	0.0488098	0.0600736	0	0.13892	0.307877	0.120147	0	0.180221	0.0262822	0.0037546	0.0150184	0.0075092	0.683337	0	0.0112638	0.0075092	0.161448	0.0037546	0	0.13892	1.0175	1.22024	0.0112638	0.0300368	11.872	0	0.0300368	0	0	0.0525644	0.0075092	0.108883	0	0.0037546	0.0037546	0
ERR1389895	PRJEB11419	Amplicon	21498	United States of America	Male	38	23.75	D006262	0	0	0.749545	0.00535389	0.00535389	0	0	0	0.0160617	0	0.048185	0	0	0.0160617	0	0	0	0.00535389	0.0107078	0.0214156	0.00535389	0	0	0	0.0214156	0.396188	2.46279	0.00535389	0.21951	0	0	0.00535389	0.0749545	0	0.310526	0	0.396188	0	0.048185	0.00535389	0
ERR1389899	PRJEB11419	Amplicon	27522	United States of America	Male	47	26.61	D006262	0	0	0.21079	0.0100376	0.00501882	0	0	0	0.125471	0.145546	0.100376	0	0.00501882	1.0389	0	0.0150565	0.0200753	0.0501882	0	0.0250941	0.34128	0.00501882	0	0	0.0752823	3.39272	1.3601	0.0150565	0	0.0752823	0	1.03388	0.120452	0.0652447	0.135508	0.055207	3.6788	0.0100376	0.08532	0.00501882	0
ERR1389905	PRJEB11419	Amplicon	27705	United States of America	Female	63	18.37	D006262	0	0	0.164037	0	6.85579	0.0964925	0.0868432	0	12.076	3.63294	0.443865	0.0241231	3.22767	0.0241231	0.00482462	0	0	0.651324	0	0	0	2.5281	0	0.00482462	0.357022	0.0192985	0.627201	0	0.00482462	5.66893	0	0	0	0	0.26053	0.00964925	0.0627201	0.0144739	0.00964925	0.00482462	0
ERR1389907	PRJEB11419	Amplicon	26372	United States of America	Male	59	24.34	D006262	0	0.254492	0	0	0.193414	0.0101797	0.0967069	0	0.117066	0.768565	0.0407187	0	0.0407187	0.0458085	0	0.0101797	0.00508984	0.534433	0	0.0458085	1.29791	0	0.00508984	0	0.173054	6.6117	3.64941	0.00508984	1.46587	0.0814374	0	0.00508984	0	0.0101797	0.534433	0.0407187	0.381738	0	0.0254492	0.00508984	0
ERR1389917	PRJEB11419	Amplicon	23880	United States of America	Male	52	22.04	D006262	0	0	0.0520508	0	0	0.0572559	0.0104102	0	0.463252	0.437227	0	0	0	0	0	0.0104102	0.00520508	0.0156152	0	0.0156152	0	0.00520508	0	0	0	0.895274	4.34624	0.062461	0	0.301895	0	0	0.00520508	0	0	0	0.119717	0	0.00520508	0	0
ERR1389918	PRJEB11419	Amplicon	38799	United States of America	Male	64	28.48	D006262	0	0.00951384	1.07189	0	0.0253702	0.0348841	0.079282	0	0.079282	0.795991	0.0919671	0	0.0380554	0.00951384	0.00317128	0	0.00317128	0.339327	0.00317128	0.0158564	0.00634256	0.00951384	0.00634256	0.00634256	0.0317128	2.05816	0.919671	0.00317128	0	0.897473	0.0253702	0	0.0761107	0.0158564	0.0380554	0.0126851	0.799163	0.00634256	0.164907	0.0158564	0
ERR1389926	PRJEB11419	Amplicon	27045	United States of America	Male	27	23.73	D006262	0	0.010367	0.150321	0	0.0051835	0.0155505	0.0673854	0	0.0984864	0.0051835	0	0	0.010367	0.010367	0	0	0	0	0	0.0155505	0	12.57	0	0.010367	0.010367	0.0051835	0.513166	0.0051835	0	0.0155505	0	0	0	0	3.50923	0	0.554634	0	0	0	0
ERR1389928	PRJEB11419	Amplicon	24999	United States of America	Male	62	25.1	D006262	0	0	0	0	0	0	0.00526676	0	0.526676	2.40691	0	0	0.0632011	0.0158003	0	0.0316006	0.0368673	0.121136	0.0105335	0.0316006	0.0158003	0.0105335	0.00526676	0	0.0158003	0.0421341	3.83947	0	1.72223	0	0	0	0.0105335	0.00526676	0	0.0263338	0.953284	0.0158003	0.0790014	0	0
ERR1389932	PRJEB11419	Amplicon	27654	United States of America	Female	50	27.48	D006262	0.0757155	0	0.0252385	0.0050477	1.69603	0.0100954	0.17667	0	0.166574	2.39261	0.136288	0	0.0908586	0.0151431	0	0.0050477	0.0100954	0.0555247	0	0.0353339	0.0403816	0.0100954	0.0959063	0	0.449245	0.0151431	0.797537	0.0151431	0.590581	2.37747	0	0	0.0252385	0.0100954	0.0353339	0	0.0706678	0	0	0.0100954	0
ERR1389933	PRJEB11419	Amplicon	34100	United States of America	Female	19	25.53	D006262	0	0	0.142407	0	0.326038	0.059961	0.0149903	0	0.243592	0.794484	0.104932	0.00749513	0.0449708	0.0149903	0	0.00749513	0.0149903	0.161145	0.00374756	0.0224854	0.00749513	0.0786988	0	0	0.0149903	5.67006	4.88682	0.00374756	0	0.595863	0.00374756	1.32289	0.0824464	0.059961	0.0187378	0	0.637086	0.0112427	0.0299805	0	0
ERR1389935	PRJEB11419	Amplicon	33931	Belgium	Male	68	18.94	D006262	1.36267	0.00473149	0.458954	0	1.28223	0.0141945	0.53939	0	0.165602	1.06458	0.0520464	0	0.880057	0.018926	0	0	0	0.458954	0	0	0	0.766501	0	0	0.0378519	0.0236574	0.175065	0.00946298	0.0615093	0.454223	0	0.123019	0	0.00473149	0.0283889	0	0.648214	0	0.0236574	0.00473149	0
ERR1389944	PRJEB11419	Amplicon	34440	United Kingdom	0	37	25.71	D006262	0	0	0.0261448	0	0.00373497	0.605065	0.392172	0	0.50422	3.20834	0.212893	0	0.141929	0	0	0.00746993	0.00373497	0.817958	0.00373497	0	0	0	0	0.0373497	0.272653	0.145664	0.310002	0.515425	0.171808	1.04953	0	0.0971091	0.0597595	0.0186748	0.0933742	0.0112049	0.407111	0	0.0410846	0.00373497	0
ERR1389952	PRJEB11419	Amplicon	25930	United States of America	Male	36	20.53	D006262	0	0	0.0237361	0	0	0.00949442	0.0237361	0	0.180394	1.41467	0.351294	0	0.0142416	0.00474721	0	0	0	0.0189888	0	0.00949442	0.0237361	0.821267	0	0.0379777	0.00474721	0.0142416	2.25967	0.00949442	0.00474721	0.446238	0.0237361	0.0522193	0.00949442	0.00474721	0.11868	0	0.20413	0	0.0379777	0	0
ERR1389953	PRJEB11419	Amplicon	32882	United States of America	Male	66	23.63	D006262	0	0	0.0165453	0	0	0.00413633	0	0	6.31205	3.5407	0	0.0330907	0.272998	1.24917	0	0	0	0.595632	0.037227	0.0785903	6.63882	0.012409	0	0	0.0413633	0.0703177	1.60076	0.012409	0.00413633	0	0.103408	0	0	0	2.71343	0.00413633	0.442588	0	0.219226	0.00413633	0
ERR1389964	PRJEB11419	Amplicon	29813	United States of America	Male	40	22.32	D006262	0.00514642	0	0.0514642	0	0.138953	0.0720498	0.283053	0	0.34481	1.64685	0.319078	0	0.0669034	0.0154392	0	0	0	2.17693	0.0154392	0.00514642	0.195564	0.00514642	0	0.0102928	0.0205857	0.159539	0.504349	0.205857	0.0669034	0.782255	0	0.0205857	0	0	0.0926355	0	0.74623	0	0.0308785	0.0102928	0
ERR1389968	PRJEB11419	Amplicon	34740	United States of America	Female	39	19.58	D006262	0.0035759	0.0035759	0.171643	0	0.0321831	0.0107277	0.421956	0	1.26587	5.00983	1.07635	0.0035759	0.0965493	0	0.0035759	0.0071518	0	0.0929734	0	0.0464867	0.0250313	0.0178795	0.0071518	0.0035759	0.0607903	4.7917	4.5843	0.0464867	0	2.97515	0.0035759	0.961917	0.0071518	0.0178795	0	0.0393349	0.919006	0	0.0500626	0	0
ERR1389972	PRJEB11419	Amplicon	31335	United Kingdom	Male	50	23.99	D006262	0.00401188	0.00401188	2.17444	0	0.0601781	1.02704	0.156463	0	0.401188	3.2777	0.00401188	0	0.144428	0.0882613	0.00802375	0.00401188	0	0.136404	0	0.0361069	0.838482	0.32095	0.00401188	0	0.553639	0.0160475	1.44428	0	0.545615	0	0	0.0120356	0.168499	0.0762256	0.176523	0.124368	0.714114	0	0.108321	0.00401188	0
ERR1389984	PRJEB11419	Amplicon	34157	United States of America	Female	19	19.58	D006262	0.00829497	0	0.0829497	0	1.14471	0.236407	0.190784	0	0.410601	2.29771	0.0622123	0	0.0414748	0.0165899	0.00414748	0.00414748	0.0207374	0.124425	0	0.0705072	0.0207374	0.269587	0.0124425	0	0.962216	0.0456223	4.74472	0.00829497	0.00414748	1.29402	0.00414748	0.0124425	0.0456223	0.0165899	0.124425	0	0.460371	0.00414748	0.0705072	0.00829497	0
ERR1389986	PRJEB11419	Amplicon	25185	United States of America	Female	51	22.67	D006262	0	0	0.692094	0	0	0	0	0	0.0101036	0.383935	0	0	0	0.0707249	0	0.0151553	0.0151553	0.186916	0	0.00505178	0.0101036	0	0	0	0.0252589	0.0404142	0.0808285	0	0	0.00505178	0	0.00505178	0.0151553	0	0	0	0.318262	0	0.166709	0	0
ERR1389991	PRJEB11419	Amplicon	33740	United States of America	Male	54	25.84	D006262	0	0	0.0346114	0	0.00769142	0.0115371	0.0538399	0	0.157674	0.772988	0.00769142	0	0.0538399	0.0115371	0	0	0	0.580702	0.00769142	0.02692	0.00384571	0.00769142	0	0	0.419182	2.38819	1.64212	0	0.00384571	0.338422	0	0	0.00384571	0.00384571	0.111526	0	0.115371	0	0.0153828	0	0
ERR1389998	PRJEB11419	Amplicon	33183	United States of America	Female	43	20.67	D006262	0.00420239	0	0.00420239	0	0.0294167	0.00840477	0.0294167	0	0.390822	0.424441	0.10506	0	0.00420239	0.0462263	0	0	0	0.180703	0.0126072	0.00420239	0	0.00420239	0.00840477	0.0168095	0.0504286	0.00420239	0.416036	0.00840477	0.0924525	3.08455	0	0	0.0168095	0	0.0924525	0.00420239	0.0924525	0	0.0168095	0.00420239	0
ERR1390000	PRJEB11419	Amplicon	37247	United States of America	Male	70	18.87	D006262	0.083071	0	0.620846	0	3.60703	0	0.0131165	0	0.0174886	0.813221	0.0349773	0	0.0218608	0.0174886	0	0.0568381	0.0786988	0.358517	0.00874432	0.00874432	0.664568	0.00437216	0.00437216	0	0.0786988	0.0612102	1.25918	0.0174886	0	2.11175	0	0	0	0.00437216	0.0349773	0.0437216	0.70829	0.00874432	0.083071	0	0
ERR1390002	PRJEB11419	Amplicon	25013	United States of America	Male	49	25.06	D006262	0	0	0	0	0.272385	0.366482	0	0	0	0.118859	0	0	0.00495246	0.0148574	0	0.00495246	0	0.0198098	0	0.0891442	0	0	0	0	0	0.00495246	1.9067	0	0	0.123811	0	0	0	0	0.0445721	0.0148574	0.267433	0	0.0247623	0.00495246	0
ERR1390012	PRJEB11419	Amplicon	30750	United States of America	Male	41	24.13	D006262	0	0	0.0603403	0	0.0160908	0.00402269	0.156885	0	0.201134	1.12635	0.0925218	0.00402269	0.0563176	0.00402269	0	0.0241361	0.0281588	0.144817	0.00804538	0.0160908	0.0925218	0	0	0.0281588	0.00402269	0.0764311	0.438473	0.0442496	0.0281588	0.728106	0.00402269	1.60908	0.0804538	0.0522949	0.0120681	0	0.466632	0	0.0281588	0.00804538	0
ERR1417417	PRJEB11419	Amplicon	33736	United Kingdom	Female	50	24.16	D006262	0.00509424	0.00509424	0.692817	0	0.0254712	0.0458482	0.254712	0	0.0458482	2.1243	0.565461	0	0.611309	0	0	0.020377	0.00509424	0.46867	0	0.00509424	3.13296	0	0.0101885	0	0.0509424	0.0356597	2.79674	0.331126	1.18186	0.703006	0	0	0	0	0.163016	0.101885	0.596026	0.0101885	0.122262	0	0
ERR1417418	PRJEB11419	Amplicon	29969	United States of America	Male	50	21.41	D006262	0.0317691	0	0.00907688	0	0	0	0	0	0.00453844	0.0272306	0	0	0	0.0317691	0	0.00907688	0.00907688	0.26323	0.00907688	0	0.0272306	0	0	0	0.00453844	0	0.0136153	0	0	0	0	0.00907688	0.0907688	0.00453844	0.0589997	0	0.830535	0.172461	0.0363075	0.0953073	0
ERR1417424	PRJEB11419	Amplicon	33546	Netherlands	Male	54	19.66	D006262	1.13773	0	0.00364657	0	0.00729315	0.280786	0.0838712	0	0.0437589	0.0802246	0.0437589	0	0.051052	0.025526	0	0	0.00364657	0.608978	0	0.0218794	0.0291726	0	0.00364657	0.0182329	0.00729315	0.568866	0.134923	0	0.0109397	0.262553	0	0	0.00729315	0	0.0546986	0.025526	0.11669	0	0.0401123	0.00729315	0
ERR1417435	PRJEB11419	Amplicon	34930	United Kingdom	Male	37	24.73	D006262	0.349072	0	0.03307	0	0.0220467	0.00367444	0.290281	0	0.00367444	0.536469	0.0367444	0	0.0146978	0.0146978	0	0.0110233	0.0183722	0.0110233	0.00367444	0.0110233	0.338049	0.404189	0	0	0.202094	0.0183722	0.598934	0.00734889	0	0.374793	0.00367444	0.00367444	0.0440933	0.00734889	0.341723	0	0.235164	0.0367444	0.0110233	0.00734889	0
ERR1417475	PRJEB11419	Amplicon	33713	United Kingdom	Female	50	22.68	D006262	0	0	0	0	0	0	0.00339628	0	1.74908	7.72314	0.383779	0.0101888	0.509442	0.93058	0	0	0	0.166418	0	0.0475479	1.6404	0.0237739	0	0	0.156229	0.132455	3.87855	0.00679256	0	6.28311	0	0	0	0	0.400761	0	0.14604	0	0.00679256	0	0
ERR1417477	PRJEB11419	Amplicon	22335	Sweden	Female	38	26.95	D006262	0.0124324	0	0	0	1.48567	0	0.118108	0	0.105675	5.42053	0.0372972	0	0.57189	0.031081	0	0	0.0124324	0.466215	0	0.0062162	0	0.062162	0	0	0.0683782	0.857836	0.484864	0	0.031081	0.111892	0.0683782	0	0.0062162	0	0.0808106	0	0.093243	0.118108	0.0124324	0	0
ERR1417482	PRJEB11419	Amplicon	22681	United Kingdom	Female	51	19.26	D006262	0.0116435	0.0174652	0	0	0.16883	0	0.0465739	0	0.30273	1.41468	0.291087	0.00582174	0.0407522	0.00582174	0	0.023287	0.00582174	0.0698609	0	0	0	0.0465739	0	0	0	0.00582174	0.180474	0.00582174	0.00582174	0.564709	0	0	0	0	0.00582174	0	0.227048	0	0.023287	0	0
ERR1417483	PRJEB11419	Amplicon	32463	Australia	Male	51	26.42	D006262	0	0	0.147826	0	0.164251	0.00410627	0.00410627	0	2.72656	0.480434	0.0533815	0.0287439	0.0287439	0.045169	0	0.0164251	0.0164251	0.45169	0.00410627	0.0492752	0.0123188	0.00821254	0.00410627	0	1.507	0.00410627	8.0524	0.00410627	0	1.37971	0.0246376	0	0.00410627	0	0.513284	0.0123188	0.767873	0	0.127294	0	0
ERR1417530	PRJEB11419	Amplicon	24378	United Kingdom	Male	43	25.83	D006262	0	0.86378	0.0817089	0	2.7139	1.01552	0.536944	0	0.204272	1.38905	0.461072	0	0.0641998	0.017509	0	0.0291817	0.017509	0.204272	0	0	0.00583635	0.986343	0	0	0.0350181	0.00583635	1.0272	0.00583635	0	2.57383	0	0	0.017509	0	0.0641998	0.0758725	0.402708	0	0.1284	0.00583635	0
ERR1417570	PRJEB11419	Amplicon	24298	United Kingdom	Female	35	24.45	D006262	1.96101	0.444111	0.00576768	0	0.432576	0.0865152	1.10163	0	0.219172	4.26231	0.24801	0	0.715192	0.0115354	0	0	0	0.184566	0.0115354	0.00576768	0	0.0980505	0	0	0.138424	0.0115354	1.41308	0	0.00576768	0.0230707	0	0	0.0115354	0	0.0230707	0	1.81682	0.230707	0.0807475	0.0346061	0
ERR1417571	PRJEB11419	Amplicon	22455	United Kingdom	Male	58	25.97	D006262	0	0	3.484	0	3.22666	0.455295	0.237545	0	0.0461894	1.62983	0.00659848	0	0.0329924	0.00659848	0.00659848	0.0329924	0.013197	0.204553	0	0.013197	0	1.80139	0.00659848	0	1.37248	0.0197954	5.48994	0	0	0	0	0.290333	0	0.00659848	0.831409	0.00659848	1.02276	0.00659848	0.00659848	0.00659848	0
ERR1417631	PRJEB11419	Amplicon	30887	United States of America	Male	31	25.11	D006262	0	0	0.00379104	0	0	0	0	0	0.00758208	0.0379104	0	0	0	0	0	0	0.00758208	0	0.00379104	0	0.00758208	0	0	0	0	0.00379104	0.00758208	0.0189552	0	0.00379104	0	0.00379104	0	0	0	0	0.00758208	0	0.00379104	0	0
ERR1417634	PRJEB11419	Amplicon	24387	United States of America	Male	53	25.8	D006262	0	0	0	0	0.041552	0.342804	0.145432	0	0.119462	1.76596	0.0831039	0	0	0.005194	0	0.02597	0.015582	0	0	0.020776	0.005194	0	0	0	0.020776	2.52428	1.99969	0	0	0.005194	0	0	0	0.005194	0.18179	0.010388	0.46746	0	0.005194	0	0
ERR1417637	PRJEB11419	Amplicon	29081	United States of America	Female	49	21.93	D006262	0	0.00451141	0.157899	0	0.00451141	0.469187	0.0586484	0	0.0947397	5.39114	2.08427	0	0.054137	0.12632	0.00451141	0.00902283	0.0135342	0.397004	0.00451141	0.0180457	0.00451141	2.74294	0	0	0.460164	0.054137	2.52188	0.812055	0	2.90084	0	0.00451141	0.00902283	0	0.212036	0.0135342	0.712803	0.0225571	0.0586484	0.00451141	0
ERR1417638	PRJEB11419	Amplicon	23310	Canada	Male	56	29.16	D006262	0.0147286	0.00736431	2.98255	0	0	0.228294	0.191472	0	0.346123	2.58487	0.390309	0	0.0441859	0.0294573	0	0	0.00736431	0.125193	0	0	0.0147286	0	0	0	0.132558	0.0515502	3.40968	0.368216	0.00736431	1.14147	0	0	0	0	0.257751	0.147286	0.787981	0	0.139922	0	0
ERR1417644	PRJEB11419	Amplicon	22304	United States of America	Male	61	24.41	D006262	0.595789	0	0.0578436	0	0.0231374	0.375983	0	0	0.0173531	0.867654	0.0694123	0	0.063628	0.00578436	0	0.0751967	0.080981	0.063628	0	0.0173531	0	0.22559	0	0	0.0231374	0.890791	0.254512	0	0	0.156178	0	0	0	0	0	0.0289218	0.185099	0	0.00578436	0	0
ERR1417645	PRJEB11419	Amplicon	26812	United States of America	Male	41	25.5	D006262	0	0.00519319	0.280432	0	0.160989	0	0.0415455	0	0	0	0.327171	0	0	0.311591	0	0.00519319	0.00519319	0.296012	0.00519319	0.0778978	0.0103864	11.5548	0	0.0103864	0.11425	5.73847	6.36165	0.00519319	0.0103864	0	0	0	0.150602	0.0363523	0	0	0.623182	0.0155796	0.0623182	0.0363523	0
ERR1417646	PRJEB11419	Amplicon	29400	United States of America	Female	57	26.63	D006262	0	0	0.300053	0	4.19591	0.179064	0.0725935	0	1.38896	2.11489	0.474278	0.0241978	0.033877	0.0580748	0.00483957	0	0	0.193583	0.0193583	0.0193583	0	0	0	0	0.0145187	0.00967914	0.11615	0	0	0.0725935	0	0	0	0	0.522673	0.0241978	0.11131	0	0.00967914	0	0
ERR1417647	PRJEB11419	Amplicon	27994	United States of America	Male	57	27.71	D006262	0.203839	0.00566219	0.198177	0	0.311421	0.277447	3.18781	0	0.152879	6.04722	0.560557	0	1.00221	0	0.00566219	0.0113244	0.0113244	0.0396354	0.0226488	0.0113244	0.135893	0	0.00566219	0.00566219	0.028311	0.662477	0.82668	0.0509597	0.0226488	0.622841	0.0452975	0.0113244	0.317083	0.0792707	0	0	0.617179	0.0396354	0.00566219	0.0226488	0
ERR1417648	PRJEB11419	Amplicon	71624	United States of America	Female	55	31.62	D006262	0	0	0.640128	0	0.00325765	0.0504935	0	0	0.0602665	0.423494	0.00488647	0	0.00977294	0.0179171	0	0.00977294	0.00651529	0.0342053	0	0.00651529	0.00651529	3.0345	0	0	0.02769	0.0472359	0.658045	0	0.307848	0.00162882	0	0	0	0	0.201974	0.02769	0.236179	0.00325765	0.0244324	0	0
ERR1417650	PRJEB11419	Amplicon	23951	United States of America	Female	50	27.48	D006262	0	0	0.025328	0	0.0101312	0.0455904	0.131706	0	0.293805	0.891546	0.0709184	0	0.0557216	0	0	0	0	0.0101312	0.0050656	0.0050656	0.0658528	0	0	0	0.151968	1.63619	0.785168	0	0.33433	0.384986	0	0	0.0050656	0	0.0861152	0	0.0151968	0	0	0	0
ERR1417657	PRJEB11419	Amplicon	32664	United States of America	Male	37	23.63	D006262	0	0	0	0	0.245743	0.337897	0.157978	0	0.188696	1.18045	0.443216	0.00438827	0.0614358	0.00877655	0	0.00877655	0.0219414	0.956644	0	0.0351062	4.53309	0.00438827	0	0	0.403721	0.0438827	2.97525	0.807442	0.00438827	22.2968	0	0.00438827	0	0	0.0394945	0.0307179	0.438827	0	0.0351062	0	0
ERR1417660	PRJEB11419	Amplicon	38538	United States of America	Male	19	23.4	D006262	0	0	0.0225755	0	0.129003	0.0677266	0.080627	0	0.0129003	0.651466	0.20963	0	0.0774019	0.00322508	0	0.0258006	0.00322508	0.232206	0	0.00645016	0	0	0	0.0354759	0.00967523	1.20618	0.909472	0	0	0.0451511	0	0.0258006	0.0161254	0.00322508	0.0193505	0.00645016	0.574064	0	0.0129003	0.0225755	0
ERR1458765	PRJEB11419	Amplicon	25764	United States of America	Male	58	23.09	D006262	0	0	0.365965	0	0.575857	0.0645821	0.0107637	0	0.495129	2.1635	0.20451	0	0.0322911	0.0484366	0.00538184	0	0	0.177601	0	0.0215274	0.188364	0.00538184	0.00538184	0	0.32291	3.27216	0.586621	0.0161455	0.618912	0.629675	0	0	0	0	0.150692	0	0.505893	0	0.0107637	0	0
ERR1458769	PRJEB11419	Amplicon	27375	United Kingdom	Male	69	20.89	D006262	0	0.304518	0	0	1.46044	0.285874	0.553104	0	0.664968	3.52371	0.428811	0.00621465	0.217513	0.0310733	0.0124293	0.0124293	0	0.577963	0.0248586	0.0124293	0	0.0124293	0.0124293	0	0.0248586	0.00621465	1.59717	0.00621465	0	0.00621465	0	0.00621465	0.0994345	0.0310733	0.870052	0.00621465	0.739544	0	0.0310733	0.00621465	0
ERR1458790	PRJEB11419	Amplicon	25906	Switzerland	Male	58	20.09	D006262	0.332443	0.00544989	0.0163497	0	0.147147	0.343343	0.50139	0	0.108998	1.85841	0.926481	0	0.277944	0	0	0	0	0.234345	0.0163497	0	0.0217996	0	0.00544989	0.0381492	0.0871982	0.871982	1.58592	0.00544989	0.708485	0.51229	0	0	0	0	0.0817483	0.0926481	0.572238	0.00544989	0.0708485	0	0
ERR1458793	PRJEB11419	Amplicon	23147	United Kingdom	Male	55	24.68	D006262	1.32026	0.00754432	0.852508	0	0.369672	0.105621	0.22633	0	1.3957	1.19955	0.294229	0.00754432	0.467748	0.392305	0	0.022633	0.0150886	0.490381	0.00754432	0.0150886	0.716711	0.0301773	0.00754432	0	0.0678989	1.80309	0.792154	0.00754432	0.00754432	2.15768	0	0	0.0377216	0.0150886	0.324406	0.00754432	0.399849	0	0.00754432	0	0
ERR1458795	PRJEB11419	Amplicon	28458	United Kingdom	Male	38	27.74	D006262	0.0111607	0	0.0167411	0	0.697545	0.368304	0.195312	0	4.20201	3.81696	0.736607	0.0111607	0.111607	0.0167411	0	0.0390625	0.0390625	0.167411	0.0111607	0.0167411	4.19643	0	0.00558036	0	0.552455	0.0669643	1.57366	0.0279018	0.948661	0.0725446	0	0.0279018	0.00558036	0.00558036	0.200893	0.0502232	0.602679	0.0223214	0.100446	0	0
ERR1458809	PRJEB11419	Amplicon	27406	Belgium	Male	59	24.86	D006262	0.0409644	0.00585206	0	0	0.854401	0.0877809	0.608614	0	0.76662	3.32982	0.842697	0	0.0643727	0.0526685	0	0.0585206	0.0292603	0.275047	0.0117041	0	0.146301	0	0	0	0.128745	2.53979	1.90192	0	0.386236	0.140449	0	0.257491	0.0819288	0.0292603	0.474017	0.00585206	0.491573	0.0585206	0.0409644	0.00585206	0
ERR1458826	PRJEB11419	Amplicon	24997	United Kingdom	Female	62	19.71	D006262	0	0	0	0	0	0.228354	0.00634317	0	1.75706	1.84586	0.615287	0.00634317	0.038059	0.209324	0	0.0253727	0.0190295	0.329845	0	0	0	0.0317158	0	0	0.0126863	0.0190295	0.437678	0	0	0.799239	0	0.00634317	0.12052	0.0190295	0.145893	0	0.279099	0	0.0570885	0	0
ERR1458832	PRJEB11419	Amplicon	29010	United Kingdom	Female	36	18.18	D006262	0.0199074	0	0.821182	0	0.154283	0.467825	0.318519	0	7.33091	4.2154	1.20938	0.0298611	0.408102	0.0398149	0	0.0447917	0.0447917	0.114468	0	0.00995371	0.00497686	0.00497686	0.0895834	0.00995371	6.00707	0.0497686	1.02523	0.00497686	0.940626	2.37894	0	0.313542	0.0149306	0.00497686	0.308565	0.0149306	1.28901	0.00497686	0	0	0
ERR1458835	PRJEB11419	Amplicon	29851	United Kingdom	Male	55	29.27	D006262	0	0.00448974	0.00448974	0	13.9855	0.017959	0.273874	0	0.0987743	1.14488	0.471423	0	0.188569	0.219997	0	0.0134692	0.0224487	1.20774	0	0	0.00448974	2.0563	0	0	0.125713	1.20774	0.906928	1.71508	0.291833	0.130202	0.0448974	0.00897948	0.0359179	0.0359179	0.197549	0.00448974	0.211018	0	0.00897948	0	0
ERR1458855	PRJEB11419	Amplicon	24494	United Kingdom	Male	44	24.49	D006262	0	0.0125676	1.56466	0	1.14993	0.0125676	0.257635	0	0.339324	0.157094	0.955134	0.00628378	0.0377027	0.0314189	0	0.0314189	0.0502702	0.0691215	0	0.0125676	3.15446	0.414729	0.0188513	0	0.508986	0.0502702	3.06648	0.0125676	0.00628378	0.622094	0	0	0.00628378	0	0.986553	0.0691215	0.854593	0.0314189	0.0691215	0	0
ERR1458876	PRJEB11419	Amplicon	28657	United States of America	Female	20	22.16	D006262	0	0.0507521	3.76949	0	0.00922765	0.369106	0.00922765	0	0.848943	2.85596	0.0184553	0	0.0968903	0.115346	0.00461382	0.0369106	0.0415244	0.25376	0.0184553	0.0138415	0.00922765	0.198394	0.00461382	0	0.0138415	0.0415244	3.27581	0.00461382	0	0.00461382	0.078435	0.858171	0.106118	0.0553659	0.00461382	0	2.88364	0.0184553	0.0276829	0.00461382	0
ERR1458919	PRJEB11419	Amplicon	35177	Switzerland	Male	28	26.56	D006262	0.0222387	0	0.0259451	0	0.0111193	0.200148	0.663454	0	8.106	3.46182	1.00074	0.0222387	0.340993	0.033358	0	0	0.0111193	0.100074	0	0.0148258	1.66049	1.46775	0.0074129	0	0.463306	2.95775	0.882135	0	0.00370645	5.39659	0	0	0.0148258	0.0111193	0.56338	0.0074129	1.60119	0	0.0444774	0.00370645	0
ERR1458936	PRJEB11419	Amplicon	34069	Denmark	Female	62	22.41	D006262	0	0.00476327	0.0238163	0	3.33905	0	0.0142898	0	0.152424	3.41526	0.428694	0	0.0428694	0.0857388	0	0.0476327	0.0523959	0.314376	0.0142898	0.00952653	2.81985	2.71506	0.00952653	0	0.0428694	0.0666857	4.0202	0.00476327	0	1.92912	0	0	0.0142898	0.0142898	0	0.0476327	0.662094	0	0.0571592	0.0285796	0
ERR1458962	PRJEB11419	Amplicon	29035	United States of America	Female	60	23.26	D006262	0	0	0.0507403	0.00922552	0.465889	0.682688	0.166059	0	0.110706	1.9512	0.00461276	0	0.0461276	0.110706	0.0138383	0.0230638	0.0276766	0.212187	0.00461276	0.0415148	0	0.00461276	0.00461276	0	0.336731	0.0276766	2.18645	0.018451	0	2.62466	0	0	0.018451	0.00461276	0.58582	0.193736	1.20854	0	0.40131	0	0
ERR1459008	PRJEB11419	Amplicon	27013	United Kingdom	Male	65	22.09	D006262	0.950862	0	0.0255265	0	0.0446713	0.0255265	0.191449	0	0.312699	1.16146	0.0957243	0	0.0574346	0	0	0	0	0.389279	0.0191449	0.00638162	0.134014	0.625399	0	0.00638162	0.414805	0.43395	2.63561	0	0.0127632	0.453095	0.0127632	0.051053	0.00638162	0.0255265	0.114869	0	1.60817	0.261646	0.051053	0.114869	0
ERR1459015	PRJEB11419	Amplicon	26284	United Kingdom	Female	54	21.26	D006262	0.174672	0.0174672	2.23581	0	2.60262	0.302766	0.00582242	0	0.954876	1.71761	0.19214	0.00582242	0.0232897	0.0174672	0	0.0116448	0.00582242	0.704512	0	0	0.0116448	0	0	0.0174672	0.0291121	1.62445	1.25764	0	0	0.86754	0	0	0	0	0.069869	0	0.256186	0.00582242	0.0174672	0	0
ERR1459034	PRJEB11419	Amplicon	29771	Spain	Male	71	23.44	D006262	0	0.600601	1.74385	0	5.53712	1.32764	0.521574	0	11.7381	6.63822	3.12945	0.0263421	0.363521	0.0790264	0	0.0210737	0.0210737	0.110637	0	0.0210737	2.67636	0.00526843	0.0105369	0	1.19593	2.26015	1.13271	0.663822	0.0158053	3.07149	0	0	0	0	0.337179	0.179127	0.46889	0.115905	0.216005	0	0
ERR1459035	PRJEB11419	Amplicon	26234	Spain	Male	71	23.44	D006262	0.0793696	0.00566926	0.277794	0	5.44249	0.861727	0.0510233	0	0.691649	4.64312	0.249447	0	0.498894	0.136062	0	0.0510233	0.0623618	0.311809	0.0170078	0.600941	0	3.23714	0	0	0.555587	0.00566926	0.277794	0	0.0113385	3.99116	0	0	0	0	0.102047	0.0113385	0.0737003	0	0.022677	0	0
ERR1459038	PRJEB11419	Amplicon	34781	United Kingdom	Female	68	24.96	D006262	7.61089	0.3622	0.00940778	0	11.9949	0.136413	0.0376311	0	3.02931	3.64551	0.00940778	0.00470389	0.112893	0.0376311	0	0	0	0.258714	0.00470389	0	0.00940778	0	0.00470389	0	0.136413	0.00470389	0.216379	0.470389	0.00470389	1.47232	0	0	0.00940778	0.00470389	0.08467	0	0.286937	0	0.00470389	0	0
ERR1459048	PRJEB11419	Amplicon	36728	United Kingdom	Female	47	41.35	D006262	0	0.00363597	0	0	0.0109079	0.0363597	0.0654474	0	1.11988	3.34873	0.149075	0.00363597	0.123623	0.156347	0.00363597	0.00727193	0	0.265426	0.0145439	0.00363597	0	1.64346	0.0109079	0	0.0181798	0.0618114	2.25794	0.00727193	0	0.119987	0	0	0	0	0.556303	0.0181798	0.770825	0.00363597	0.105443	0.0218158	0
ERR1459059	PRJEB11419	Amplicon	27359	United Kingdom	Female	35	28.17	D006262	0	0.288231	0.0907393	0	8.9992	1.07286	2.96237	0	0.186816	2.28983	0.827329	0	0.101414	0.341607	0	0.0213504	0.0053376	1.08353	0.0106752	0.0106752	0.026688	0	0.282893	0	0.0747264	2.63144	0.304243	1.60662	0.0960769	1.91086	0	0.0373632	0.122765	0.0373632	0.0800641	0.0053376	0.186816	0	0.0106752	0	0
ERR1459078	PRJEB11419	Amplicon	23911	United States of America	Male	71	31.38	D006262	0	0.0069979	1.30861	0	2.37929	0	4.47866	0	6.23513	2.0084	0.0069979	0.0279916	0.0909727	0.125962	0.0139958	0	0	0.0909727	0.0139958	0.0279916	0	0.223933	0.454864	0.0069979	0.0279916	0.0069979	2.3233	0.0909727	0	0.510847	0	0	0.0279916	0.0139958	1.04969	0	0.0909727	0	0.0349895	0	0
ERR1459082	PRJEB11419	Amplicon	24689	United States of America	Female	58	22.89	D006262	0	0	0	0	0.00519994	0	0	0	0.0207998	0.0207998	0	0	0	0.0155998	0.0311996	0.0727991	0.0155998	0.0675992	0	0.00519994	0.00519994	0.384795	0.0103999	0	1.25838	0.0207998	2.09557	9.32349	0	0.951589	0.114399	0.0519994	0.306796	0.0623992	0	0.00519994	0.358796	0	0.0311996	0	0
ERR1459084	PRJEB11419	Amplicon	24599	United States of America	Female	30	30.12	D006262	0	0	0	0	0.812859	0.0672289	0.232245	0	0.898423	0.702848	0.238357	0	0.0122234	0.103899	0	0.220022	0.134458	0.305586	0.0183352	0.0122234	0	0.0977876	0	0	0.00611172	0.0427821	3.23921	2.60359	0	0	0.385038	1.58905	0.00611172	0.0366703	0.990099	0.128346	1.37514	0	0.189463	0.0183352	0
ERR1459099	PRJEB11419	Amplicon	25308	United States of America	Male	66	24.68	D006262	0	0	0.75057	0	1.29699	0.738561	0.0180137	0	2.05957	4.00504	0.0120091	0.0180137	0.21016	0.348265	0	0.0120091	0.00600456	0.876666	0.0300228	0.0120091	0.0120091	4.90573	0.0240183	0	1.33301	0.0600456	1.81338	0.68452	0.00600456	0	0	0	0.00600456	0	0.0180137	0.00600456	0.360274	0	0.0180137	0	0
ERR1459106	PRJEB11419	Amplicon	25742	United States of America	Male	62	27.05	D006262	0.00514986	0.221444	0.0102997	0	0	0.0463487	0.144196	0	0.0978474	1.55526	0.128747	0	0.0566485	0.0463487	0	0	0.00514986	0.139046	0	0.036049	0.0308992	0.288392	0.0154496	0.0102997	0.0926975	0.0257493	1.23082	0.102997	0.669482	0.216294	0	0	0	0	0.0720981	0	0.195695	0	0	0.0102997	0
ERR1459144	PRJEB11419	Amplicon	26066	United States of America	Male	32	28.13	D006262	0	0	0	0.00481997	0.949535	0.00963995	0.192799	0	1.77375	3.29686	0	0	0.0722996	0.0819396	0	0.0240999	0.00963995	0.414518	0.00481997	0.00963995	0.00481997	0	0	0	0.00963995	0.0385598	1.81713	0.00481997	0.00481997	0.00481997	0	0.00963995	0.0578397	0.0240999	0.327758	0.0819396	1.20017	0.00963995	0.0963995	0	0
ERR1459171	PRJEB11419	Amplicon	26385	United States of America	Male	59	25.1	D006262	0	0	0	0	0.01515	0.00505	0.00505	0	0.00505	0.0404	0.585799	0	0.00505	0	0.0101	0.0504999	0.0404	0	0.01515	0	0.00505	0	0	0.00505	0.0202	0.0101	1.06555	0	0	0	0	0.00505	0	0.00505	0.00505	0	0.757499	0	0.03535	0	0
ERR1459178	PRJEB11419	Amplicon	24813	United States of America	Male	55	25.12	D006262	0	0	1.08299	0	0.563154	1.46667	0.266106	0	8.45349	5.03744	0.457949	0.0433195	0.383687	0.086639	0.0061885	0.0185655	0.012377	0.451761	0	0.074262	0.0061885	0.037131	0	0.024754	0.29086	0.0061885	0.41463	0.0061885	0.0185655	1.29959	0	0	0.0185655	0	0.061885	0.012377	1.36147	0	0.0185655	0.0061885	0
ERR1459182	PRJEB11419	Amplicon	29704	United States of America	Female	48	25.61	D006262	0.00479524	0	1.14606	0	1.37623	1.5105	0.0239762	0	2.25856	0.0815191	0.00959049	0	0.0287715	0.0719287	0.00479524	0.0335667	0.0239762	0.254148	0.0143857	0.0239762	0.00959049	0.0719287	0	0	0.0239762	0.0143857	4.26777	0.0143857	0	0.0959049	0	0	0	0	1.28992	0.0383619	3.37106	0.0143857	0.0575429	0.00479524	0
ERR1459199	PRJEB11419	Amplicon	34376	United States of America	Male	60	26.5	D006262	0	0	1.78074	0	0.0295384	1.15622	0.18145	0	0.113934	1.32501	0.00421977	0	0.0210988	0.0210988	0	0	0	0.299603	0	0	0.00421977	0.00843953	0.00421977	0	5.32534	0.0210988	1.33767	0	0	0.0295384	0	0.299603	0	0.00843953	0.692042	0.0126593	1.58241	0.00421977	0.0675162	0.00421977	0
ERR1545729	PRJEB11419	Amplicon	53444	United States of America	Male	58	22.05	D006262	0	0.00239149	0	0.28937	0	0	0	0	0	0	0	0	0	0	0	0	0	0	0.0143489	0	0.00239149	0	0	0.0119574	0	0	0	0	0	0	0	0	0	0	0	0	0	0	0	0	0
ERR1546028	PRJEB11419	Amplicon	38484	United States of America	Male	65	23.71	D006262	0	0	0	0.0706924	0	0	0	0	0	0	0	0	0	0	0	0	0	0	0.0148826	0	0	0.00372065	0	0	0	0	0.00744131	0	0	0.00372065	0	0	0	0	0	0	0	0	0	0	0
ERR1546029	PRJEB11419	Amplicon	43363	United States of America	Male	65	23.71	D006262	0	0	0.00605217	0.699026	0	0	0	0	0	0	0	0	0	0	0	0	0	0	0.0181565	0	0.00302608	0	0	0.00605217	0	0.00302608	0	0	0	0	0	0	0	0	0	0	0	0	0	0	0
ERR1546065	PRJEB11419	Amplicon	39309	United States of America	Female	70	25.51	D006262	0	0	0.0066589	0.206426	0	0	0	0	0	0	0	0	0	0	0	0	0	0	0.0066589	0	0	0	0	0.0066589	0	0	0	0	0	0	0	0	0	0	0	0	0	0	0	0	0
ERR1551638	PRJEB11419	Amplicon	58390	United States of America	Male	37	23.67	D006262	0.00485649	0	0.104415	0	0.580351	0.40066	0.794036	0	0.500219	7.5397	2.84105	0	0.0655626	0.0704191	0	0.00242825	0	0.398232	0.00485649	0.0145695	0.0121412	0.128697	0.00242825	0	0.0315672	5.0289	1.73134	0.0145695	0	7.78981	0	0.0291389	0.0922733	0.0509932	0.0607061	0	0.140838	0	0.0121412	0.00728474	0
ERR1551640	PRJEB11419	Amplicon	43133	United States of America	Male	37	23.67	D006262	0	0.00650174	0.585157	0	38.8349	0.18855	0.357596	0	1.02402	0.851728	0.481129	0	0.0292578	2.33412	0	0	0	0.0877735	0	0.0325087	0.0227561	0.302331	0	0	0.0292578	1.05653	0.802965	0.00325087	0.00325087	2.14232	0	0	0	0	0.146289	0	0.0195052	0	0.00975261	0	0
ERR1551642	PRJEB11419	Amplicon	62026	United States of America	Male	37	23.67	D006262	0	0.00457792	1.42602	0	16.9062	0.157938	1.09412	0	0.675243	2.22945	1.04148	0.00686687	0.00686687	0.430324	0	0.00457792	0.00457792	0.748489	0.00457792	0.0274675	0.00686687	0.0160227	0	0	0.0206006	2.16993	0.544772	0.00228896	0.00228896	2.28209	0	0.00228896	0.0251785	0	0.189984	0.00228896	0.169383	0.00228896	0.00915583	0.00915583	0
ERR1551645	PRJEB11419	Amplicon	74057	United States of America	Male	37	23.67	D006262	0.00202314	0	0.408675	0	9.17092	0.234685	0.64943	0	0.865906	2.50263	1.56187	0.00404629	0.0303472	0.384398	0	0.00202314	0.00606943	0.580643	0.0121389	0.0263009	0.0182083	0.0526018	0.00606943	0	0.0343935	4.73618	1.27256	0.00606943	0	5.15497	0	0	0.0101157	0.00202314	0.0890184	0.00404629	0.159828	0.00202314	0.0222546	0	0
ERR1551650	PRJEB11419	Amplicon	45651	United States of America	Male	37	23.67	D006262	0	0.00985092	0.239706	0	6.0025	0.105077	0.197018	0	0.265975	2.60721	1.0836	0.00328364	0.00656728	0.25284	0	0.00656728	0	0.298811	0.0164182	0.0197018	0.00656728	0.410455	0	0.00328364	0.00985092	1.98989	0.522099	0.00656728	0.00328364	6.18966	0	0.00656728	0	0.00328364	0.0295528	0	0.131346	0	0.0262691	0.00656728	0
ERR1551654	PRJEB11419	Amplicon	43094	United States of America	Male	37	23.67	D006262	0	0	0.284422	0	7.88842	0.11651	0.651086	0	0.760743	4.80433	1.18224	0.00342677	0.0479748	0.55171	0	0.00342677	0.00342677	0.496882	0.00342677	0.0102803	0.0171338	0.356384	0	0.00342677	0.0171338	4.43424	0.993763	0.00342677	0.00342677	3.23487	0	0	0.00342677	0	0.0685354	0	0.0753889	0	0.0274142	0	0
ERR1620323	PRJEB15371	Metagenomics	42614539	China	Male	44	25.3515	D050177	0	0	0	0	0	0.24046	0	0	0.18247	0	0.06139	0	0	0	0	0	0	0.00129	0	0	0	0	0	0	0.10992	8.58841	0.5428	0	0	0	0	0.24027	0	0	0.01962	0	0	0	0.00461	0	0
ERR1620359	PRJEB15371	Metagenomics	35540203	China	Male	19	24.4898	D006262	0	0	0.01071	0	0.01544	0	0	0.11563	0	0	0	0	0	0	0	0	0	0	0	0	0	4.76557	0	0	0	0	5.63179	0	0	0	0	0	0	0	0.03195	0	0	0	0	0	0
ERR1620364	PRJEB15371	Metagenomics	46052970	China	Male	19	19.3792	D006262	0	0	0	0	0.06293	0	0.0023	0	0	0	0	0	0	0	0	0	0	0.0075	0	0	0	1.07061	0	0	0.00772	0	0.15066	0	0	0	0	0.14511	0	0	0.05492	0	0	0	0	0	0
ERR1620365	PRJEB15371	Metagenomics	34962129	China	Male	40	28.3675	D050177	0	0	0	0	0	0	0	0.0309	0.16557	1.26029	0.08927	0	0	0	0	0	0	0	0	0	1.23338	0	0	0	0.0819	4.02051	0.07854	0	0.0131	0	0	0	0	0	0.01664	0	0	0	0	0	0
ERR1620371	PRJEB15371	Metagenomics	37967716	China	Male	23	30.8642	D009765	0	0	0	0	0.01384	0.43209	0	0	0.67482	4.68721	0.92139	0	0	0	0	0	0	0	0	0	0.41957	0.01882	0	0	0.02365	5.7081	0.20946	13.078	0.41352	0	0	0	0	0	0.07817	0	0	0	0	0	0
ERR1620372	PRJEB15371	Metagenomics	43073206	China	Male	25	19.257	D006262	0	0	0	0	0	0	0	0	0	0.00538	0.04885	0	0	0	0	0	0	0	0	0	0	0.2259	0	0	0	0	0.1003	0.78818	0.04033	0	0	0.03491	0	0	0.00314	0	0	0	0	0	0
ERR1620374	PRJEB15371	Metagenomics	44460980	China	Male	26	25.4028	D050177	0	0	0	0	0.00076	0.30446	0.12777	0	0.15353	8.65843	1.36896	0	0	0	0	0	0	0.01195	0	0	0	0	0	0	0.07094	0	0.03181	7.50498	0	0	0	0.01935	0	0	0	0	0	0	0	0	0
ERR1620375	PRJEB15371	Metagenomics	43059239	China	Female	51	26.4381	D050177	0	0	0	0	0	0	0	0.03237	0.05894	0.82712	0.22656	0	0	0	0.00387	0	0.00797	0.02474	0	0	1.04873	0.34534	0	0	0.02167	1.25667	0.32257	0.00254	0.13584	0	0	0.7427	0	0	0.00538	0	0	0.21886	0.06482	0	0
ERR1620377	PRJEB15371	Metagenomics	50405702	China	Male	27	29.3524	D050177	0	0	0.15326	0	0	0	0	0.11778	0.3783	1.40761	0.09741	0	0	0	0	0	0.00162	0.01784	0	0	0	0.357	0	0	0	0	0.05697	0	0.03758	0	0.21967	0.09561	0	0	0.28657	0	0	0.0066	0	0	0
ERR1678428	PRJEB11419	Amplicon	26403	United States of America	Female	64	21.63	D006262	0	0	0	0	0	0	0	0	0.0433722	0.151803	0	0	0	0	0	0.00542152	0	0	0.00542152	0.00542152	0	0	0	0	0.00542152	0.0379507	0.986717	0.00542152	0.0433722	0.254812	0.0325291	0.216861	0	0.0325291	0.0704798	0	0.0162646	0	0	0	0
ERR1678448	PRJEB11419	Amplicon	26397	United Kingdom	Male	57	20.3	D006262	2.89449	0.64261	0.0384468	0	15.8016	0.258142	0.181249	0	0.0329544	1.20283	0.164772	0	0.0164772	0.0549239	0	0.0109848	0.00549239	0.472346	0.0109848	0.00549239	0	0.0219696	0	0	0.00549239	0.417422	1.14242	1.28522	0	11.4297	0	0	0	0	0.0878783	0	0.571209	0	0.027462	0	0
ERR1678449	PRJEB11419	Amplicon	33210	United Kingdom	Male	50	28.38	D006262	0	0	0.404636	0	0	0	0.164384	0	0.0252898	0.57745	0.0421496	0	0.0168599	0.0168599	0.00421496	0.00421496	0	0.126449	0.00421496	0.0252898	0.00842993	0.00421496	0	0	0.0126449	4.75448	0.910432	0	0.00421496	0.455216	0	0	0.0126449	0	0.244468	0.0168599	0.391992	0	0.0252898	0.00842993	0
ERR1678465	PRJEB11419	Amplicon	31754	United Kingdom	Female	56	26.43	D006262	2.90371	0	0.341168	0	4.17741	0.144049	0	0	0.515542	0.940106	0.394238	0.0075815	0.030326	0.0530705	0	0.015163	0	0.796058	0	0	0	0	0	0	0.015163	0.0379075	1.5997	0	0	2.09249	0	0.227445	0.045489	0.0075815	0.075815	0	1.22062	0	0.227445	0.0227445	0
ERR1678469	PRJEB11419	Amplicon	31263	United States of America	Male	64	26.63	D006262	0	0.00901347	1.84326	0	1.75763	0.964442	0.00901347	0	0.0946415	1.53229	0.22083	0	0.00901347	0.0585876	0	0.0135202	0.00450674	0.0585876	0	0.085628	0.0180269	5.14669	0.00450674	0	0.554329	0.0721078	7.4947	0	0	0.333499	0	0	0	0.00450674	0.319978	0.00450674	1.55933	0.00450674	0.00901347	0.00450674	0
ERR1841454	PRJEB11419	Amplicon	30768	United States of America	Female	62	19.37	D006262	0.24137	0	0.022453	0	0.00561325	0.044906	0.022453	0	0.22453	0.937412	0.00561325	0	0.123491	0.00561325	0	0.022453	0.0336795	0.0954252	0	0.0392927	0.0280662	0.00561325	0	0.0505192	0.00561325	0.853214	1.15633	5.82094	0.0336795	1.04406	0	0.0112265	0.308729	0.112265	0.0392927	0.0168397	0.129105	0.00561325	0.0112265	0	0
ERR1841458	PRJEB11419	Amplicon	29094	United States of America	Male	66	32.98	D006262	0	0.00665425	1.41735	0	0.771892	6.06867	0.026617	0	3.22731	0.246207	0.0199627	0.026617	0.0731967	0.0399255	0	0.00665425	0	0.385946	0	0.026617	0	0	0	0	0.0332712	2.14267	2.52196	0	0.00665425	2.36891	0	0	0	0.00665425	0	0	0.199627	0.00665425	0.026617	0	0
ERR1841581	PRJEB11419	Amplicon	29851	Switzerland	Male	67	20.62	D006262	0	0	0.0620117	0.00620117	0	0.0806152	0.248047	0	8.58861	1.66811	0.229443	0.0248047	0.334863	0.0310058	0.00620117	0.00620117	0	1.0418	0.037207	0.00620117	1.30224	0.0124023	0	0.00620117	0.595312	2.03398	0.310058	0.886767	0	0.669726	0.0186035	0.0124023	0.0186035	0	0.564306	0.037207	1.31465	0	0.148828	0	0
ERR1841822	PRJEB11419	Amplicon	28278	United States of America	Female	60	20.18	D006262	0.269088	0	0	0	0.369997	0.0605449	0.282543	0	0.24218	0.369997	0.114363	0	0.100908	0	0	0.00672721	0	0.565086	0	0	0.0134544	0.00672721	0	0.0403633	0.24218	1.17053	0.511268	0.57854	0	2.24689	0.0538177	0.094181	0.00672721	0	0.094181	0	0.396905	0.0134544	0.0201816	0	0
ERR1842331	PRJEB11419	Amplicon	29213	United Kingdom	Male	36	26.31	D006262	0	0	0.379127	0	0.124078	0.0413593	0.0275729	0	0.261943	2.68146	0.689322	0	0.0551458	0.0137864	0	0	0.00689322	0.062039	0.0137864	0.0275729	0	0	0	0.00689322	0.179224	5.16302	2.52292	0.0137864	0	0.441166	0	0	0.0137864	0	0.062039	0.00689322	0.358448	0.00689322	0.0275729	0	0
ERR1842404	PRJEB11419	Amplicon	28353	United Kingdom	Male	67	24.55	D006262	0	0	0.0237276	0	0.0059319	0.0118638	0.0949104	0	0.0889785	1.85075	0.308459	0	0.0355914	0.0474552	0	0.0237276	0.0118638	0.0474552	0	0.0059319	0	0.0652509	0	0	0.0237276	1.66093	0.391506	1.59568	0	1.32281	0	0.112706	0	0	0.21948	0	0.21948	0	0.0533871	0.0059319	0
ERR1842414	PRJEB11419	Amplicon	28501	United Kingdom	Female	53	18.83	D006262	0	0.0121242	2.84311	0	0.00606208	0	0	0	0.0909311	1.52764	0	0	0.078807	0	0	0.0484966	0.0363725	0	0	0.078807	0.078807	0.00606208	0.00606208	0	0.248545	0.0606208	1.61251	4.17071	0	0	0	0.121242	0.0121242	0	0.297042	0.248545	1.46096	0.0181862	0.212173	0.00606208	0
ERR1842535	PRJEB11419	Amplicon	30768	United Kingdom	Male	56	25.73	D006262	0.241532	0	0.0224681	0	0.00561703	0.0449362	0.0224681	0	0.20783	0.92681	0.00561703	0	0.117958	0	0	0.0280852	0.0112341	0.0898725	0	0.0393192	0.0449362	0.00561703	0	0.0224681	0.0112341	0.848172	1.14026	5.86418	0.0449362	1.00545	0	0.0168511	0.325788	0.0786384	0.0393192	0.0112341	0.129192	0.00561703	0.0224681	0	0
ERR1842690	PRJEB11419	Amplicon	22684	France	Male	42	26.58	D006262	0	0	0.0221451	0	0	0	0	0	0.0147634	0.295268	0	0	0.00738171	0.0147634	0	0	0	0.0221451	0.00738171	0.00738171	0.317413	0	0	0.051672	0.0369085	0.147634	0.435521	0.0442902	0.00738171	0.184543	0	0	0	0	0.0221451	0	0.25836	0	0.0369085	0	0
ERR1842703	PRJEB11419	Amplicon	25666	United States of America	Female	36	22.71	D006262	0	0	0.195864	0	0.944755	0	0.0057607	0	0.0115214	0.0979319	0	0	0	0.0633677	0	0.0460856	0.0345642	0.0288035	0.0345642	0	0	0.0748891	0	0	0	0	0.126735	0	0	0.0115214	0	0.057607	0.1613	0.599113	0	0.0057607	0.771934	0.0230428	0.0403249	0	0
ERR1842706	PRJEB11419	Amplicon	30148	United States of America	Male	65	23.75	D006262	0	0	0.619555	0	0.580833	0.0193611	0.0193611	0	0.200065	0.212972	0.00645369	0	0	0.0193611	0	0	0.00645369	0.0258148	0	0	0	0.187157	0	0	0.0322685	0	0.335592	0	0	0.0451759	0	0	0.00645369	0.0129074	0.0774443	0	0.845434	0	0.0258148	0	0
ERR1842718	PRJEB11419	Amplicon	26825	United States of America	Male	66	28.45	D006262	0	0	0	0	0	0	0	0	0	0	0.00820479	0	0	0	0	0	0.00820479	0.00820479	0	0	0.0738431	0	0	0	0.00820479	0.0574335	0.254349	0.0164096	0	0	0	0	0.00820479	0	0	0	0.0574335	0	0	0	0
ERR1842732	PRJEB11419	Amplicon	22844	United States of America	Male	21	26.25	D006262	0	0	0.21586	0	0	0.0454442	0.00568053	0	0.0170416	0.181777	0.0284026	0	0.0340832	0.00568053	0	0.0227221	0.0227221	0.0170416	0	0	0.187457	0	0	0.0113611	0.0170416	0.727107	0.272665	0.0227221	0	0.403317	0.0284026	0.00568053	0.0113611	0.00568053	0.0113611	0	0.53397	0	0.21586	0	0
ERR1842733	PRJEB11419	Amplicon	27863	United Kingdom	Male	44	25.95	D006262	0	0	0.412887	0	0.125117	0.0312793	0	0	0.600563	0.531749	0.162652	0.00625587	0.00625587	0	0	0	0	0.0875821	0.00625587	0.00625587	0.0875821	0	0	0.0125117	0.150141	0.0250235	0.475446	1.10103	0	0.663122	0	0	0	0	0	0.00625587	0.250235	0	0.0312793	0.00625587	0
ERR1842739	PRJEB11419	Amplicon	35044	Germany	Male	55	26.04	D006262	0	0	0	0	1.002	0.0273274	0.0592093	0	0.359811	1.01567	0.0364365	0	0.00910913	0.0501002	0	0.00910913	0.0227728	0.0455456	0	0	0.00910913	0.00455456	0	0	0.0273274	0.0182183	0.842594	0	0	1.28439	0.446347	0.264165	0.127528	0.573875	0.0182183	0	0.15941	0	0.0409911	0	0
ERR1842753	PRJEB11419	Amplicon	27519	United States of America	Male	61	22.38	D006262	0	0	0.615764	0	0.498209	0	0.0111957	0	0.0559785	0.492611	0.0615764	0	0.0167936	0	0	0.00559785	0.00559785	0.039185	0	0.039185	0.0167936	0.00559785	0.00559785	0	0.537394	0.0167936	1.09718	0	0.00559785	0.447828	0	0	0.00559785	0.0167936	0	0	2.49664	0.0503807	0.251903	0.0223914	0
ERR1842754	PRJEB11419	Amplicon	22126	United States of America	Male	61	22.38	D006262	0.034756	0	0.632559	0	0.820242	0	0	0	0.0139024	0.069512	0.0208536	0	0	0	0	0	0	0.0486584	0	0	0	0	0	0	0.125122	0.0069512	0.222438	0	0	0.0556096	0	0.0069512	0.0069512	0.0139024	0	0	1.52231	0.0903656	0.180731	0	0
ERR1842761	PRJEB11419	Amplicon	33037	United Kingdom	Male	25	26.51	D006262	0	0	0	0	0.45045	0.0397456	0.0750751	0	0.167815	1.54125	0.287052	0.00441618	0.0750751	0.00883236	0	0	0.00441618	0.128069	0	0	0.105988	0	0	0	0.0618265	3.82441	1.56774	0.00441618	0	0.605017	0.0883236	0.0132485	0.123653	0.167815	0.247306	0.00883236	0.105988	0	0.0220809	0	0
ERR1842782	PRJEB11419	Amplicon	27100	United Kingdom	Male	51	21.38	D006262	0.267711	0	0.00495761	0	0.35199	0.00495761	0.0347033	0	0.0545337	0.555253	0.109067	0	0.0446185	0.0247881	0	0	0	0.163601	0.00495761	0.00495761	0.242923	0	0	0.0198305	0.114025	0.0446185	0.277626	0.837837	0	0.198304	0	0	0	0	0.00495761	0.00991523	0.262753	0	0.0297457	0	0
ERR1842798	PRJEB11419	Amplicon	33613	United Kingdom	Male	68	23.89	D006262	0	0	0.0294638	0	0.57749	0.0176783	0.0294638	0	0.0530348	0.777843	0.00589275	0	0.070713	0.0294638	0	0	0	0.0117855	0	0	0.00589275	2.25692	0.00589275	0	0.0766058	0.0176783	3.0053	0	0	0.147319	0	0	0	0	0.194461	0	0.023571	0	0	0	0
ERR1842807	PRJEB11419	Amplicon	28182	United States of America	Male	53	21.9	D006262	0	0.129457	1.31614	0	1.18669	0.0107881	0.124063	0	0.242732	0.523221	0.0485463	0	0.0916986	0.0323642	0	0.0269702	0.0161821	0.685042	0.00539403	0.0107881	0	0.0970926	0.134851	0.00539403	0.178003	0.0107881	0.183397	0.00539403	0	2.03894	0	0	0.0161821	0.0269702	0.296672	0.0215761	0.593344	0.0161821	0.285884	0.0161821	0
ERR1842816	PRJEB11419	Amplicon	23548	Switzerland	Male	59	49.81	D006262	0.189097	0	0	0	0	0	0.0756389	0	0.0432222	0.389	0.0162083	0	0	0	0	0	0	0.0108056	0	0.00540278	0.00540278	0	0	0	0.0270139	0.0270139	1.23183	0	0.205306	0.00540278	0	0	0	0	0	0.00540278	0.172889	0	0.00540278	0	0
ERR1842844	PRJEB11419	Amplicon	28524	Unspecified	Male	60	29.01	D006262	0	0.0300264	0.00600528	0	0.0180159	0	0.0240211	0	0.0180159	0.132116	0.0180159	0	0	0	0	0	0	0.0120106	0	0	0	0	0	0	0	0.042037	0.084074	0.120106	0	0.0180159	0	0	0	0.00600528	0.00600528	0	0.0120106	0	0	0	0
ERR1842853	PRJEB11419	Amplicon	33601	United Kingdom	Male	61	25.54	D006262	0	0	0.284738	0	0.0207082	0.191551	0.0673017	0	0.346863	0.823152	0.0155312	0	0.0362394	0	0	0	0	0.0517706	0	0	0	0.641955	0	0	0.0207082	0.0258853	1.93104	0	0	0.279561	0	0	0	0	0.160489	0	0.186374	0.0103541	0.093187	0.00517706	0
ERR1842854	PRJEB11419	Amplicon	22315	United Kingdom	Male	61	25.94	D006262	0	0	1.36185	0	0.687805	0.00687805	0.0412683	0	0.680927	1.20366	0.0619025	0	0.0275122	0	0	0.00687805	0	0.0962927	0	0	0	4.64269	0	0.00687805	0.0206342	0.0137561	11.6996	0	0.0481464	0.591513	0	0	0.00687805	0.0756586	0.240732	0	0.268244	0	0.0137561	0	0
ERR1842859	PRJEB11419	Amplicon	24440	United Kingdom	Male	63	21.83	D006262	0	0	0.127307	0	0	0	0	0	0.0115734	0.0173601	0	0	0	0	0	0	0	0	0	0	0	0.0057867	0	0	0	0.0057867	0.0173601	0	0	0	0.0057867	0	0	0	0.0057867	0.0057867	0.0231468	0	0	0	0
ERR1842880	PRJEB11419	Amplicon	27792	United States of America	Male	61	25.68	D006262	0	2.62282	0.0700976	0	0.32128	0.075939	0.075939	0	0.28039	1.05146	0.268707	0	0.00584146	0.105146	0	0.0175244	0.0642561	0.28039	0.0175244	0	0.0175244	0.00584146	0	0	0.0175244	0.0467317	0.443951	0	0.344646	1.10988	0	0	0	0	0.502366	0.0175244	1.01057	0	0.181085	0.216134	0
ERR1842883	PRJEB11419	Amplicon	37553	United Kingdom	Female	48	21.72	D006262	0	0.491186	0	0.0118835	0.00396118	0.0792236	0.633789	0	0.087146	1.10121	0.20202	0	0.293127	0.0752624	0	0.0118835	0	0.0792236	0.00792236	0	0	0.205981	0.00396118	0.00396118	4.41672	0.0198059	5.85066	0.00396118	0.0158447	0.174292	0	0	0	0	0	0.00396118	3.49376	0.0396118	0.225787	0.00396118	0
ERR1842894	PRJEB11419	Amplicon	41424	United Kingdom	Female	69	20.34	D006262	0.00408814	0	0	0	1.32865	0.00817628	0.0858509	0	0.216671	0.564163	0.00408814	0	0.143085	0	0	0.00408814	0.00817628	1.24688	0.00408814	0	0	0.0204407	0	0.00408814	0	0	0.216671	0	0	0.621397	0	0	0	0	0.0163526	0	0.204407	0.0204407	0.0204407	0.00408814	0
ERR1842901	PRJEB11419	Amplicon	25034	United Kingdom	Female	63	21.03	D006262	0	0	1.22667	0	0.124444	0.0296296	0.0177778	0	0.622222	2.05037	0.00592593	0	0.0592593	0.0177778	0	0	0	0.0948148	0	0.00592593	6.54815	1.38074	0.00592593	0	0.077037	0.0533333	1.6	0.0414815	0	0.13037	0	0.00592593	0.00592593	0.00592593	0.0118519	0.0296296	0.248889	0	0.0651852	0	0
ERR1842907	PRJEB11419	Amplicon	23477	United Kingdom	Male	44	26.95	D006262	0.176963	0	1.52027	0.00804376	1.04569	0.0160875	0	0	0.0804376	0.522844	0.0402188	0	0	0.00804376	0.00804376	0	0	0.442407	0	0	0.201094	0.0723938	0	0	0.185006	0.0160875	0.168919	0.0160875	0	0.3861	0	0	0	0	0.0402188	0.00804376	0.0563063	0.0643501	0.0482625	0	0
ERR1842911	PRJEB11419	Amplicon	33860	United States of America	Male	42	22.24	D006262	0	0	0	0.00551602	0	0.143417	0	0	0.0330961	0.00551602	0	0	0	0.275801	0.0330961	0.011032	0.0496442	0.0441282	0.0606763	0	0	0	0.00551602	0	0	0	0.667439	0.00551602	0	0	0	0.011032	0.0220641	0.0772243	0	0.0441282	0.463346	0	0.121353	0.011032	0
ERR1842912	PRJEB11419	Amplicon	32053	United States of America	Male	72	23.57	D006262	0.541613	0.0160875	0	0	0	0.010725	0.0429	0	0.0429	0.289575	0.219863	0	0	0	0	0	0.00536251	0.445088	0.0160875	0	3.04054	24.2117	0.139425	0.0268125	0.0643501	0.0268125	0.568426	0.0804376	0	0.493351	0	0.00536251	0	0.010725	0.0268125	0.010725	0.144788	0.0589876	0.0697126	0.00536251	0
ERR1842913	PRJEB11419	Amplicon	25108	United States of America	Female	72	24.21	D006262	0.0253936	0	0	0	0.888776	0	0.118503	0	0.0423227	0.220078	0.0169291	0	0.152362	0	0	0.00846453	0.0169291	0.0338581	0.0338581	0.0169291	0.00846453	0	0	0	0	0	0.110039	0	0	0	0	0.00846453	0	0.0169291	0.0169291	0.0253936	0.177755	0	0.35551	0.0169291	0
ERR1842915	PRJEB11419	Amplicon	46881	United States of America	Male	66	22.38	D006262	0	0	0.190621	0	0.677765	0.0127081	0.186385	0	0.0635405	0.402423	0.182149	0	0.0847206	0.00423603	0	0.00847206	0	0.22451	0	0	0.114373	0.00423603	0	0	0.156733	0.711653	0.559156	0.0127081	0.279578	0.00847206	0	0.0169441	0.00847206	0.0127081	0.0593044	0	0.55492	0	0.0211802	0	0
ERR1842917	PRJEB11419	Amplicon	24508	United States of America	Female	21	25.02	D006262	0.0267183	0	0.0200387	0	0.233785	0.0467571	0.0534366	0	0.240465	0.921782	0.16699	0	0.0400775	0.00667958	0	0	0	0.293902	0	0	0.0133592	0.240465	0	0	0.16699	0	0.213747	0	0	0	0.0601162	0	0.0200387	0.0267183	0.0133592	0	0.0868345	0	0.0333979	0	0
ERR1843434	PRJEB11419	Amplicon	21560	United States of America	Female	62	19.37	D006262	0	0	0	0	0.964303	2.32391	1.28773	0	0.0958313	1.28174	0.383325	0	1.40153	0.359368	0.0239578	0.0359368	0.065884	0.916387	0.00598946	0.0179684	0	0.00598946	0.00598946	0	0.0239578	0.0299473	3.77935	0.0119789	0	0.0119789	0	0	0	0	0	0.0598946	0.293483	0	0.0179684	0	0
ERR1843436	PRJEB11419	Amplicon	26331	United Kingdom	Male	50	23.92	D006262	0	0.376977	0.00919456	0	0	0.20228	0.0919456	0	0.110335	1.26885	0.133321	0	0.0137918	0.0229864	0	0.00919456	0.0275837	0.0919456	0	0	0.133321	0.00459728	0	0.0183891	0.271239	1.87109	0.441339	0.0229864	0.165502	0.37238	0	0.0137918	0	0	0.032181	0.00919456	0.326407	0	0.00919456	0	0
ERR1843440	PRJEB11419	Amplicon	24404	United States of America	Female	63	24.13	D006262	0	0	0.807051	0	0.366391	0	0.0396098	0	0.0148537	0.460464	0.0940734	0	7.10997	0.00990246	0	0.00990246	0.0148537	0.678319	0	0.00495123	0.00495123	0	0	0	0.0148537	1.51013	0.366391	0.430757	0.316879	0.688221	0	0	0	0	0.123781	0.0445611	0.64366	0	0.0297074	0	0
ERR1843443	PRJEB11419	Amplicon	22476	United States of America	Male	45	25.77	D006262	0	0	0.0441136	0.0055142	1.89688	0.0055142	0.0606562	0	0.0937414	0.578991	0.176454	0	0.0055142	0.0771988	0	0.0055142	0	0.650675	0.0110284	0	0	0	0.0055142	0	0.0771988	0.523849	5.73477	0.0165426	1.72043	0.231596	0	0	0	0.0110284	0.143369	0.132341	1.81969	0	0.165426	0	0
ERR1843449	PRJEB11419	Amplicon	21861	United States of America	Female	53	23.3	D006262	0	0	0.00611733	0	0.0305867	0.122347	0	0	0.00611733	0.073408	0.018352	0	0	0.140699	0	0	0.0122347	0.715728	0	0	0	0.0122347	0	0	0	0	0.116229	0	0	0	0	0	0	0.00611733	0	0.0244693	1.72509	0.036704	0.226341	0.0122347	0
ERR1843464	PRJEB11419	Amplicon	22634	United States of America	Male	72	21.11	D006262	0	0	0.012222	0	0.00611098	0.0305549	0.0305549	0	2.90271	7.14373	0.12222	0.0183329	0.800538	0	0	0.012222	0.0183329	0.0611098	0	0.0244439	1.92496	0.012222	0	0	0.0305549	5.74432	3.03104	0.00611098	1.2833	0.238328	0	0	0.00611098	0	0.00611098	0.00611098	0.25055	0	0.0611098	0.012222	0
ERR1843476	PRJEB11419	Amplicon	26413	United States of America	Male	28	26.37	D006262	0	0	0.00884995	0	0.00442497	0	0	0	0	0	0.0176999	0	0	0.00884995	0.00442497	0.00442497	0	0.137174	0.00442497	0.00884995	0	0	0	0.00884995	0.00884995	0	0.0221249	0.00884995	0	0	0	0.0309748	0.0265498	0	0.00884995	0	0.384973	0.0530997	0	0	0
ERR1843487	PRJEB11419	Amplicon	21953	United States of America	Female	59	20.05	D006262	0	0	0.226757	0	0.00527343	0.0316406	0	0	0.142383	0.326952	0.0316406	0	0.00527343	0.0210937	0	0.0105469	0.0105469	0.469335	0	0	0	0.00527343	0	0	0	0.806834	2.43105	0	0.548436	0.0263671	0	0.580077	0	0.0105469	0.036914	0	0.564257	0	0.0316406	0	0
ERR1843504	PRJEB11419	Amplicon	24349	United Kingdom	Male	65	23.81	D006262	0	0	0	0	0.493814	0.132746	0.0106197	0	0.807094	5.92046	0.223013	0	0.201773	0.00530983	0	0.00530983	0.00530983	0.424786	0	0	0.562842	0.196464	0	0	0.0106197	0.00530983	0.153985	0.00530983	0	1.32746	0	0.00530983	0	0	0.0584081	0	0.387617	0	0.138056	0.0106197	0
ERR1843507	PRJEB11419	Amplicon	24491	United Kingdom	Male	23	26.97	D006262	0	0	0.807737	0	0.00531406	0.0212562	0	0	0.265703	1.81741	0.228505	0.00531406	0.0265703	0.090339	0	0.00531406	0	0.393241	0	0	3.14061	0	0.00531406	0	0.0159422	4.59666	2.27442	0	0.271017	0.717398	0	0	0.00531406	0.00531406	0.0425125	0	1.06813	0	0.111595	0.00531406	0
ERR1843509	PRJEB11419	Amplicon	28665	United Kingdom	Female	61	30.23	D006262	0	0	0.308669	0	0.0176382	0.154335	0	0	0.0352765	0.467413	0.0926008	0	0.00440956	0	0	0.00881912	0.00881912	0.145515	0	0.00440956	0.00440956	0.00440956	0	0	0.154335	4.29491	3.76576	0	0	1.59185	0	0	0	0	0.0661434	0	0.149925	0	0.0176382	0	0
ERR1843512	PRJEB11419	Amplicon	22410	United States of America	Female	58	34.54	D006262	0.00529409	0	2.37704	0	0	0.00529409	0	0	0.00529409	0.0105882	0.37588	0	0	0.0105882	0	0.0741172	0.132352	0	0	0	0	17.7034	0.00529409	0.0105882	0.0529409	0.00529409	25.3481	0	0	0.00529409	0.0476468	0.0529409	0	0	0	0.222352	1.83705	0	2.1494	0	0
ERR1843521	PRJEB11419	Amplicon	22959	United States of America	Female	59	29.05	D006262	0	0.010215	0.495429	0	0.010215	0	0	0	0	0	0	0	0.00510751	0	0	0	0.00510751	0.0612902	0.010215	0.00510751	0.00510751	0.0204301	0	0	0	0.0255376	3.1922	0.00510751	0	0	0	0	0	0	0	0.010215	1.34838	0.010215	0.0357526	0	0
ERR1843522	PRJEB11419	Amplicon	34698	United States of America	Female	26	27.46	D006262	0	0	1.08941	0	0.614032	0.114883	0.146575	0	0.190152	1.52121	0.693262	0	0.015846	0.023769	0	0.023769	0.015846	0.308997	0	0.00792299	0.00396149	0.00396149	0	0.00396149	1.54102	0.023769	0.673454	0.00396149	0	0.0475379	0	0	0	0	0.10696	0.0118845	1.02207	0	0.146575	0	0
ERR1843530	PRJEB11419	Amplicon	23239	United States of America	Female	23	27.24	D006262	0	0	0	0	0.0146714	0	0	0	0	0.00489045	0	0	0	0	0	0.00489045	0.00489045	0	0	0	0	0	0	0.00489045	0	0	0.0195618	0	0	0.00489045	0.381455	0.709116	0.440141	0.0880282	0	0	0.352113	0	0.0342332	0	0
ERR1843533	PRJEB11419	Amplicon	22348	United States of America	Female	66	34.97	D006262	0	0	0	0	0.229655	0.736073	0.100106	0	1.18361	2.3201	0.741962	0.00588859	0.129549	0.105995	0	0.00588859	0.0176658	1.10705	0.00588859	0	0	0.223766	0	0	0.00588859	1.35438	1.30138	0.00588859	0	1.54281	0	0.400424	0	0	0.194323	0.0353315	0.488753	0	0.117772	0	0
ERR1843542	PRJEB11419	Amplicon	24177	United States of America	Male	25	21.72	D006262	0.0733676	0	0.790112	0	1.98092	0	0	0	0	0.00564366	0.0790112	0	0.00564366	0.0112873	0.00564366	0	0.016931	1.6423	0.0225746	0	0.0225746	0	0	0.016931	0.00564366	0	0.0451493	0	0	0	0	1.98092	0.00564366	0.0112873	0.00564366	0	0.722388	0.0733676	0.00564366	0	0
ERR1843544	PRJEB11419	Amplicon	23475	United States of America	Male	65	19.64	D006262	0	0	0	0	0	0.231923	0	0	0.00515384	0.190692	0.00515384	0	0	0.00515384	0	0.0309231	0.0309231	0.226769	0	0	0	0.00515384	0	0	0.149461	1.01015	0.675153	8.38015	0	0	0	0.0309231	0.0360769	0.00515384	0.0103077	0	1.76777	0	0.0773076	0.00515384	0
ERR1843555	PRJEB11419	Amplicon	28034	United States of America	Male	20	19.77	D006262	0	0	0.0638511	0.0136824	0.127702	0.0045608	0.0136824	0	0.0045608	0	0	0	0	0.0729727	0.0045608	0.0866551	0.0820943	0.123141	0	0	0	0	0	0	0	0.0136824	0.0182432	0	0	0.0045608	0	0	0.0410472	0	0.0136824	0.0045608	9.86044	0.00912159	0.109459	0.0182432	0
ERR1843556	PRJEB11419	Amplicon	26162	United States of America	Male	19	29.27	D006262	0	0	0	0.013093	0.00872867	0	0	0	0	0	0	0	0	0	0	0.0436433	0	0	0.00872867	0	0	0	0	0	0	0	0.0174573	0	0	0	0	6.25846	0.336054	0.135294	0.00436433	1.80683	35.9752	0	0.126566	0.026186	0
ERR1843567	PRJEB11419	Amplicon	25178	Switzerland	Male	67	20.62	D006262	0.0141784	0.00708918	0	0	1.30441	0.829434	0.34737	0	0.439529	2.04877	0.0496243	0	0.354459	0.077981	0.00708918	0.0567135	0.0283567	0.340281	0	0.00708918	0	1.01375	0	0	0.0141784	0	1.48164	0	0	0.0141784	0	0	0	0	0	0	1.92117	0	0.0992485	0	0
ERR1843572	PRJEB11419	Amplicon	24629	United Kingdom	Male	39	27.55	D006262	0.0052154	0	11.0671	0	0.219047	0.0312924	0	0	0.0365078	0.604986	0.026077	0	0.0104308	0.0365078	0	0	0.026077	0.526755	0.0104308	0	0.0052154	0	0	0.0052154	0.052154	0.52154	0.803171	0.0104308	0	0.0208616	0	0	0.0052154	0	0	0.0052154	2.3052	0.0678001	0.0573694	0.0208616	0
ERR1843582	PRJEB11419	Amplicon	29431	United Kingdom	Male	48	25.62	D006262	0.643495	0	0.0226583	0	0.389722	0.013595	0.00453165	0	0.0407849	0.0679748	0.0226583	0	0	0	0	0	0.00906331	1.37762	0.00453165	0	0.0453165	0	0	0.00453165	0	1.04681	0.0951647	0	0.00906331	0.0634432	0	0	0	0	0.0498482	0	0.335342	0.0634432	0.0181266	0.00453165	0
ERR1843585	PRJEB11419	Amplicon	28015	United Kingdom	Male	65	22.09	D006262	0.739346	0	0.0183688	0	0.0275533	0.0596987	0.128582	0	0	0.532697	0.0229611	0	0.0964364	0	0	0.0275533	0.0459221	0.0505143	0	0.00459221	0.358193	0	0.00459221	0	0.0183688	5.19838	2.31447	0.00918442	0	6.33266	0	0	0	0	0.00459221	0	1.23071	0	0.00459221	0	0
ERR1843592	PRJEB11419	Amplicon	30839	United States of America	Male	43	26.58	D006262	0	0	0.014708	0	1.2796	0.0490268	0.0343188	0	0.122567	0.558906	0.0833456	0	0.0245134	0.0588322	0	0.00490268	0.014708	0.220621	0.00490268	0.00490268	0	0.705986	0	0	0	0.014708	1.84831	0	0	0.446144	0	0	0	0	0.00980536	0	1.8238	0	0.0245134	0.0245134	0
ERR1843609	PRJEB11419	Amplicon	25808	United Kingdom	Male	47	22.16	D006262	0.028061	0	0	0	0.523805	0.0187073	0.257226	0	0.378823	2.15602	0.00467683	0	0.0327378	0.00935366	0	0.028061	0.0187073	0.0701525	0	0.00467683	0	1.6556	0	0	0.056122	0.00935366	0.533159	0.0140305	0	0.126274	0.0140305	0.0374146	0	0	0.0233842	0.00467683	0.622019	0	0.0140305	0.0187073	0
ERR1843612	PRJEB11419	Amplicon	23477	United States of America	Male	35	21.63	D006262	0	0	0.155675	0.00471743	0.00943485	0	0	0	0	0.00471743	0	0	0	0	0	0.0377394	0	0	0.00943485	0	0.0141523	0.14624	0	0	0	0	0.853854	0	0	0.00943485	0.00943485	8.69893	0.514199	0.283046	0	0	0.646287	0	0	0.00471743	0
ERR1843616	PRJEB11419	Amplicon	25519	United Kingdom	Male	67	22.79	D006262	0.00530223	0.424178	0.00530223	0	0.0265111	0.00530223	0.0424178	0	0	0.615058	0.2386	0	0.471898	0.0265111	0	0.0159067	0	0.4772	0	0	0.0106045	0.116649	0.00530223	0	0	0.0106045	0.758218	0.0212089	0.450689	5.39767	0	0	0	0.00530223	0.212089	0	0.339343	0	0.00530223	0.00530223	0
ERR1843617	PRJEB11419	Amplicon	34584	United Kingdom	Female	68	22.82	D006262	0	0	2.19145	0.00760919	0.038046	0.0152184	0.0418506	0	0.273931	0.0228276	0.0114138	0	0.0114138	0.376655	0.0266322	0.0456551	0.0266322	0.509816	0.019023	0	0	0.315781	0	0	0.0228276	0.0038046	1.09572	0.00760919	0	0.574494	0.304368	1.79196	0.0266322	0.0152184	3.80079	0.0228276	1.53325	0	0.144575	0.00760919	0
ERR1843624	PRJEB11419	Amplicon	23316	Sweden	Female	27	19.82	D006262	0	0	0	0	0	0	0	0	0.0361446	0.686747	0.253012	0	0.0361446	0.0060241	0	0	0.0060241	0.355422	0	0	0	0	0	0	0.0963855	0.0421687	1.09036	3.27711	0	0.409639	0	0.240964	0.0120482	0.0060241	0.114458	0	0.536145	0	0	0.0120482	0
ERR1843630	PRJEB11419	Amplicon	22734	United Kingdom	Female	68	26.63	D006262	0	0.120875	0.0105108	0.00525541	0.0157662	0	0.00525541	0	0.00525541	0.115619	0.0157662	0	0.0105108	0.0315325	0	0.257515	0.220727	0.0157662	0	0	0.0525541	0	0	0	0.0315325	0	0.388901	0	0	0.0262771	0.00525541	0	0.0105108	0.00525541	0.0578095	0	1.24553	0	0.00525541	0	0
ERR1843649	PRJEB11419	Amplicon	26017	United States of America	Female	68	23.03	D006262	0.291501	0.185958	0.180932	0	2.94014	0	0.00502588	0	0.130673	0.216113	0.0502588	0	0.0251294	0.0100518	0	0.0100518	0.0100518	0.271398	0.0100518	0.00502588	0	0.115595	0	0	0.693572	0.00502588	0.145751	0.17088	0.0603106	2.78434	0	0	0	0	0.0301553	0	1.64849	0	0.0703624	0.00502588	0
ERR1843650	PRJEB11419	Amplicon	21838	United States of America	0	60	21.81	D006262	0	1.02756	0.012089	0	0.29618	0.108801	0.272002	0	11.2548	1.11219	0.302224	0.0302224	0.586315	0	0	0.0967118	0.0906673	0.94294	0.012089	0	0	0	0	0	0.012089	2.10953	0.477515	0	0.223646	2.08535	0	0.00604449	0.0483559	0.012089	0.0483559	0.00604449	0.29618	0	0.0483559	0.012089	0
ERR1843653	PRJEB11419	Amplicon	25058	Canada	Male	57	22.22	D006262	0	0	1.20181	0	0.463641	0	0.67716	0	0.0854075	0.488043	0.0244021	0	0.164715	0.0183016	0	0.0244021	0.0122011	0.427038	0	0	0	0	0	0	0.00610054	0.128111	0.10981	0.0671059	0	0.176916	0	0.0305027	0.0122011	0.0122011	0.0854075	0.0122011	1.47633	0.445339	0.00610054	0.00610054	0
ERR1843677	PRJEB11419	Amplicon	29715	United Kingdom	Female	52	22.68	D006262	0	0	1.09401	0	5.71973	0.163421	0.281447	0	1.28921	0.422171	0.0363158	0	0.0453947	0.367697	0	0.0817105	0.0408552	0.358618	0	0	0.00907894	0.898815	0	0	0.00907894	0.0181579	2.90072	0.00453947	0	1.21204	0	0	0.0272368	0	0.867039	0	1.52526	0.0181579	0.0272368	0.00453947	0
ERR1843685	PRJEB11419	Amplicon	21364	United Kingdom	Female	55	26.43	D006262	0	0	0.172288	0	0	0	0.031325	0	0.0626501	0.099196	0.031325	0	0	0.0104417	0	0.0104417	0	0.0208834	0	0	0	0.0156625	0	0	0.302809	0	0.0887543	0	0	0.0156625	0	0	0	0	0.0574293	0	0.140963	0.00522084	0	0	0
ERR1843695	PRJEB11419	Amplicon	20889	United Kingdom	Female	58	22.55	D006262	0	0	0.208633	0.00719424	4.98561	0.158273	0.0863309	0	0.057554	0.215827	0.0359712	0	0.143885	0	0	0.18705	0.266187	1.3741	0.00719424	0	0.215827	0.00719424	0.0647482	0	1.2518	0.201439	1.10791	0	0	1.10791	0.00719424	0	0.0647482	0.0215827	0.100719	0	0.856115	0.0359712	0.057554	0.00719424	0
ERR1843705	PRJEB11419	Amplicon	23567	United Kingdom	Male	37	22.39	D006262	0.00529829	0	0.0635795	0	0.243722	0.927201	0.143054	0	0.646392	0.747059	0.672883	0	0.0370881	0.0953693	0	0.0635795	0.0529829	0.0847727	0	0.0158949	0	0.00529829	0	0	0.0317898	3.01473	3.88895	0.00529829	0.00529829	0.169545	0	0.121861	0	0	0.127159	0	2.40013	0	0.0529829	0.00529829	0
ERR1843715	PRJEB11419	Amplicon	22646	United Kingdom	Male	60	23.43	D006262	0.320299	0	0.0200187	0	0.0400374	0	0	0	0.00667289	0.0200187	0.146804	0	0.0200187	0.0266916	0.0133458	0.00667289	0	0.720673	0.00667289	0	0.0200187	0	0	0.0200187	0	0	0.246897	0.00667289	0	1.86174	0	0	0.00667289	0	0.173495	0.0467103	0.607233	0.0934205	0.0266916	0.00667289	0
ERR1843719	PRJEB11419	Amplicon	21681	United States of America	Male	53	23.67	D006262	0	0	0	0	0.107538	0	0	0	0	0.00512085	0.0102417	0	0	0	0	0	0.00512085	0	0	0	0	0	0	0	0	0.0307251	0.0256043	0	0	0	0	0	0	0	0	0	0.0102417	0	0	0	0
ERR1843730	PRJEB11419	Amplicon	25241	United Kingdom	Female	49	20.07	D006262	0	0	0	0	0.0135367	0	0.0767079	0	0.0360978	1.05586	0.0406101	0	0.0135367	0	0	0.00451223	0	0.00451223	0	0	0	0.0812201	0	0	0.00451223	0.00451223	0.108293	0	0	0.0451223	0	0.0406101	0	0	0	0	0.185001	0.00902446	0.0135367	0	0
ERR1843735	PRJEB11419	Amplicon	24746	Brazil	Male	39	26.03	D006262	0	0.00467924	0.383698	0	0.18249	0.0140377	0.00467924	0	0.079547	0.0561509	0.0280754	0	0	0	0.00467924	0.00467924	0	0.00467924	0	0	0	0.0889055	0	0	0.0280754	0.018717	0.154415	0	0	0.018717	0	0	0.00467924	0	0.0374339	0	0.0889055	0	0.018717	0	0
ERR1843745	PRJEB11419	Amplicon	21986	United States of America	Male	70	25.99	D006262	0	0	0.00602627	0	1.41617	0.0421839	0.0361576	0	0.0421839	0.433892	0.235025	0	0.0241051	0.0180788	0	0.00602627	0.00602627	0.126552	0	0.00602627	0.819573	0.0301314	0	0	0.0602627	0.00602627	0.602627	0.705074	0.00602627	0.87381	0	0	0	0	0.0421839	0	0.367603	0	0	0	0
ERR1843748	PRJEB11419	Amplicon	25929	United States of America	Male	65	32.32	D006262	0	0	0	0	0	0.110673	0	0	0.38976	0.731402	0.870946	0	0.0144356	0.0192474	0	0.00962371	0.0144356	0.168415	0	0.0288711	0	4.48946	0	0	0.851699	0.0192474	3.24319	0.00481186	0	0.00481186	0	0.00481186	0.0144356	0	0	0.0625541	1.02493	0	0.0625541	0.00481186	0
ERR1843755	PRJEB11419	Amplicon	24087	United Kingdom	Male	60	23.09	D006262	0	0	0.00509372	0	0.00509372	0	0.142624	0	0	0.0407498	0.122249	0	0.0305623	0	0	0.0101874	0.00509372	0.290342	0	0	0	0.0101874	0	0.0203749	0.056031	0.0101874	0.626528	0	0	0.198655	0	0	0	0	0.0101874	0.0203749	0.183374	0	0.0203749	0	0
ERR1843781	PRJEB11419	Amplicon	22910	United States of America	Female	38	24.17	D006262	0	0	0.00618009	0	0	0.148322	0	0	0	0.0247204	0	0	0.0123602	0	0	0.0370805	0.0185403	0.0309004	0	0.0432606	0.0123602	2.86756	0.0123602	0	2.69452	0.0494407	3.38669	0.00618009	0	1.13096	0.0123602	0.253384	0	0	0.0247204	0.00618009	0.828132	0	0.00618009	0	0
ERR1843812	PRJEB11419	Amplicon	26636	Sweden	Female	54	19.95	D006262	0.493148	0	0.368563	0	2.25291	0.238787	0.420473	0	0.0674834	1.46387	1.81167	0	0.0571013	0.0207641	0	0	0	0.243978	0	0	0.0207641	0.00519103	0	0	0.0311462	0.311462	0.171304	0	0.0207641	0.840947	0	0	0	0	0.109012	0	0.25436	0	0	0	0
ERR1843836	PRJEB11419	Amplicon	32103	United Kingdom	Female	56	25.74	D006262	0	0	0.00416997	0	4.23252	0.0333597	0.0166799	0	0.112589	2.73967	1.28435	0.00416997	0.0625495	0.0166799	0	0.00833994	0.00833994	1.83896	0.00833994	0.00416997	0.567116	0.396147	0	0	0.0125099	0.0333597	1.31771	0.00416997	0	0.529586	0	0	0	0	0.0792294	0	0.825654	0	0.00416997	0	0
ERR1843846	PRJEB11419	Amplicon	22018	United States of America	Male	49	25.8	D006262	0	0	0.496798	0	0.794877	0.01104	0.11592	0	0.314639	0.436079	0.0662398	0.0165599	0.0275999	0	0	0.00551998	0.00551998	0.0386399	0.00551998	0.00551998	0.248399	0.00551998	0	0	0.0386399	0.0275999	0.391919	0.0331199	0.662398	41.7255	0	0.0883197	0.00551998	0	0.0772798	0	0.182159	0	0.00551998	0	0
ERR1844518	PRJEB11419	Amplicon	26746	United States of America	Male	66	32.98	D006262	0	0	0.0298775	0	0.139428	0.059755	0.0199183	0	2.33045	1.24988	0.941141	0.0199183	0.0199183	0.0348571	0	0.00995917	0	0.298775	0	0	0	0	0	0	0.00995917	0.0149388	4.56628	0	0	2.59436	0	0	0	0	0.0398367	0.00497958	0.881386	0.00497958	0.11951	0.00995917	0
ERR1844535	PRJEB11419	Amplicon	23959	United States of America	Female	48	47.26	D006262	0	0	0.0306388	0	0.0204259	0	0	0	0	0.00510647	0	0	0.00510647	0	0	0.0153194	0.00510647	0	0	0	0	0	0	0	0	0.0306388	0.0153194	0	0	0.00510647	0	0	0	0	0	0	0.199152	0	0.00510647	0	0
ERR1844540	PRJEB11419	Amplicon	30671	United Kingdom	Female	42	24.75	D006262	0.0321411	0	0.179072	0	1.45553	0.298453	0.0137747	0	0.0367326	2.15804	0.587722	0	0.00459158	0.0137747	0	0.00459158	0	0.422425	0.00459158	0.00918316	1.3086	0	0	0.08724	1.68052	2.40599	1.67593	0.0367326	0.624455	0.495891	0	0	0	0	0.0413242	0.00918316	1.74939	0	0.179072	0.00918316	0
ERR1844551	PRJEB11419	Amplicon	27964	United States of America	Female	60	19.37	D006262	0	0	1.5628	0	0.0426217	0.0805077	0.0284145	0	0.037886	0.0805077	0.018943	0	0.00947149	0.0284145	0	0.0568289	0.0331502	0.0284145	0	0.00947149	0.00473575	0.0236787	0	0	0.0757719	0.00947149	4.10589	0.0142072	0	0.217844	0	0	0	0	0.0284145	0.0331502	0.0805077	0	0.123129	0	0
ERR1844552	PRJEB11419	Amplicon	35045	United States of America	Female	26	27.46	D006262	0	0	1.14471	0	0.706312	0.113659	0.27603	0	0.2192	1.57905	0.811853	0.00405927	0.0162371	0.0202963	0	0.0284149	0.00811853	0.324741	0.00811853	0.00811853	0	0	0	0	1.25837	0.00811853	0.686016	0.00405927	0	0.0487112	0	0	0	0	0.142074	0.0121778	0.986401	0	0.0852446	0.00811853	0
ERR1844553	PRJEB11419	Amplicon	22853	United States of America	Male	62	19.61	D006262	0.483721	0	0.793798	0.00620155	5.87907	0.0744186	0.0620155	0	1.94109	1.69302	0.0434109	0	0.136434	0.0868217	0	0.0372093	0.00620155	2.29457	0.0124031	0	0.204651	0.00620155	0.806202	0	0.737984	0.886822	0.942636	0.0682171	0.353488	1.48217	0	0.124031	0	0	0.223256	0	0.626357	0	0.0124031	0.0186047	0
ERR1844557	PRJEB11419	Amplicon	28779	United States of America	Female	23	36.32	D006262	0	0	0.00433745	0	0.00433745	0	0	0	0.0260247	1.44437	0	0	0.0173498	0	0	0.0693993	0.0650618	0.134461	0	0	0.00433745	3.35285	0	0	1.25352	0.047712	5.03145	0	0	0.00433745	0	0	0	0	0	0.108436	1.18412	0	0.0780742	0	0
ERR1844564	PRJEB11419	Amplicon	28459	United States of America	Male	19	29.27	D006262	0	0	0	0.00839384	0.0125908	0	0	0	0.00419692	0.00839384	0.00419692	0	0	0	0	0.0167877	0	0	0.00419692	0	0	0	0	0	0	0	0.00419692	0	0	0	0	6.42968	0.423889	0.214043	0	2.01872	35.0946	0	0.130104	0.0125908	0
ERR1844568	PRJEB11419	Amplicon	46063	United States of America	Male	20	21.52	D006262	0	0	0.00863235	0	0.256093	0.0143872	0	0	0.00287745	0.0690588	0.0172647	0	0	0.998475	0.0172647	0.244583	0.261848	0.00863235	0.00287745	0	0	0.0920784	0	0	0	0	0.215809	0	0	0.0115098	0	0	0.457514	0.0776911	0	0.791299	19.1322	0	0.825828	0.00287745	0
ERR1844570	PRJEB11419	Amplicon	26258	United States of America	Male	64	19.37	D006262	0	0.0329971	0.0848496	0.00471387	0.221552	0.0282832	0.108419	0	0.193269	0.216838	0.287546	0	0.0848496	0.0141416	0	0	0	0.0141416	0	0	0.150844	0.00471387	0	0	0.00942774	0.452531	0.221552	0.0188555	0.164985	0.35354	0	0	0	0	0.0141416	0	0.070708	0	0	0	0
ERR1844579	PRJEB11419	Amplicon	30757	United States of America	Male	43	26.58	D006262	0	0	0.0101153	0	1.45661	0.0606919	0.0505766	0	0.146672	0.32369	0.111268	0	0.0354036	0.0505766	0	0.00505766	0.0101153	0.288286	0	0.00505766	0	0.869917	0	0	0.00505766	0.00505766	1.97754	0	0	0.546227	0.00505766	0	0	0	0.0202306	0.00505766	1.66397	0.00505766	0.0455189	0	0
ERR1844588	PRJEB11419	Amplicon	28893	United States of America	Male	35	21.63	D006262	0	0	0.20267	0.00397393	0	0	0	0	0	0.0198697	0	0	0	0	0	0.0158957	0	0	0	0	0.00397393	0.13114	0	0	0	0	0.79876	0	0	0	0.00794786	8.19027	0.600064	0.480846	0	0	0.540455	0	0	0	0
ERR1844594	PRJEB11419	Amplicon	32079	United States of America	Male	39	21.56	D006262	0.0161891	0.161891	0	0	0.121418	0.00809454	0.121418	0	0.0161891	0.675894	0.174033	0	0.141655	0.0242836	0	0.00404727	0.00404727	0.0849927	0	0	0.0242836	0.4452	0	0	0.396633	0	0.230695	0.0404727	0.00404727	0.773029	0	0	0.0121418	0	0.141655	0	0.323782	0	0.0202364	0	0
ERR1844596	PRJEB11419	Amplicon	22579	United Kingdom	Male	59	24.13	D006262	0	0	2.27436	0	0.215054	0.0716846	0.0977517	0	0.215054	1.6683	0.0912349	0	0.0782014	0.0195503	0	0.123819	0.0847182	0.286738	0	0	0.38449	0	0	0	0.351906	0.00651678	0.332356	0	0	0.332356	0	0.00651678	0.0195503	0.0260671	0	0	1.7856	0	0.0325839	0.00651678	0
ERR1844606	PRJEB11419	Amplicon	26043	United States of America	Male	63	22.81	D006262	0.309023	0	0.0842791	0	4.37128	0.0842791	0.168558	0	0.235982	2.27554	1.03382	0	0.0674233	0.0112372	0	0.0168558	0	0.275312	0.0112372	0.00561861	0	0.123609	0	0	6.67491	0.0112372	10.327	0	0	0.106754	0	0	0.0224744	0	0.151702	0	0.578717	0	0.0674233	0	0
ERR1844624	PRJEB11419	Amplicon	66399	United Kingdom	Male	50	24.65	D006262	0.00750849	0	0.00563137	0	0.242149	0.0675764	0.0394196	0	0.105119	1.06433	0.210238	0	0.0412967	0.00187712	0	0.00375425	0	0.0206484	0	0.0319111	0.00187712	0.00750849	0.00187712	0.015017	0.352899	1.13941	1.13003	0	0.275937	0.16331	0.00938562	0.320988	0.0394196	0.015017	0.0337882	0	0.232763	0.0131399	0.00938562	0	0
ERR1844626	PRJEB11419	Amplicon	25307	Brazil	Male	39	26.03	D006262	0	0	0.403991	0	0.0389389	0.00486736	0.00973473	0	0.0584084	0.0827452	0	0	0.0243368	0	0	0.00486736	0.00973473	0.00973473	0	0	0	0.121684	0	0	0.0924799	0.0243368	0.189827	0	0	0	0.00486736	0	0.00486736	0	0.0340715	0.00973473	0.116817	0	0	0	0
ERR1844657	PRJEB11419	Amplicon	31413	United States of America	Female	48	27.44	D006262	0	0	0.158221	0	30.015	0	0	0	0	0	0	0	0	0	0	0.0684199	0.0726962	0.111182	0.0256575	0	0	0	0	0	0	0.324995	0.0213812	0.00427625	0.00427625	0.0598674	0	0	0	0	0.20526	0	1.21018	0	0.0513149	0.00855249	0
ERR1845323	PRJEB11419	Amplicon	39257	United States of America	Female	32	20.51	D006262	0.00397852	0	0.234732	0.0198926	16.0613	0.179033	0.0795703	0	0.0477422	2.5184	1.43624	0	0.0318281	0.879252	0.00795703	0.0437637	0.0397852	0.847424	0.00795703	0.0318281	0.405809	0	0	0	0.0795703	2.50249	0.628606	0	0.0119355	5.18401	0	0	0.0358066	0.0159141	0.310324	0.00397852	0.0835488	0	0.00795703	0.00397852	0
ERR1845352	PRJEB11419	Amplicon	49198	United States of America	Male	33	23.57	D006262	0	0	0.219561	0.0117099	0.0995345	0.0380573	0.161012	0	2.39468	3.18803	0.521093	0.00585497	0.114172	0.0175649	0	0.0468398	0.0614772	0.184432	0.0117099	0.0644047	0.00585497	2.26587	0	0.00292749	2.02875	0.0204924	3.59788	0.00878246	2.43274	0.635265	0	0	0.00585497	0.00878246	0.137592	0.00292749	2.87479	0	0.0439123	0.0117099	0
ERR1845736	PRJEB11419	Amplicon	36357	United States of America	Female	58	25.18	D006262	0	0	0	0	0.231858	0	0	0	0	0.00986631	0	0	0.00493316	0.00986631	0	0	0	0.0147995	0.00986631	0.310789	0	0	0	0	0.00493316	0.0887968	0.0295989	0.00493316	0	0.00493316	0	0	0	0	0	0	0.0986631	0	0	0	0
ERR1845753	PRJEB11419	Amplicon	32271	United Kingdom	Male	42	26.58	D006262	0	0	0.00636943	0	0.0254777	0	0.0191083	0	0	0.0191083	0	0	0.00636943	0.00636943	0	0	0	0.044586	0.0127389	0.00636943	0.00636943	0	0	0.00636943	0.140127	0.11465	0.350318	0	0.0127389	0	0.089172	0.0254777	0.0127389	0.0509554	0.44586	0	0.0318471	0	0.0127389	0	0
ERR1845830	PRJEB11419	Amplicon	31071	Australia	Female	38	19.95	D006262	0	0	0.00698178	0.0139636	0.00698178	0.0139636	0.0209453	0	0.0558542	0.062836	0.0209453	0	0.00698178	0.00698178	0	0	0.00698178	0.00698178	0.00698178	0	0.00698178	0.0279271	0	0	0	0	0.11869	0.0279271	0	0.0139636	0	0	0	0	0.00698178	0	0.00698178	0	0.00698178	0	0
ERR1845831	PRJEB11419	Amplicon	30904	Australia	Male	40	24.21	D006262	0	0.0163506	0.196207	0	0.474166	0	0	0	0.141705	0.0272509	0.0109004	0	0.0218007	0	0	0	0	0	0	0	0	0.190756	0	0	0.00545019	0.0218007	0.0654022	0	0	0.0109004	0	0	0	0	0.0817528	0	0.0109004	0.0163506	0	0	0
ERR1845884	PRJEB11419	Amplicon	38552	United Kingdom	Female	59	26.22	D006262	0	0	0.881937	0.00487258	7.88384	0	0.0877065	0	0.375189	0.155923	0.0487258	0.00487258	0.0682161	0.0487258	0	0.0877065	0.0535984	0.0779613	0.00974516	0.0292355	0.00487258	0.224139	0	0	0.00974516	0.00487258	0.613945	0.00487258	0	0	0	0	0	0	0.13156	0.00974516	2.46553	0	0.0389807	0.00487258	0
ERR1845904	PRJEB11419	Amplicon	36483	United States of America	Male	54	24.01	D006262	0	0.00476122	0.790363	0	0.0190449	0	0.0238061	0	0.15712	0.771318	0.104747	0	0.0476122	0.00476122	0	0.0333286	0.0238061	0.609437	0.0285673	0	0.361853	0.00476122	0	0.042851	0.0380898	1.12365	0.395182	0.00952245	0.00476122	0.00476122	0	0	0.00952245	0.0142837	0.0380898	0.0476122	1.33314	0.00476122	0.15712	0.0142837	0
ERR1845939	PRJEB11419	Amplicon	31551	United States of America	0	63	25.61	D006262	0	0	1.19639	0	12.5321	0.180279	0.114723	0	2.16881	0.355094	0.202131	0.00546299	0.16389	0.0437039	0	0	0.010926	0.513521	0.021852	0.0819448	0.010926	0.00546299	0.0273149	0.00546299	0.442502	0.103797	18.0005	0.010926	0.00546299	2.39825	0	0	0	0.00546299	0	0.174816	1.10352	0	0.142038	0.021852	0
ERR1845941	PRJEB11419	Amplicon	46945	United States of America	Female	43	24.39	D006262	0	0	0.0926319	0	38.2686	0.046316	0.11965	0	0.393686	0.791231	0.250878	0.00385966	1.05369	0.22772	0.00385966	0.0154387	0	0.254738	0	0.011579	0	3.61264	0.00385966	0.00385966	0.0540353	0.108071	2.72106	0.00385966	0	2.08036	0	0.0617546	0	0.00385966	0.046316	0	0.11193	0.00385966	0.023158	0.00771933	0
ERR1845967	PRJEB11419	Amplicon	28339	United States of America	Female	51	26.57	D006262	0	0	0	0	0	0	0	0	0.245028	0.0113967	0.17095	0	0.00569833	0	0	0.0398883	0.051285	0.13676	0	0.00569833	0.06838	0	0	0.153855	0.03419	1.20805	1.83486	0.0113967	0	1.88615	0	0	0	0.00569833	0	0	0.604023	0	0.0284917	0	0
ERR1845991	PRJEB11419	Amplicon	34031	United Kingdom	Female	70	25.89	D006262	0.0211305	0	0	0.00528262	1.92287	0.042261	0.412044	0	0.380349	4.06762	0.0158479	0	0.184892	0.0316957	0	0.0211305	0.0316957	0.0528262	0.0105652	0	0	0.0105652	0.00528262	0.0686741	0.0528262	0.0528262	2.72583	0.00528262	0	0.00528262	0	0.0316957	0.0369783	0.042261	0.327522	0	0.755415	0	0.0158479	0.0105652	0
ERR1846177	PRJEB11419	Amplicon	32483	United States of America	Female	49	26.95	D006262	0	0.0471575	0	0	0.508253	0.0209589	0.204349	0	1.90726	1.1737	0.261986	0	0.235787	0.036678	0	0.0314383	0.0628766	0.230548	0	0	2.04349	0.00523972	0.00523972	0	0.0419177	0.036678	1.69767	0	0	0.801677	0	0	0	0	0.18339	0.0104794	1.33613	0	0.0314383	0	0
ERR1854747	PRJEB11419	Amplicon	42680	United Kingdom	Male	62	28.7	D006262	0	0.00431369	0.194116	0	4.05918	0.0129411	0.185489	0	0.125097	1.98861	0.7247	0	0.0733328	0.0129411	0	0.0301958	0.0258821	0.19843	0.00431369	0	0.28039	0.0949012	0	0.00431369	0.150979	0.802347	0.556466	4.76663	0.573721	0.103529	0	0.0603917	0.0215685	0.00862738	0.250194	0	0.150979	0	0.00431369	0	0
ERR1854783	PRJEB11419	Amplicon	51581	United States of America	Female	64	18.56	D006262	0.0590917	0.00422083	0.00844167	0	0.257471	0.2026	0.109742	0	0.160392	5.73611	0.975013	0	0.122404	0.0168833	0.00422083	0.0422083	0.0464292	0.3039	0.0126625	0	0.928584	0.00422083	0	0.0295458	0.0211042	1.05521	0.848388	3.79453	0.0126625	3.25426	0	0	0.00422083	0.0126625	0.025325	0	0.371433	0.0422083	0.0464292	0.00422083	0
ERR1854808	PRJEB11419	Amplicon	39759	Germany	Male	68	25.31	D006262	0	0	0.0191013	0.00477532	0.00955064	0	0.0382026	0	0.0334272	0.305621	0.22444	0	0.014326	0	0.00477532	0	0	0.0286519	0.0191013	0	0	0.257867	0	0	0.00477532	0.014326	0.74495	0.00477532	0	0.329497	0	0	0	0.0334272	0	0.00955064	0.109832	0	0.0382026	0.00477532	0
ERR1854816	PRJEB11419	Amplicon	37115	United States of America	Male	68	21.81	D006262	0	0.0177573	1.44722	0	1.10983	0.0577111	0.248602	0	0.306313	2.41943	0.19533	0	0.124301	0.0221966	0	0	0.00443931	0.403978	0.00443931	0	0.0266359	0.00443931	0	0	0.0399538	1.2874	1.35399	9.62	0.0443931	0.439492	0	0.58155	0	0.0221966	0.119861	0.00443931	0.541596	0	0.00443931	0	0
ERR1857014	PRJEB14215	Metagenomics	18968821	Italy	Female	32	43.704	D009767	0	0	0	0	0	0.03439	0.00018	0.20929	0.04642	1.27964	0.33529	0	0	0	0	0	0	0	0	0	0	0	0	0	0	0	1.4333	0	0.05933	0	0	0	0	0	0.00879	0	0	0	0	0	0
ERR1857025	PRJEB14215	Metagenomics	16068713	Italy	Female	33	47.398	D009767	0	0	0.01009	0	0	0.05501	0.01567	0.01856	0.02846	1.76753	0.47186	0	0	0	0	0	0	0	0	0	0.282	0	0	0	0	14.2128	0.89075	0.70556	0	0	0.23861	0	0	0	0.01601	0	0	0	0	0	0
ERR1857032	PRJEB14215	Metagenomics	24350359	Italy	Female	43	52.029	D009767	0	0	0	0	0.01055	0.14679	0.01207	0.20831	0.56182	3.88455	0.10047	0	0	0	0	0	0	0.00168	0	0	0.00261	0.21458	0	0	0	0	1.43156	4.16601	0	0	0	0	0	0	0.044	0	0	0.07688	0	0	0
ERR1857051	PRJEB14215	Metagenomics	16856020	Spain	Female	56	38.485	D009765	0	7.37559	1.36373	0	0.00635	0	0.06119	0.19652	0.04551	1.44287	0.1807	0	0	0	0	0	0	0.00931	0	0	0.27161	0.61882	0	0	0	1.43785	0.01665	0.09256	0.10893	0	0	0	0	0	0	0	0	0	0	0	0
ERR1857052	PRJEB14215	Metagenomics	15925742	Spain	Female	39	37.723	D009765	0	0.02849	0.00203	0	0	0.06971	0	0.11981	0.11253	5.67932	0.61603	0	0	0	0	0	0	0	0	0	0.07191	0	0	0	0	0.54781	0.25015	0	0	0	0	0	0	0	0.00758	0	0	0	0	0	0
ERR1857053	PRJEB14215	Metagenomics	20846999	Spain	Female	58	40.742	D009767	0	0	0	0	0	0.00255	0.00621	0.00121	0.00021	7.29083	1.26742	0	0	0	0	0	0	0.00122	0	0	0	0	0	0	0	2.49353	2.25991	0.01003	0.02631	0	0	0.00411	0	0	0.00838	0	0	0	0	0	0
ERR1857054	PRJEB14215	Metagenomics	20465300	Spain	Female	59	49.634	D009767	0	0	0	0	3.80615	0	0.02547	0.03168	0	0.71816	0.33848	0	0	0	0	0	0	0	0	0	0.02864	0	0	0	0	0.44525	0.06094	0.15221	0.07563	0	0	0	0	0	0.01302	0	0	0	0	0	0
ERR1857058	PRJEB14215	Metagenomics	18379165	Spain	Female	38	34.928	D009765	0	0	0	0	0.08128	0.09058	0.03976	0	1.77552	3.65646	0.54341	0	0	0	0	0	0	0	0	0	0.07792	0	0	0	0	0	0.33853	6.90084	0	0	0	0	0	0	0.07077	0	0	0	0	0	0
ERR1857072	PRJEB14215	Metagenomics	18398906	Spain	Female	43	47.685	D009767	0	0	0.2886	0	0	0.03721	0	0.16508	0.09681	3.53837	0.73195	0	0	0	0	0	0	0	0	0	0.00131	0	0	0	0.00989	1.13454	0.02394	8.08886	0.00026	0	0.07288	0	0	0	0	0	0	0	0	0	0
ERR1857073	PRJEB14215	Metagenomics	34051790	Spain	Female	51	35.16	D009765	0	0	0	0	0	0.2495	0.17791	2.27923	2.26289	0.21373	2.88091	0	0	0	0	0	0	0.01334	0	0	1.46797	0	0	0	0	0.01362	1.10814	0	0	0	0	0	0	0	0.00741	0	0	0	0	0	0
ERR2032136	PRJEB11419	Amplicon	24059	United States of America	Male	39	27.32	D006262	0.0050388	0.0100776	2.48917	0	0.720548	0.393026	0.322483	0	1.13373	2.20699	0.352716	0	0.110854	0.025194	0	0.0100776	0.0100776	0.120931	0	0	0.0151164	0.0100776	0	0.0050388	0.0302328	0.0151164	1.35544	0.0201552	0.826363	1.64265	0	0.0050388	0	0	0.246901	0	0.105815	0	0.075582	0.0050388	0
ERR2032147	PRJEB11419	Amplicon	37679	United States of America	Female	64	23.78	D006262	0	0.00388863	0.0116659	0	20.3881	0.633847	0.559963	0	0.478301	2.5315	1.46212	0	0.0349977	0.0427749	0	0.0194431	0.0349977	0.466636	0	0.0116659	0.0116659	0.0544408	0.00388863	0	0.816612	0.0427749	1.28325	0.0155545	1.03049	1.18992	0	0	0	0	0.361643	0.136102	0.272204	0	0.128325	0.00777726	0
ERR2032180	PRJEB11419	Amplicon	21684	United Kingdom	Female	38	31.74	D006262	0	0.00547825	0.0273913	0	0.00547825	0	0	0	0	0.00547825	0	0	0	0	0	0.0164348	0.0164348	0.00547825	0	0	0	0	0	0	0	0	0.00547825	0	0	0	0.00547825	1.97765	0	0.0109565	0	0	0.0986085	0	0	0	0
ERR2032183	PRJEB11419	Amplicon	21493	United Kingdom	Male	53	23.74	D006262	0	0.29347	0.0133396	0	0.100047	0	0.140065	0	0.60028	0.340159	0.0733676	0	0.0533582	0.0333489	0	0	0.00666978	0.133396	0	0	0.0200093	0.60695	0	0	0.00666978	0.0133396	0.813713	0.0466885	0.113386	0.373508	0	0.0200093	0.0133396	0	0.0800373	0.00666978	0.740345	0.060028	0.0200093	0	0
ERR2032201	PRJEB11419	Amplicon	33894	United Kingdom	Female	52	21.36	D006262	0.00391957	0.486027	0.00783914	0	0.348842	0.0744718	0.493866	0	0.556579	1.26994	0.239094	0	0.0744718	0.0587936	0	0.00783914	0.027437	0.337083	0.0117587	0	0.00391957	0.0235174	0.0587936	0	0.968134	0.0156783	0.791753	0.00391957	0	0.482107	0	0	0.0117587	0.0117587	0.117587	0	0.27045	0.0391957	0.00783914	0	0
ERR2032233	PRJEB11419	Amplicon	38858	United States of America	Male	61	28.7	D006262	0	0.00361389	0.849265	0	2.55502	0.115645	0.173467	0	2.26591	4.90405	0.245745	0.00722778	0.198764	0.0722778	0.00361389	0.0144556	0.0144556	0.47342	0.00722778	0.00722778	0.0108417	0.032525	0	0	4.96187	0.0469806	1.36605	0.0289111	0.375845	1.7166	0	0	0.00361389	0.00361389	0.639659	0	0.45535	0.00361389	0.0361389	0	0
ERR2032265	PRJEB11419	Amplicon	27705	United States of America	Female	30	25.75	D006262	0	0.00518081	0	0	0.274583	0.471454	0.0569889	0	0.217594	2.45052	0.424826	0	0.0777122	0.0103616	0	0.00518081	0.00518081	0.0725313	0.00518081	0.0155424	0.0259041	0.0880738	0.0103616	0	0.0466273	0.0777122	0.761579	0.0207232	0	1.81328	0	0.00518081	0.0103616	0	0.00518081	0.134701	1.0258	0.0362657	0.19169	0	0
ERR2032276	PRJEB11419	Amplicon	23760	United States of America	Male	27	21.22	D006262	0	0.0131553	1.19055	0.00657765	3.72295	0.0855094	0.0657765	0	1.57864	3.16385	0.427547	0	0.124975	0.0526212	0	0.0131553	0.0460435	0.217062	0	0.0855094	0.00657765	0.993225	0	0.00657765	0.0197329	2.96652	2.78892	5.51207	0	0.289417	0	0	0.00657765	0	0.144708	0	4.26889	0	0.151286	0.00657765	0
ERR2032277	PRJEB11419	Amplicon	42650	United States of America	Male	42	23.06	D006262	0.00315199	0.00315199	0.583118	0	1.36166	0.157599	0.42867	0	0.135536	2.78005	0.611486	0	0.548446	0.012608	0	0.0661918	0.0630398	0.0851037	0	0.0346719	0.0283679	0.286831	0.00630398	0	0.217487	0.0787997	0.917229	0.0220639	0.598878	5.20078	0	0	0	0	0.261615	0	0.986573	0	0.0409759	0.012608	0
ERR2032324	PRJEB11419	Amplicon	27304	United States of America	Male	30	24.28	D006262	0.453985	0.0616523	0.00560475	0	0.0560475	0.044838	0.151328	0	0.56608	0.291447	0.022419	0	0.633337	0.0112095	0	0.022419	0	0.90797	0.0168143	0.0112095	0.0112095	0.34189	0.00560475	0	0.0504428	0.0280238	0.756642	0.0280238	0	0.661361	0	0.0952808	0	0.0112095	0.0280238	0.044838	0.34189	0	0.044838	0.0112095	0
ERR2032329	PRJEB11419	Amplicon	23216	United States of America	Male	24	22.46	D006262	0	0	0.0341627	0	0	0	0.0341627	0	0.0170814	0.187895	0.11957	0	0	0	0	0	0.00569379	0.0512441	0	0	0	0.00569379	0	0.0341627	0.00569379	0.0455503	0.717417	4.61766	0.0569379	0.170814	0	0.0398565	0.0284689	0.00569379	0	0	0.233445	0.0113876	0.0113876	0.00569379	0
ERR2032336	PRJEB11419	Amplicon	43408	United States of America	Male	22	19.94	D006262	0	0.00281524	0.675657	0	0.00844571	0	0	0	0.00281524	0.0225219	0	0	0.00281524	0	0	0.109794	0.0900876	0.0197067	0	0	0.0112609	0.143577	0	0.0225219	0.00281524	0.0112609	0.363165	0.00844571	0	0.481405	0	0.53771	0.0872723	0.104164	0	0.00563047	0.681287	0	0.0112609	0.00281524	0
ERR2032381	PRJEB11419	Amplicon	23485	United States of America	Male	42	24.75	D006262	0.0112007	0	0.16241	0	0.0672043	0.212814	0.0728047	0	0.47603	0.565636	0	0	0.00560036	0	0.00560036	0.0224014	0.0112007	0.0672043	0	0	0	0.246416	0	0.0168011	0.0448029	0.0224014	19.3716	0.00560036	0	0.834453	0.0280018	0.0112007	0.0616039	0.00560036	0.0392025	0.0616039	1.65211	0.0112007	0.0952061	0	0
ERR2032399	PRJEB11419	Amplicon	34905	United States of America	Female	40	23.49	D006262	0	0.00882457	0.273562	0	0.0441228	0.00441228	0.34857	0	0.0264737	0.586834	0.34857	0	0.167667	0.00882457	0	0.0132369	0.0176491	0.207377	0	0.00441228	1.41634	0.030886	0.0132369	0.0132369	0.101483	3.6269	1.61048	2.56354	1.75609	2.78415	0	0.00441228	0.00882457	0.00441228	0	0.114719	0.547123	0	0.136781	0.00441228	0
ERR2032417	PRJEB11419	Amplicon	29719	United States of America	Male	32	27.46	D006262	0	0	0.497408	0	0.0125397	0.254974	0.112857	0	1.47551	0.0668784	0.0041799	0.0041799	0.0167196	0	0	0.0208995	0.0250794	0.0501588	0	0.0041799	0.0626985	3.10985	0.0167196	0.0041799	0.555927	0.0961378	4.40562	0.0459789	0	1.34175	0	0.0041799	0.0041799	0.0041799	0.087778	0.137937	2.14429	0	0.0626985	0.0041799	0
ERR2032534	PRJEB11419	Amplicon	58227	United States of America	Female	79	19.49	D006262	0	0	0.764005	0	0.0235078	0.00470157	0.202167	0	0.81102	1.213	0.17866	0	0.0423141	0.00470157	0	0.0399633	0.0188063	0.086979	0.00470157	0.00235078	0.00940314	0.00705235	0.00235078	0	4.27843	0.0399633	2.7128	0.0117539	0	0.886246	0	0.00235078	0.0164555	0.0117539	0.0963821	0.0305602	0.383178	0	0.065822	0	0
ERR2032558	PRJEB11419	Amplicon	36816	United States of America	Male	55	27.71	D006262	0	0	0	0	0.0516196	0.00645245	0	0	0.593625	0.0419409	0	0	0.00967867	0.0129049	0	0	0.0193573	0.00322622	0.00322622	0.00967867	0.00322622	0.058072	0	0.00322622	0.0419409	0.0935605	7.05575	0.00645245	0.00645245	0.358111	0	0.167764	0	0.00645245	0.100013	0.0516196	0.14518	0	0.00645245	0	0
ERR2032575	PRJEB11419	Amplicon	40112	United States of America	Female	49	37.12	D006262	0	0.0753262	0.349513	0.00301305	0.00301305	0.0241044	0.0180783	0	0.0693001	0.313357	0	0	0.0120522	0.00602609	0	0.00301305	0.00301305	0.0602609	0.00301305	0.00301305	0.0451957	0.00602609	0	0.0572479	0.00301305	0.0180783	0.340474	0.0391696	0.00301305	0.605622	0.0210913	0.0120522	0	0.00301305	0.0120522	0.00301305	0.49414	0	0.0180783	0	0
ERR2032578	PRJEB11419	Amplicon	25052	United States of America	Male	61	28.8	D006262	0	0	0.555303	0	0	0.227583	0	0	0.810196	1.46563	0.0227583	0	0.0546199	0.00455166	0.00455166	0.0182066	0.0318616	0.0864816	0	0.00455166	0.0546199	1.91625	0.00455166	0.00455166	0.0182066	0.0318616	2.07556	13.8689	0	0.00455166	0	0.00455166	0.00455166	0.00910332	0.154756	0.227583	3.00865	0	0.241238	0	0
ERR2032580	PRJEB11419	Amplicon	32047	United States of America	Female	63	23.63	D006262	0	0	0.0125849	0	0.0251699	0.0293649	0.0419498	0	0.0797047	0.432083	0.822217	0	0.0755097	0.0125849	0	0.00419498	0	0.411108	0	0.00838997	1.49341	0.0251699	0.0125849	0	0.0629247	7.25313	2.13944	0.0167799	0.583103	1.10748	0	0.00838997	0	0	0.00419498	0.00838997	0.541153	0	0.0335599	0.00838997	0
ERR2032584	PRJEB11419	Amplicon	40716	United States of America	Male	79	24.37	D006262	0	0.00314169	0.424128	0.00314169	0.0188501	0	0.00942507	0	0.172793	1.96984	0.782281	0	0.040842	0.0314169	0	0.00628338	0.00314169	0.141376	0	0.0188501	11.8756	0.0157085	0.00314169	0	0.0345586	0.0439837	2.35941	0.0659755	0	0.00314169	0	0.00314169	0	0	0.138234	0.00314169	0.609488	0.00628338	0.0816839	0.00314169	0
ERR2032593	PRJEB11419	Amplicon	24916	United States of America	Female	67	24.03	D006262	0	0	0.00576834	0.0115367	4.23396	0	0.357637	0	0.0230734	0.0461467	0.121135	0	0.686433	0.346101	0.0288417	0.132672	0.0980618	1.09599	0	0.0230734	0.017305	0.0230734	0	0	3.54753	0.0807568	6.72589	0.0115367	0.00576834	0.00576834	0	0.00576834	0	0	4.66082	0.20766	2.13429	0.121135	1.51131	0.0403784	0
ERR2032597	PRJEB11419	Amplicon	24395	United States of America	Female	66	24.69	D006262	0	0	1.43799	0	2.99581	0.0108938	0.0326815	0	1.25279	0.125279	0.473882	0.00544692	0.0326815	0.0599161	0.00544692	0.0326815	0.0381284	0.108938	0.0217877	0.0217877	0.0163408	0.0326815	0.0326815	0	0.136173	2.60907	3.56773	0.0217877	0	0.00544692	0.0108938	0	0	0	0.310474	0.452094	5.39245	0	1.10572	0.0980446	0
ERR2032600	PRJEB11419	Amplicon	24682	United Kingdom	Female	26	19.76	D006262	0	0.0049955	0.0649416	0	0.039964	0	0.0249775	0	0.104906	0.78929	0.0699371	0	0.0249775	0.0049955	0	0	0	0.0899191	0.00999101	0.0349685	0.269757	0	0	0	0.339694	4.51094	1.39874	0	0	0.529523	0	0	0	0	0.0049955	0.0049955	0.139874	0	0.019982	0	0
ERR2032728	PRJEB11419	Amplicon	23074	United Kingdom	Female	28	21.97	D006262	0	0	0	0	0.343196	0.218397	0.145598	0	1.69518	1.74718	0.311996	0	0.083199	0.00519994	0	0.00519994	0	0.083199	0	0	0.00519994	0.0103999	0	0	0.0155998	0.0311996	0.0623992	0.0363996	0	15.8494	0	0	0.00519994	0.00519994	0.275597	0	0.83199	0	0.0207998	0.00519994	0
ERR2032752	PRJEB11419	Amplicon	37257	United Kingdom	Male	64	24.37	D006262	0.0116405	0.00388018	0.120286	0	0.0388018	0	0.0194009	0	0.0155207	0.0465622	0.00776036	0	0	0.00776036	0.00388018	0	0	0.228931	0.00388018	0.0232811	0.0116405	0.00776036	0	0.00388018	0.0155207	0.0310414	0.531585	0.0116405	0.00388018	0.042682	0	0.170728	0.0232811	0.00776036	0.085364	0.0155207	0.519944	0	0.0116405	0.0155207	0
ERR2032764	PRJEB11419	Amplicon	35087	United Kingdom	Male	68	24.71	D006262	0.395728	0.276533	2.94651	0	7.33289	0.0858205	0.138266	0	2.64137	2.34099	0.405264	0.0143034	0.54353	0.0858205	0.00476781	0.00476781	0.0190712	1.78316	0.0143034	0.00476781	0.0143034	0.19548	0	0	0.0572137	0.0190712	0.352818	0.0143034	0.00476781	1.54477	0	0	0.0667493	0.0190712	0.562601	0.00476781	0.243158	0	0.104892	0.0524459	0
ERR2032765	PRJEB11419	Amplicon	38099	United Kingdom	Female	67	20.6	D006262	0.494687	0.00348371	0.00696743	0	3.1667	0	0.0174186	0	0.0139349	0.21599	0.222958	0	0.303083	0.00348371	0	0	0	1.05208	0.00696743	0	0.104511	0	0	0.00696743	0.00696743	0.303083	0.296116	0.0139349	0	0.184637	0	0	0	0.00348371	0.0174186	0	0.101028	0.00696743	0.0104511	0	0
ERR2032786	PRJEB11419	Amplicon	26320	United Kingdom	Male	72	26.5	D006262	1.92318	1.37145	0.0315275	0	6.68909	0.0472913	0.336293	0	0.105092	8.20241	0.635805	0	0.383585	0.00525458	0.00525458	0	0.00525458	0.141874	0.00525458	0.00525458	3.46803	0.0105092	0.147128	0.0105092	0.0472913	0.399348	0.551731	0.105092	0	0.157638	0.0210183	0.0105092	0.00525458	0.0262729	0.063055	0	0.262729	0	0.0157638	0.0157638	0
ERR2032791	PRJEB11419	Amplicon	40581	United Kingdom	Female	49	19.84	D006262	0.00958558	0	0.0511231	0	0.105441	0.00958558	0.00639039	0	0.099051	0.623063	0.178931	0	0.0383423	0	0	0	0	0.316324	0	0.00319519	0.619868	0.00319519	0	0.00639039	0.111832	0.463303	0.702943	0.00319519	0	0.255616	0.015976	0.00958558	0.0575135	0.0223664	0.00639039	0.146979	0.373838	0	0.178931	0.00639039	0
ERR2032798	PRJEB11419	Amplicon	35370	United States of America	0	58	31.89	D006262	0.00357999	0	0.1253	0	0.683779	0	0	0	0.27566	0.01432	0.0501199	0.00357999	0.01432	0.00357999	0.00357999	0.01074	0.0179	0.0465399	0	0.00357999	0.00715999	0.00715999	0	0	0.01074	0.00357999	2.0943	0.00357999	0	0	0.633659	0.0751799	0.0358	0.0358	0	0.00715999	14.1302	0.0572799	0.0787599	0.00357999	0
ERR2032804	PRJEB11419	Amplicon	24596	United States of America	Female	62	17.47	D006262	0	0.00516262	0.578214	0	0.955085	0.00516262	0.0361384	0	3.4951	0.733092	0	0.0103252	0.082602	0.0309757	0	0.0206505	0.0103252	0.0516262	0	0.0103252	0.0103252	0.0464636	0.0103252	0.00516262	0.820857	0.0103252	0.149716	0.0103252	0.789881	0.986061	0	0	0	0	0	0	0.180692	0	0.0516262	0	0
ERR2032809	PRJEB11419	Amplicon	36175	United States of America	Male	63	26.02	D006262	0.0035256	0	0.0141024	0	0.0317304	0.0035256	0.0105768	0	0.0669863	1.0612	0.0810887	0	0.0423071	0.017628	0	0.00705119	0	0.00705119	0	0	0.0740375	0.017628	0	0	0.0141024	0.934283	1.00832	0.0105768	0.282048	0.0951911	0	0.0634607	0	0	0	0.0035256	0.229164	0	0.0141024	0.0035256	0
ERR2032823	PRJEB11419	Amplicon	27252	United States of America	Male	61	31.14	D006262	0.00489644	0.724673	0.112618	0	1.655	0.269304	0.215443	0	0.186065	0.450473	0.0685502	0	0.00979288	0.303579	0	0	0	0.470058	0	0.00489644	0.00979288	1.06253	0	0.0293786	0.0244822	0.0489644	0.881359	0.0195858	0.00979288	0.117515	0	0	0	0	0.391715	0.0146893	0.837291	0.0489644	0.0244822	0.0146893	0
ERR2032825	PRJEB11419	Amplicon	58265	United States of America	Male	46	23.75	D006262	0	0.00214975	0.503042	0	1.07058	0.0128985	0.0816906	0	0.273018	0.111787	0.17413	0	0.0107488	0.0279468	0	0.0300965	0.025797	0.26227	0.00214975	0.0042995	0.0193478	1.14582	0.00214975	0	0.017198	0.0386955	0.354709	0.0128985	0.0042995	0.00644926	0	0	0	0.00214975	0	0.017198	0.763162	0.00214975	0.017198	0.00644926	0
ERR2032833	PRJEB11419	Amplicon	38226	United States of America	Male	56	22.96	D006262	0.0033849	0.0101547	2.91778	0	0.0169245	0.0101547	0	0	0.0236943	0.389263	0.0169245	0	0.0169245	0.0135396	0	0	0.0033849	0.0710828	0	0.0169245	0.0135396	0	0	0.0033849	0.473886	0.203094	0.274177	0.0101547	0.345259	0.0880073	0	0	0.0033849	0.0033849	0.0169245	0.0033849	0.17263	0.0033849	0.0033849	0.0101547	0
ERR2032837	PRJEB11419	Amplicon	32904	United States of America	Female	20	27.41	D006262	0	0	0.00409232	0	4.85349	0.0572925	0	0	0.00409232	0.00818465	0.0245539	0	0	0.814372	0.0163693	0.118677	0.17597	0.245539	0.012277	0	0.012277	0.00818465	0	0	0.0163693	0.012277	1.46914	0.0163693	0	0.00818465	0	0	0	0	0	0.0245539	4.44426	0	0.216893	0.00409232	0
ERR2032838	PRJEB11419	Amplicon	44479	United States of America	Female	21	18.24	D006262	0	0.00270944	0.0758643	0	0.0379322	0	0.111087	0	0.00812832	0.452476	0.100249	0	0.0108378	0.00270944	0	0	0	0.360355	0.00270944	0.0135472	0.00812832	0	0	0.043351	0.00812832	0.812832	1.18132	0	0.00270944	0.0216755	0.0487699	0	0	0	0.173404	0.00812832	0.48499	0.00541888	0.00270944	0.00270944	0
ERR2032845	PRJEB11419	Amplicon	32309	United States of America	Female	20	25.19	D006262	0.00530645	0	0	0.047758	0	0.0371451	0	0	0.0106129	0.1645	0	0	0.0106129	0	0	0.360838	0.419209	0	0	0	0.0742903	0	0	0	0.00530645	0	0.100823	0	0	0	0	0	0	0	0	0.541258	8.86177	0.00530645	0.774741	0.0424516	0
ERR2032848	PRJEB11419	Amplicon	48465	United States of America	Female	21	32.69	D006262	0.00245779	0.00737336	1.01507	0	35.896	0.0761914	0.0589869	0	2.87807	0.508762	0.0540713	0.0196623	0.0860226	0.34409	0	0	0.00245779	0.307223	0.00245779	0.00245779	0.00737336	0.00491558	0	0	0.00737336	0.980657	0.0860226	0.00245779	0.0245779	0.0442402	0.285103	0.0172045	0.0540713	0.0565291	0.248237	0.00245779	0.235948	0	0.00737336	0.00245779	0
ERR2032849	PRJEB11419	Amplicon	35613	United States of America	Female	22	23.08	D006262	0	0	0.10752	0.0179201	0.525656	0.262828	0	0	0.0179201	0.232961	0.0298668	0	0.0179201	0.0418135	0	0.185174	0.167254	0.0179201	0	0	0	0.00597336	0	0.00597336	0.179201	0.0119467	0.101547	0.00597336	0	0.0298668	0.125441	0	0	0	0.0238934	0	1.78006	0	0.185174	0.0418135	0
ERR2032855	PRJEB11419	Amplicon	47522	United States of America	Female	20	27.46	D006262	0.00305018	0.00305018	0.0122007	0.0854049	0.00305018	0.00305018	0	0	0.0152509	0.0122007	0	0	0.00305018	0.051853	0.0213512	0.51548	0.442275	0	0	0	0.00610035	0.00610035	0	0	0.00610035	0.0183011	0.0335519	0.0122007	0.00305018	0	0.00610035	0.00610035	0.100656	0.0488028	0.00305018	0.0152509	11.2155	0.00610035	0.430075	0.0732042	0
ERR2032859	PRJEB11419	Amplicon	23463	United States of America	Male	71	23.06	D006262	0	0.00570288	1.31166	0	0.0228115	0.0228115	0.00570288	0	0.0741374	0.136869	0.222412	0	0.171086	0.0741374	0	0.0285144	0	0.11976	0.00570288	0	0.0114058	0.0114058	0	0	0.0285144	0.513259	0.758483	0.0114058	0.621614	0.285144	0.00570288	0	0	0	0.0513259	0.0285144	1.42572	0.0171086	0.216709	0.0228115	0
ERR2032864	PRJEB11419	Amplicon	37498	United States of America	Male	27	27.84	D006262	0	0	0.663139	0	0.364211	0.0274876	0.12713	0	0.106515	0.556625	0.268004	0	0.0137438	0.120258	0.00687191	0.0137438	0.0206157	0.103079	0	0.0206157	0.223337	0.0103079	0.00343595	0	0.0824629	2.04783	3.15421	0.0137438	0.0274876	0.216465	0.130566	0.0343595	0.0446674	0.0274876	0.800577	0.00343595	0.57724	0.0206157	0.0446674	0	0
ERR2032892	PRJEB11419	Amplicon	41912	United States of America	Female	33	17.85	D006262	0.0309215	0.714286	0.0185529	0	3.95485	0.34632	0.0154607	0	0.290662	2.03463	0.466914	0	0.0463822	0.00927644	0	0.00618429	0.00309215	0.197897	0.00309215	0.00618429	0.00618429	0.185529	0	0.0340136	3.47248	0.0247372	3.16017	0.0123686	0	0.00927644	0	0.00309215	0.00618429	0	0.00927644	0.00309215	0.238095	0.132962	0.00927644	0.0154607	0
ERR2032902	PRJEB11419	Amplicon	44118	United States of America	Male	47	25.1	D006262	0	0	0	0	0.0288615	0	0	0	0.00787133	0.00524755	0	0	0.00524755	0	0	0	0	0	0	0	0	0	0	0	0	0.00787133	0.0183664	0.00262378	0.00262378	0.00787133	0	0	0	0	0	0.00524755	0.0341091	0	0	0	0
ERR2032906	PRJEB11419	Amplicon	38522	United States of America	Male	70	39.06	D006262	0.00328958	0	0.00328958	0.00657916	0.664496	0	0.00657916	0	0.00986875	0.0296062	0.00328958	0	0.00657916	0.0328958	0	0.0164479	0.00657916	0.378302	0	0.0296062	0.0164479	0.0296062	0	0	0.296062	0.07895	9.17464	0.0263167	0.00328958	0.0197375	0	0	0.00657916	0	0.00328958	0.0296062	1.50334	0	0.447383	0.0164479	0
ERR2032919	PRJEB11419	Amplicon	42328	United States of America	Female	57	36.72	D006262	0	0.00983478	4.32238	0	5.69925	2.42919	0.0688434	0	1.27852	5.46322	0.447482	0.00491739	0.275374	0.142604	0.00983478	0	0	0.211448	0	0.00491739	0.0245869	2.98485	0	0.00491739	0.0491739	0.152439	7.29249	0.0245869	0.00491739	0.00491739	0	0.00491739	0	0	1.09166	0.00491739	1.13592	0	0.0245869	0	0
ERR2032936	PRJEB11419	Amplicon	48155	United States of America	Female	62	20.57	D006262	0.00594495	0	0.00594495	0	1.91427	0.389394	0.508293	0	1.30789	1.04631	0.567743	0	0.216991	0.0891742	0	0.0237798	0.0148624	0.951192	0.00297247	0.00297247	0.0237798	0.00297247	0	0	0.0178348	0.0386422	0.752036	3.7691	0	1.02253	0	0.00297247	0.0683669	0.0505321	0.499376	0.00891742	0.306165	0.00297247	0.0594495	0.00594495	0
ERR2032937	PRJEB11419	Amplicon	33318	United States of America	Male	63	26.23	D006262	0	0	0.00371913	0	0.650848	0.394228	0.238024	0	0.293811	2.5848	0.0223148	0	0.0966974	0.00743826	0	0.0111574	0.0148765	0.145046	0.00743826	0	0	0.0111574	0	0	0.0111574	4.38857	3.83442	0	0	0.152484	0	0.0520678	0	0	0.0185957	0.029753	0.353317	0	0.0260339	0	0
ERR2032943	PRJEB11419	Amplicon	27431	India	Male	54	24.39	D006262	0.164791	0	0.014125	0	0.0282499	0.00470832	0.00470832	0	0.00941664	0.00941664	0.00470832	0	0.00941664	0	0	0	0	0.320166	0	0	0.0188333	0.41904	0	0	0	0.00941664	0.442582	0.00470832	0	0.014125	0	0.795706	0.0282499	0.0847498	0.0188333	0	0.117708	0.0188333	0	0	0
ERR2032949	PRJEB11419	Amplicon	41651	United States of America	Male	64	23.18	D006262	0.14287	0.00303979	0.015199	0	1.10952	0.0182387	0.0395173	0	0.0668754	0.373894	0.15199	0	0.0668754	0.00607958	0	0.00303979	0.00303979	0.0790346	0	0.00607958	0	0.0121592	0	0.00303979	0.161109	0.206706	0.504605	0.00607958	0.00303979	0.513725	0	0.00303979	0	0	0.00607958	0	0.161109	0	0.00303979	0	0
ERR2033472	PRJEB11419	Amplicon	34538	United States of America	Male	33	25.77	D006262	0	0	0	0.00539374	0.0161812	0.00539374	0.00539374	0	0.231931	0.496224	0.151025	0.00539374	0.00539374	0	0.00539374	0.00539374	0.00539374	0.0755124	0.00539374	0	0.0916936	2.28695	0.00539374	0	0.0323625	0.0269687	0.911543	0.415318	0	0.0809061	0	0.0862999	0	0	0.0161812	0	0.954693	0	0	0	0
ERR2056760	PRJEB11419	Amplicon	31203	United States of America	Male	50	35.87	D006262	0	0	0.0203426	0	0.0284796	0	0	0	0.00406851	0.0122055	0	0	0.00813703	0.00406851	0.00406851	0	0	0.00406851	0	0	0	0.00406851	0	0	0	0.00406851	0.0650962	0.0122055	0	0.00813703	0	0	0	0	0.00406851	0.00406851	0.0773018	0	0.00813703	0	0
ERR2056765	PRJEB11419	Amplicon	25769	United States of America	Male	64	26.39	D006262	0.00470566	0	1.22347	0	0.00941132	0	0	0	0.0752906	0.159992	0.00470566	0	0.0188226	0.00941132	0.00470566	0.00470566	0	0.263517	0.00470566	0	0	0	0	0	0	0.287045	0.202343	0.197638	0.00941132	0.0188226	0	0	0	0	0.0235283	0.155287	0.555268	0.0329396	0.2494	0.00470566	0
ERR2056783	PRJEB11419	Amplicon	28659	United Kingdom	Female	54	21.95	D006262	0.343924	0	0.0655093	0	0.223824	0.283874	0.311169	0	0.256578	1.28835	0.289333	0	0.174692	0.00545911	0	0.00545911	0.0163773	0.403974	0	0.00545911	0.00545911	2.23278	0	0	0.333006	0.109182	1.09728	0.0272956	0.0163773	8.10678	0	0	0	0	0.147396	0	0.753357	0	0.0709684	0.00545911	0
ERR2056784	PRJEB11419	Amplicon	33378	United States of America	Male	63	20.53	D006262	0	0.00354459	0.017723	0.645116	0.00354459	0	0	0	0.00354459	0.00354459	0.00354459	0	0	0	0	0	0	0	0.0248121	0	0	0	0	0	0	0.00708918	0.0106338	0.00708918	0	0.00354459	0	0.00354459	0	0	0	0	0.00354459	0	0	0	0
ERR2056803	PRJEB11419	Amplicon	23498	Switzerland	Male	58	23.89	D006262	0	0	0.00509321	0	0.0101864	0	0	0	0.0611185	0.162983	0.0152796	0	0.0203728	0.025466	0	0	0	0.0152796	0.00509321	0	0	0	0	0.00509321	0	0.219008	0.0713049	0.692676	0.00509321	0.025466	0	0	0	0.00509321	0.00509321	0	0.0407456	0.00509321	0	0	0
ERR2056806	PRJEB11419	Amplicon	35745	0	Female	55	20.52	D006262	0	0.0110116	5.07635	0.0146821	0.0146821	0.20922	0.198209	0	0.381735	1.19659	0.172515	0	0.0991044	0.0183527	0.00367053	0.0293643	0.0110116	0.0477169	0.00367053	0	0.264278	0	0.524886	0	0.0110116	0.319336	0.587285	0.00734107	0.231244	0.13581	0	0.168845	0.0220232	0.0110116	0.0330348	0.0440464	1.21862	0	0.179856	0.0183527	0
ERR2056811	PRJEB11419	Amplicon	38796	United States of America	Male	64	24.96	D006262	0	0	2.24873	0	2.01534	0.203757	0	0	2.14871	2.65624	0.859482	0.00370466	0.0815026	0.00740933	0.00370466	0	0	0.263031	0.00370466	0	0.05557	0.188938	0.00740933	0	0.0740933	4.84941	5.04205	0.011114	2.31542	1.60041	0	0	0.00370466	0	0.240803	0	0.596451	0.011114	0	0.00370466	0
ERR2056812	PRJEB11419	Amplicon	28953	United States of America	Male	59	23.53	D006262	0	0.0543527	0.135882	0	0	0.0045294	0.00905879	0	0	0.022647	0.00905879	0	0.045294	0.0045294	0	0	0.0045294	0.153999	0.0045294	0	0.0181176	0.00905879	0	0.0362352	0	0	0.0317058	0.0045294	0	0.742821	0	0	0	0	0	0	0.253646	0	0	0.00905879	0
ERR2056814	PRJEB11419	Amplicon	35842	United States of America	Male	48	25.09	D006262	0	0	0.949571	0	0.0075663	0.0491809	0.245905	0	0.253471	1.40355	0.105928	0	0.0567472	0.0491809	0	0.00378315	0.00378315	0.314001	0	0	0	0.234555	0	0.00378315	0.0075663	0.0340483	2.76927	0	0	0.820944	0	0	0.00378315	0.00378315	0.0567472	0.102145	5.82605	0.00378315	0.147543	0.0113494	0
ERR2056826	PRJEB11419	Amplicon	23182	United Kingdom	Female	56	22.66	D006262	0	0.377511	0.0337064	0	1.17298	0.31684	0.195497	0	1.71902	1.67858	0.620197	0.00674127	0.141567	0.0134825	0	0	0	0.620197	0	0	0.0202238	0.303357	0.074154	0	2.15047	0.0876365	1.38196	0.00674127	0.182014	1.2741	0.0134825	0	0.0269651	0.00674127	0.0539302	0	0.283133	0	0	0.0674127	0
ERR2056827	PRJEB11419	Amplicon	34563	United Kingdom	Female	60	24.22	D006262	0.00348918	0	0	0	1.99581	0	0.0174459	0	1.10956	0.0244243	0	0.00697837	0.0314027	0.0348918	0.00348918	0.00697837	0.00348918	0.198883	0.00697837	0.00697837	7.8053	0.00348918	0.0139567	0	2.1284	0.0802512	0.0802512	0.0104676	0	0.279135	0	0	0	0	0.216329	0.0174459	0.889742	0	0.0314027	0.00348918	0
ERR2056832	PRJEB11419	Amplicon	33762	United States of America	Female	36	25.09	D006262	0	0	0.00355328	0.00355328	0.00355328	0.0177664	0	0	0.0568525	0.00710656	0.0142131	0	0.00355328	0	0	0.127918	0.138578	0.00355328	0	0	0.362435	0.00355328	0	0.00355328	0.00355328	0.493906	0.0604058	0.0142131	0.4868	0.00355328	0	0	0	0	0	0.0106598	0.0639591	0	0	0	0
ERR2056843	PRJEB11419	Amplicon	21951	United Kingdom	Female	31	19.32	D006262	0.680137	0.00660328	0.270734	0	0.00660328	0.0132066	0.336767	0	0.151875	0.376387	0.0330164	0	0.0462229	0.0198098	0	0.0132066	0.0132066	0.0990491	0.0132066	0	0.0198098	0.0132066	0	0	0.600898	0.0132066	0.4028	1.43291	0	0.0924459	0	0.00660328	0.00660328	0.00660328	0.00660328	0.00660328	1.86212	0.0792393	0.290544	0.0528262	0
ERR2056850	PRJEB11419	Amplicon	29509	United Kingdom	Male	60	23.43	D006262	0.335941	0	0.105295	0	0.0200562	0.00501404	0	0	0.00501404	0	0.0601685	0	0.00501404	0.0150421	0	0.00501404	0	1.43402	0.0200562	0	0.00501404	0	0	0.0300842	0	0	0.295828	0	0.00501404	0.80726	0	0	0	0	0.255716	0	0.195548	0.105295	0.00501404	0	0
ERR2056876	PRJEB11419	Amplicon	32104	United Kingdom	Male	63	25.25	D006262	0.13284	0	0.293857	0	0.00805088	0.205297	0.136865	0	4.32332	2.13751	0.326061	0.0120763	0.261654	0.0161018	0.0161018	0.0201272	0.0120763	0.0805088	0.00402544	0.0241526	0.0120763	0.0442798	0.0966106	0.0402544	1.88391	0.0603816	2.20192	0.0120763	1.41293	0.950004	0	0.0281781	0.0322035	0.0120763	0.0845343	0	0.398519	0	0.0281781	0.0161018	0
ERR2056889	PRJEB11419	Amplicon	54933	United Kingdom	Female	47	31.91	D006262	0.382954	0	0	0	6.28928	0.00736449	0.0736449	0	0.112922	0.510605	0.0368225	0	0.0196386	0.385408	0.00736449	0.00490966	0	0.250393	0	0.0711901	0.00981932	4.42115	0	0	0.044187	0.0171838	0.741359	0.00245483	0.103103	0.463963	0	0.00490966	0.00245483	0	0.412412	0	0.0589159	0	0.014729	0.00245483	0
ERR2056905	PRJEB11419	Amplicon	42451	Australia	Male	72	25.48	D006262	0.878939	0	0.00995025	0	4.86235	0.00331675	0.0165837	0	0.0165837	0.116086	0.0364842	0	0.0199005	0.00331675	0	0.00331675	0.00995025	0.533997	0.0066335	0.0165837	1.08126	0.0066335	0	0.00331675	0	0.640133	0.112769	0.00331675	0.199005	1.00498	0	0	0	0	0.12272	0.0995025	1.76119	0	0.119403	0.0298507	0
ERR2056923	PRJEB11419	Amplicon	25681	Germany	Male	58	24.57	D006262	0	0	0	0	0.00476713	0	0.00953425	0	0	0.00476713	0.00476713	0	0.00476713	0.0333699	0	0	0	0.0333699	0.0143014	0	0	0.910521	0	0	0.0143014	0	9.08138	0.00476713	0	0.0572055	0.0190685	0.0190685	0	0	0.00476713	0	0.395671	0	0.0476713	0	0
ERR2056943	PRJEB11419	Amplicon	22864	United Kingdom	Female	50	24.44	D006262	0	0.0415541	0	0	26.7712	0.0675255	0	0	0.0571369	0.337627	0.192188	0	0.0207771	0.966133	0	0.0103885	0.00519427	0.0103885	0.00519427	0	0.0259713	0	0	0	0.0155828	0.586952	0.789528	0.140245	0	0.00519427	0.0103885	0.0675255	0	0	0.077914	0.0103885	0.0623312	0	0.00519427	0	0
ERR2056945	PRJEB11419	Amplicon	28222	United Kingdom	Male	54	25.38	D006262	0.369063	0.42255	0.0160462	0	0.149765	0.326273	0.0374412	0	0.652546	2.48181	0.0695336	0.00534874	0.139067	0.0320924	0.00534874	0.0106975	0.00534874	0.112323	0	0	0	0.0106975	0	0	0.0160462	3.28947	0.59371	0.00534874	0	0.21395	0	0.00534874	0	0	0.160462	0.0320924	0.893239	0	0.0802311	0	0
ERR2056949	PRJEB11419	Amplicon	30307	United Kingdom	Female	66	26.21	D006262	0.197145	0	0.0276003	0	0.12223	0.00394291	0	0	0.086744	0.14983	0	0	0.0157716	0	0	0.00788581	0.00788581	0.248403	0	0	0.00394291	0	0	0	0.0473149	0.0157716	0.0157716	0.0157716	0	0.0946298	0	0.00788581	0	0	0	0	0.114344	0.00394291	0.0512578	0	0
ERR2056959	PRJEB11419	Amplicon	28813	United Kingdom	Female	51	25.1	D006262	0	0	0.00949397	0	0	0.583879	0.104434	0	0.626602	5.05079	0.0712048	0	0.137663	0.0332289	0	0.00474699	0	0.00474699	0	0.00949397	0.014241	0.0189879	0.014241	0.00474699	3.85455	0.0854457	3.93525	0	0	0.313301	0	0	0.00474699	0	1.71366	0	1.27694	0.00474699	0.00949397	0	0
ERR2056988	PRJEB11419	Amplicon	31278	United Kingdom	Female	38	20.83	D006262	0	0	0.68254	0	0.00392265	0.0313812	0.00784529	0	0.00392265	0.0470717	0.0196132	0	0	0	0	0	0	0.0117679	0	0	0	0	0	0.00392265	0.141215	0.753148	0.368729	0	0.309889	0.0706076	0	0.00784529	0	0	0.0313812	0.00784529	0.0706076	0	0.0156906	0	0
ERR2056991	PRJEB11419	Amplicon	27319	United Kingdom	Male	66	27.26	D006262	0	0	1.4453	0	2.06751	1.54329	0.906374	0	1.11215	2.71912	0.0195973	0.00489932	0.127382	0.102886	0	0.0440939	0.0440939	0.445838	0	0.00979864	0.220469	0.0685905	0.00489932	0.014698	0.0195973	0.0783891	1.12684	0.014698	0.00489932	1.62167	0	0	0	0	0.205771	0.0244966	0.78879	0.00979864	0.0685905	0	0
ERR2057000	PRJEB11419	Amplicon	27698	United Kingdom	Male	74	26.65	D006262	1.5288	0	0.0910001	0	0.778051	0.20475	0.16835	0	0.02275	0.15925	0.0864501	0	0.0455	0.00455	0	0	0	0.16835	0	0.01365	0	0	0.00455	0	0.2275	0.0182	0.13195	0	0	1.86095	0	0.00910001	0	0	0.0273	0	0.0364	0	0.00455	0	0
ERR2057001	PRJEB11419	Amplicon	23512	United Kingdom	Male	67	22.6	D006262	0	0	0	0.00547136	14.3459	0	0.131313	0	1.3569	2.11194	0.164141	0.0109427	0.0711276	0.0109427	0	0.0273568	0	0.279039	0.00547136	0	0.00547136	0.497894	0	0	0.0711276	0.0711276	1.41161	0	0	0.579964	0	0.0109427	0	0.00547136	0.618263	0	0.0930131	0	0.0273568	0.00547136	0
ERR2057014	PRJEB11419	Amplicon	31500	United Kingdom	Male	61	22.14	D006262	0	0	0.0943551	0	0.467673	0.0164096	0.0246144	0	0.0656383	1.07893	0.164096	0	0.0533311	0.0164096	0	0	0	0.709714	0	0	0.176403	0	0	0.0328192	0.287168	0.348704	1.29225	0.0123072	0	4.15162	0	0	0	0	0.0123072	0	0.114867	0	0.00820479	0	0
ERR2057027	PRJEB11419	Amplicon	24776	United States of America	Female	22	21.14	D006262	0	0	2.29492	0	0.00495663	0.148699	0.00495663	0	1.03098	1.9083	0.0743494	0.00991326	0.0693928	0.579926	0	0	0.00495663	0.114002	0.00495663	0.0297398	0	0	0.00495663	0	0.00495663	10.8451	3.16729	0.00991326	0	0.00991326	0	0	0	0	0.272615	0.00495663	0.47088	0	0.0198265	0.00495663	0
ERR2057042	PRJEB11419	Amplicon	27753	United States of America	Female	29	21.97	D006262	0	1.07967	0.013783	0	0.0781035	0.0367546	0.0229716	0	0.0964807	0.67996	0.0551319	0	0.013783	0.013783	0	0.0551319	0.0643205	0.0275659	0	0	0.013783	0	0	0.0275659	0.00918864	0.0505375	0.652394	0.00459432	0	0.0689148	0	0	0	0	0.119452	0.00459432	6.32179	0	0.238905	0.0321602	0
ERR2057051	PRJEB11419	Amplicon	24276	United Kingdom	Male	65	29.32	D006262	0	0	0	0	0.0101025	0	0.0454614	0	0.0252564	0.055564	0	0	0	0	0	0	0	0.00505127	0.00505127	0	0.00505127	0	0	0	0.353589	0	0.161641	0	0	0.00505127	0	0	0	0	0	0	0.0101025	0	0	0	0
ERR2057053	PRJEB11419	Amplicon	28558	United Kingdom	Female	28	23.84	D006262	0	0	0	0	0.0865838	0.0476211	0.277068	0	0.883155	1.42863	0.229447	0	0.0173168	0.359323	0	0.00865838	0.021646	0.151522	0.00432919	0.0129876	0	0.021646	0	0	0.0692671	0.0173168	1.06065	0.00865838	0.21213	0.233776	0	0.00432919	0.0129876	0.0129876	0.168838	0.00432919	1.35071	0	0	0	0
ERR2057058	PRJEB11419	Amplicon	22464	United Kingdom	Male	43	26.97	D006262	0	0	0.105319	0	0.136914	0.0105319	0	0	0.0842549	0.110585	0.00526593	0	0.0105319	0	0	0	0	0.00526593	0	0	0	0.163244	0	0	0.0105319	0.0579252	0.16851	0	0.0157978	0.0473934	0.0263296	0	0	0	0	0.0263296	0.221169	0	0.073723	0	0
ERR2057059	PRJEB11419	Amplicon	29364	United Kingdom	Female	64	19.47	D006262	0	0	0.539714	0	0.0539714	0.260862	0.0809571	0	0.359809	0.728614	0.116938	0	0.058469	0.0179905	0	0	0.00449762	0.0989476	0	0	0.00449762	0.247369	0.00449762	0	0	0.00449762	0.0404785	0	0	0.458757	0	0	0	0	0.00899523	0.0539714	0.229378	0.0224881	0.0359809	0.00449762	0
ERR2057078	PRJEB11419	Amplicon	28099	United States of America	Female	37	29.95	D006262	0	0	0.769632	0.0043482	0.286981	0.247848	0.0173928	0	0.043482	1.24359	0.160884	0	0.0260892	0.021741	0	0.0130446	0.0260892	0.108705	0	0.0130446	1.92191	0.00869641	0.00869641	0	0.543526	1.98278	0.382642	0.021741	1.05227	7.79198	0	0.713105	0	0.00869641	0	0.0130446	0.947909	0.00869641	0.0695713	0.0043482	0
ERR2057080	PRJEB11419	Amplicon	26255	Sweden	Male	35	22.64	D006262	0.0789314	0.133576	0.0121433	0	0.0425015	0.127505	0.346084	0	0.0728597	0.261081	1.36612	0	0.0242866	0.00607165	0	0.00607165	0.00607165	0.200364	0.0364299	0.00607165	0.722526	0.0546448	0.00607165	0.0121433	0.10929	0.0242866	2.62295	0.0121433	0.58895	0.0182149	0	0.00607165	0	0	0.0667881	0.00607165	0.510018	0.085003	0.00607165	0.0242866	0
ERR2057095	PRJEB11419	Amplicon	27893	United States of America	Female	59	21.61	D006262	0	0.0209074	2.73887	0.00522684	0.00522684	0.449509	0.219527	0	0.303157	0.663809	0.0209074	0	0.0209074	0.674263	0	0.00522684	0	0.475643	0.0104537	0	5.78612	0.0313611	0.0156805	0	0.365879	2.72841	3.29291	0.0261342	0	0	0	0	0	0	0.0731758	0.0209074	0.820615	0	0.0836295	0.0104537	0
ERR2057103	PRJEB11419	Amplicon	27587	United States of America	Male	31	23.29	D006262	0	0	0.862164	0	0.345964	0.0439319	0.2581	0	0.0494234	0.724876	0.269083	0	0.0494234	0.0164745	0.00549149	0.0713893	0.0768808	0.285557	0.00549149	0.010983	0.00549149	0.00549149	0.00549149	0	0.021966	4.12411	0.488742	0	0	0.411862	0	0.444811	0.00549149	0.00549149	0.0164745	0.0549149	0.494234	0.0549149	0.10983	0.010983	0
ERR2057105	PRJEB11419	Amplicon	37724	United States of America	Male	63	32.08	D006262	0.00368922	0.00368922	0.0516491	0	0.0774736	0.0258245	0.0442706	0	0.033203	0.689884	0.118055	0	0.0221353	0.0479599	0	0.00737844	0.0110677	0.328341	0	0	0.00737844	0.0110677	0	0.00368922	0	0.00737844	0.346787	0.00737844	0	0.361544	0	0.0442706	0.129123	0.0627167	0.0184461	0	0.741533	0	0.0479599	0.0295138	0
ERR2057109	PRJEB11419	Amplicon	26873	United States of America	Male	68	21.29	D006262	0	0.00452059	0.958365	0	0.253153	0.00904118	0.00904118	0	0.0904118	0.415894	0.00452059	0	0.0406853	0.00452059	0	0.0497265	0.0587677	0.0361647	0	0.00904118	0	0.22603	0	0.0858912	0.14918	0.0316441	0.479183	0	0.117535	0.0180824	0	0.00452059	0	0	0.0316441	0.0361647	0.858912	0.00452059	0.0406853	0	0
ERR2057116	PRJEB11419	Amplicon	22874	United States of America	Female	47	20.37	D006262	0	0	4.16407	0	0.0103842	0.0311526	0.503634	0	0.389408	0.602285	0.0934579	0.00519211	0.145379	0.0415369	0	0.00519211	0.00519211	0.259605	0	0	0.0103842	0	0	0.046729	0.0155763	0.0415369	1.1215	0.0155763	0.623053	0	0	0.0726895	0.00519211	0.00519211	0.0623053	0	0.29595	0	0.00519211	0	0
ERR2057127	PRJEB11419	Amplicon	28635	United States of America	Female	33	23.08	D006262	0	0	0	0	0.33731	0	0	0	0.0452489	0.13986	0	0	0	0.0123406	0.00822707	0	0	0.00822707	0	0	0	0.205677	0	0	0.00411353	0.0329083	0.0946113	0.00411353	0	0	0	0	0	0	0.0493624	0.00411353	0.0987248	0	0.0164541	0	0
ERR2057129	PRJEB11419	Amplicon	22604	United States of America	Male	26	21.77	D006262	0	0.00553465	0.592207	0	0.00553465	0	0	0	0.127297	0.0276732	0	0	0.00553465	0	0	0.0996236	0.121762	0.127297	0	0	0.0221386	0.166039	0.00553465	0	0.0166039	0.094089	4.48306	0	0	0.846801	0	0.0387425	0.0110693	0.00553465	0.110693	0.0608811	2.93336	0.0442772	0.0774851	0	0
ERR2057130	PRJEB11419	Amplicon	30287	United States of America	Female	23	22.86	D006262	0	0	0.110448	0	0.0368158	0.12681	0.0286345	0	0.0163626	0.50315	0.245439	0	0.0245439	0	0.00409065	0.0368158	0.0409065	0.118629	0	0	0.0163626	0.0572691	0	0.0081813	0.0204532	8.98715	0.544056	0.0081813	0.00409065	0.572691	0	0.12681	0.0245439	0.00409065	0.265892	0	2.08623	0	0.0409065	0.0081813	0
ERR2057143	PRJEB11419	Amplicon	30689	United States of America	Male	24	20.54	D006262	0	0.0118357	2.34347	0.00394524	0.595731	0.00394524	0.0355072	0	0.0315619	0.098631	0.0276167	0	0.00394524	0.0473429	0	0.00394524	0.0118357	0.295893	0.00394524	0	0.00394524	0.00394524	0	0	0.0670691	0.00394524	0.319564	0	0.0670691	0	0	0	0.0118357	0	0.0512881	0.201207	1.34533	0	0.469484	0.0355072	0
ERR2057148	PRJEB11419	Amplicon	48688	United States of America	Male	50	27.6	D006262	0	0	0.0352912	0	0.00504159	0.0403327	0.025208	0	0.0504159	0.625158	0.0957903	0	0.0226872	0.0025208	0	0.00756239	0.0176456	0.143685	0	0.0025208	0.00756239	0.00504159	0.00756239	0	0.0352912	0.0352912	0.337787	0.115957	0.272246	0.178977	0	0	0	0	0.0604991	0.0025208	0.0882279	0	0.0277288	0	0
ERR2057154	PRJEB11419	Amplicon	38247	United States of America	Male	31	27.3	D006262	0.194128	0	0	0	0	0.0136231	0	0	0.00340576	0	0.0374634	0	0	0.0272461	0	0	0	0.252026	0.00681153	0	0	0	0.00340576	0	0.0136231	0.00340576	0.555139	0	0	0.0170288	0.132825	0.286084	0.0102173	0	0	0.00340576	2.44534	0	0.0374634	0.0919556	0
ERR2057159	PRJEB11419	Amplicon	46326	United States of America	Male	32	25.54	D006262	0	0.00253293	0.162107	0	0.0151976	0.00253293	0.00253293	0	0.298886	0.861196	0.0962513	0	0.0430598	0.0101317	0.00253293	0.00506586	0.0126646	0.0987842	0.0126646	0	0.210233	0.00253293	0.00253293	0	0.273556	6.83637	2.9078	10.2153	0.0810537	0.455927	0	0.124113	0	0.00759878	0.00253293	0.0329281	4.46809	0	0.777609	0.0101317	0
ERR2057160	PRJEB11419	Amplicon	25206	United States of America	Female	33	26.34	D006262	0	0	0	0	1.18924	0.143104	0.222058	0	0.261535	0.419442	0.00493462	0.00493462	0.118431	0.00493462	0	0.0246731	0.0444115	0.00493462	0	0.00986923	0.00986923	0.0937577	0.00493462	0	2.2946	0.113496	5.42808	0.00493462	0	0.00493462	0.06415	0.177646	0.00986923	0.00493462	0.113496	0.00493462	0.893166	0	0.0345423	0	0
ERR2057163	PRJEB11419	Amplicon	40318	United States of America	Male	35	23.54	D006262	0	0	0.0964574	0	0.0263066	0	0.00292295	0	0.0233836	0.239682	0.0438443	0	0.0292295	0.00292295	0	0.00876885	0.00292295	0.0058459	0.0058459	0	0.00292295	0.00292295	0	0.058459	0.00292295	0.0058459	0.280603	0.0263066	0	0.0818426	0	0.00292295	0.0058459	0.00292295	0.0321525	0	0.242605	0.0058459	0	0	0
ERR2057175	PRJEB11419	Amplicon	33729	United States of America	Female	35	23.78	D006262	0	0	0.572504	0.00384231	7.89979	0.0153692	0.207485	0	2.44371	0.445708	0.00768462	0.00384231	0.338123	0.0730039	0.00768462	0.0384231	0.061477	0.288173	0.00384231	0	0.00384231	0.0960578	0.00384231	0	0.0384231	0.0230539	1.59072	0.00384231	0	0.00768462	0	0.00768462	0.0230539	0.0230539	0.234381	0.00768462	2.23238	0.0268962	0.188273	0	0
ERR2057178	PRJEB11419	Amplicon	35281	United States of America	Male	32	27.26	D006262	0	0	0.00720202	0	0.201656	0	0	0	0.291682	0	0	0.00360101	0.00360101	0	0	0.223263	0.219662	0.0792222	0	0.00360101	0.00720202	0.140439	0	0	0.457328	0.0972272	4.13036	0.00360101	0.00360101	0.00720202	0	0.183651	0	0.00360101	0.0576161	0.0864242	6.16132	0.00720202	0.219662	0	0
ERR2057180	PRJEB11419	Amplicon	23538	United States of America	Male	62	34.46	D006262	0	0	1.9449	0	1.51862	0.367667	0.031971	0	0.0479565	1.15096	0.0266425	0.0053285	0.042628	0.0053285	0	0.010657	0.0266425	0.218469	0	0	0.010657	0.010657	0	0	0.010657	2.55768	1.85432	0	0.0053285	0	0	0	0	0	0.165184	0	0.10657	0	0.0266425	0	0
ERR2057182	PRJEB11419	Amplicon	28881	United States of America	Male	34	25.09	D006262	0	0	0.00407564	0	0.0163026	0.0122269	0.0692859	0	0.0285295	0.0366808	0.00407564	0	0	0	0	0	0	0.0896642	0	0	0.00407564	0	0	0	0.00815129	0.00815129	0.0326052	0	0.00407564	0.00815129	0.00407564	0	0	0	0.0326052	0	0.00815129	0	0.00815129	0	0
ERR2057183	PRJEB11419	Amplicon	31349	United States of America	Female	63	22.31	D006262	2.8613	0.00428339	0.0257003	0	10.5243	0.398355	0.145635	0	0.316971	0.274137	0.471173	0	0.0171336	0.0171336	0.00428339	0.00856678	0.00856678	0.415489	0.00428339	0.00428339	0.29127	0.00428339	0	0	0.0171336	2.98124	0.385505	0.00428339	0	0.299837	0	0	0	0	0.522573	0	0.197036	0.00428339	0.137068	0.0128502	0
ERR2057185	PRJEB11419	Amplicon	26163	United States of America	Male	33	25.79	D006262	0	0	0.148893	0	12.1394	0.148893	0.162851	0	0.14424	0.614182	0.162851	0	0.0790992	0.0325703	0	0.00465289	0.0139587	0.158198	0	0.00465289	0.0186116	0.0651405	0	0.0372232	0.0232645	0.0139587	0.576959	0.00465289	0.507165	0.14424	0	0	0	0	0.111669	0	0.576959	0	0.00465289	0.00465289	0
ERR2057198	PRJEB11419	Amplicon	25913	Puerto Rico	Male	31	21.93	D006262	0	0.00472478	2.90574	0	0	0.127569	0.103945	0	0.184266	0.349634	0.0992204	0	0.0188991	0.122844	0.00472478	0.00944956	0.00944956	0.179542	0	0	15.6957	0.00472478	0	0	0.0283487	0.0566974	2.76872	0.0236239	0.633121	0.0188991	0	0	0	0	0	0.00472478	2.99079	0.0283487	0.00944956	0.00944956	0
ERR2057201	PRJEB11419	Amplicon	22321	United States of America	Female	56	17.51	D006262	0	0.00540862	1.60095	0	0.0108172	0.0270431	0.0270431	0	0.0594948	0.616583	0.0594948	0.00540862	0.0108172	0.0108172	0	0.00540862	0.0216345	0.205528	0.00540862	0.0162259	0.0108172	0.800476	0	0	0.0270431	0.0486776	0.90324	0	0	0.00540862	0	0	0	0	0.297474	0.140624	0.319109	0	0	0.00540862	0
ERR2057203	PRJEB11419	Amplicon	26999	United States of America	Male	37	24.41	D006262	0	0	0	0	0.00454401	0	0	0	0.00454401	0.118144	0	0	0	0	0	0.00454401	0	0	0	0	0	0	0	0	0	0.0408961	0.436225	0.00908802	0.018176	0.013632	0	0	0	0	0.0363521	0.00454401	0.0363521	0	0.00908802	0	0
ERR2057210	PRJEB11419	Amplicon	32807	United States of America	Male	66	25.77	D006262	0	0	0.029346	0	0.00733649	0.0623601	0.0770331	0	0.132057	0.755658	0.0917061	0	0.0256777	0.495213	0	0.00366824	0.00366824	0.0843696	0.00733649	0	1.40127	0	0	0.00733649	0.0220095	0.0183412	1.11148	0.0403507	0.641943	0.718976	0	0	0	0	0.157734	0	0.242104	0	0.0330142	0	0
ERR2057225	PRJEB11419	Amplicon	33292	United States of America	Male	25	23.33	D006262	0	0.00382614	0.757576	0	0.0114784	0	0	0	0.48592	0.210438	0	0.00382614	0.0229568	0.160698	0	0.0114784	0.0229568	0.0191307	0.00765228	0.0114784	0.00765228	4.8592	0.00382614	0.0153046	0.0191307	0.0765228	2.00107	0.00765228	0	0.371136	0	0.757576	0.0191307	0.053566	0.0803489	0.348179	3.6157	0.0191307	0.363483	0.00382614	0
ERR2057226	PRJEB11419	Amplicon	28261	United States of America	Male	34	21.68	D006262	0	0	1.70986	0	0.0124808	0	0.00832051	0	0.0416025	0.0832051	0	0	0	0.00832051	0	0.033282	0.0208013	0.0624038	0.00416025	0	0	0.049923	0	0	0.00416025	0.00832051	0.191372	0	0.0998461	0.0208013	0	0	0	0.00416025	0.049923	0	0.208013	0	0.00832051	0.00416025	0
ERR2057227	PRJEB11419	Amplicon	41291	United States of America	Male	41	25.84	D006262	0	0	0.590434	0.00698739	0.0768613	0.890892	0.00349369	0	2.48052	6.23275	1.17737	0.0104811	0.167697	0.143241	0.00349369	0.00349369	0.0139748	0.0558991	0	0.0139748	3.97932	0	0	0	0.080355	0.090836	2.97313	0	0	2.76701	0	0.356357	0.0593928	0.0558991	0.32142	0.0314432	3.07445	0.0244559	0.0978234	0.00698739	0
ERR2057228	PRJEB11419	Amplicon	32031	United States of America	Female	38	19.74	D006262	0	0	0	0	0.204828	0.0200811	0.0120487	0	0.0321298	0.626531	0.273103	0	0.00401623	0.0120487	0	0.188763	0.305233	0.0200811	0.00803245	0	0.00803245	0	0.00803245	0	0.0120487	0.0200811	1.33339	7.18101	0	0.642596	0.00401623	1.72698	0.00803245	0.0562272	0	0.27712	1.38158	0	0.265071	0	0
ERR209057	PRJEB1220	Metagenomics	0	Denmark	Female	59	27.3	D006262	0	0	0	0	5.0367	1.5577	0.17658	0	7.84002	2.62812	2.33006	0	0	0	0	0	0	0	0	0	0	0.2022	0	0	0	0	0.06462	0	0	0	0	0	0	0	0	0	0	0	0	0	0
ERR209058	PRJEB1220	Metagenomics	0	Denmark	Female	59	27.3	D006262	0	0	0	0	0	0	0	0	0	0	0	0	0	0	0	0	0	0	0	0	0	0	0	0	0	0	0	0	0	0	0	0	0	0	0	0	0	0	0	0	0
ERR209059	PRJEB1220	Metagenomics	0	Denmark	Female	59	27.3	D006262	0	0	0	0	0.57149	0.48675	0	0	0.4105	0.65037	0.29972	0	0	0	0	0	0	0	0	0	0	0.30505	0	0	0	0	0.07348	0	0	0	0	0	0	0	0	0	0	0	0	0	0
ERR209060	PRJEB1220	Metagenomics	0	Denmark	Male	69	33.2	D006262	0	0	0	0	0	0.22101	0	0	1.83025	0	1.75272	0	0	0	0	0	0	0	0	0	0	1.01183	0	0	2.52775	0	1.44854	0	0	0	0	0	0	0	0.07759	0	0	0	0	0	0
ERR209061	PRJEB1220	Metagenomics	0	Denmark	Male	69	33.2	D006262	0	0	0	0	0	0	0	0	0	0	0	0	0	0	0	0	0	0	0	0	0	0	0	0	5.97215	0	1.56428	0	0	0	0	0	0	0	0	0	0	0	0	0	0
ERR209062	PRJEB1220	Metagenomics	0	Denmark	Male	69	33.2	D006262	0	0	0	0	0	0	0	0	0	0	0	0	0	0	0	0	0	0	0	0	0	0	0	0	2.87885	0	2.50911	0	0	0	0	0	0	0	0	0	0	0	0	0	0
ERR209069	PRJEB1220	Metagenomics	0	Denmark	Female	59	22.4	D006262	0	0	0	0	0	0	0	0	0	0	0	0	0	0	0	0	0	0	0	0	1.27525	0	0	0	0	0	0	0	0	0	0	0	0	0	0	0	0	0	0	0	0
ERR209070	PRJEB1220	Metagenomics	0	Denmark	Female	59	22.4	D006262	0	0	0	0	0	0.29308	0	0	0	0.09928	0	0	0	0	0	0	0	0	0	0	2.13155	0	0	0	0	0	0	0	0	0	0	0	0	0	0	0	0	0	0	0	0
ERR209071	PRJEB1220	Metagenomics	0	Denmark	Female	59	22.4	D006262	0	0	0	0	0	0.57299	0	0	0	0.31499	0	0	0	0	0	0	0	0	0	0	2.4863	0	0	0	0	0	0	0	0	0	0	0	0	0	0	0	0	0	0	0	0
ERR209072	PRJEB1220	Metagenomics	0	Denmark	Female	59	22.4	D006262	0	0	0	0	0	0.7261	0	0	0	0.65398	0	0	0	0	0	0	0	0	0	0	2.27199	0	0	0	0	0	0	0	0	0	0	0	0	0	0	0	0	0	0	0	0
ERR209077	PRJEB1220	Metagenomics	0	Denmark	Male	64	29	D006262	0	0	0	0	1.67038	0	0	0	0	1.70585	0.47982	0	0	0	0	0	0	0	0	0	0	0	0	0	0	0	0.06415	0	0	0	0	0	0	0	0.01099	0	0	0	0	0	0
ERR209078	PRJEB1220	Metagenomics	0	Denmark	Male	64	29	D006262	0	0	0	0	0	0	0	0	0	0	0	0	0	0	0	0	0	0	0	0	0	0	0	0	0	0	0	0	0	0	0	0	0	0	0	0	0	0	0	0	0
ERR209082	PRJEB1220	Metagenomics	0	Denmark	Female	59	22.3	D006262	0	0	0	0	4.52584	0.14981	0	0	2.15332	6.03453	1.27487	0	0	0	0	0	0	0	0	0	0	0	0	0	0.69645	0	0.28232	0	0	0	0	0	0	0	0.09149	0	0	0	0	0	0
ERR209083	PRJEB1220	Metagenomics	0	Denmark	Female	59	22.3	D006262	0	0	0	0	0	0	0	0	0	0	0	0	0	0	0	0	0	0	0	0	0	0	0	0	0	0	0	0	0	0	0	0	0	0	0	0	0	0	0	0	0
ERR209084	PRJEB1220	Metagenomics	0	Denmark	Female	59	22.3	D006262	0	0	0	0	0	0	0	0	0	0	0	0	0	0	0	0	0	0	0	0	0	0	0	0	0	0	0	0	0	0	0	0	0	0	0	0	0	0	0	0	0
ERR209085	PRJEB1220	Metagenomics	0	Denmark	Female	49	32.1	D006262	0	0	0	0	4.94417	0	0	0	0.97139	6.7341	0.67059	0	0	0	0	0	0	0	0	0	0	0	0	0	0.6176	0	0	0	4.5404	0	0	0	0	0	0	0	0	0	0	0	0
ERR209086	PRJEB1220	Metagenomics	0	Denmark	Female	49	32.1	D006262	0	0	0	0	0	0	0	0	0	0	0	0	0	0	0	0	0	0	0	0	0	0	0	0	0.35086	0	0	0	9.73457	0	0	0	0	0	0	0	0	0	0	0	0
ERR209087	PRJEB1220	Metagenomics	0	Denmark	Female	49	32.1	D006262	0	0	0	0	0	0	0	0	0	0	0	0	0	0	0	0	0	0	0	0	0	0	0	0	0	0	0	0	0	0	0	0	0	0	0	0	0	0	0	0	0
ERR209088	PRJEB1220	Metagenomics	0	Denmark	Female	49	32.1	D006262	0	0	0	0	0.26495	0	0	0	0	0.65788	0	0	0	0	0	0	0	0	0	0	0	0	0	0	0.90127	0	0	0	7.34263	0	0	0	0	0	0	0	0	0	0	0	0
ERR209089	PRJEB1220	Metagenomics	0	Denmark	Female	49	32.1	D006262	0	0	0	0	0.06362	0	0	0	0	0	0	0	0	0	0	0	0	0	0	0	0	0	0	0	0.67947	0	0	0	8.34106	0	0	0	0	0	0	0	0	0	0	0	0
ERR209090	PRJEB1220	Metagenomics	0	Denmark	Female	49	32.1	D006262	0	0	0	0	0.6792	0	0	0	0	0.48588	0	0	0	0	0	0	0	0	0	0	0	0	0	0	0.79837	0	0	0	6.13915	0	0	0	0	0	0	0	0	0	0	0	0
ERR209091	PRJEB1220	Metagenomics	0	Denmark	Female	49	32.1	D006262	0	0	0	0	0.50441	0	0	0	0	1.17523	0	0	0	0	0	0	0	0	0	0	0	0	0	0	0.6905	0	0	0	6.35176	0	0	0	0	0	0	0	0	0	0	0	0
ERR209094	PRJEB1220	Metagenomics	0	Denmark	Female	54	38.5	D006262	0	0	0	0	0.13166	0.10078	0	0	6.06119	7.74307	1.19467	0	0	0	0	0	0	0	0	0	4.21202	0	0	0	0	0	0.46569	0	0	0	0	0	0	0	0	0	0	0	0	0	0
ERR209095	PRJEB1220	Metagenomics	0	Denmark	Female	54	38.5	D006262	0	0	0	0	0	0	0	0	0.66583	2.75826	0.08327	0	0	0	0	0	0	0	0	0	5.89989	0	0	0	0	0	0.85874	0	0	0	0	0	0	0	0	0	0	0	0	0	0
ERR209096	PRJEB1220	Metagenomics	0	Denmark	Female	54	38.5	D006262	0	0	0	0	0	0	0	0	0	0	0	0	0	0	0	0	0	0	0	0	0	0	0	0	0	0	0	0	0	0	0	0	0	0	0	0	0	0	0	0	0
ERR209099	PRJEB1220	Metagenomics	0	Denmark	Female	49	30.5	D006262	0	0	0	0	0	0	0.04032	0	0.30379	5.35882	0.78326	0	0	0	0	0	0	0.02915	0	0	0	0	0	0	0	0	0	0	4.77218	0	0	0	0	0	0	0	0	0	0	0	0
ERR209100	PRJEB1220	Metagenomics	0	Denmark	Female	49	30.5	D006262	0	0	0	0	0	0	0	0	0	0	0	0	0	0	0	0	0	0	0	0	0	0	0	0	0	0	0	0	5.81043	0	0	0	0	0	0	0	0	0	0	0	0
ERR209101	PRJEB1220	Metagenomics	0	Denmark	Female	49	30.5	D006262	0	0	0	0	0	0	0	0	0	0	0	0	0	0	0	0	0	0	0	0	0	0	0	0	0	0	0	0	0	0	0	0	0	0	0	0	0	0	0	0	0
ERR209108	PRJEB1220	Metagenomics	0	Denmark	Female	64	33.2	D006262	0	0	0	0	0	0	0	0	0	1.00051	0	0	0	0	0	0	0	0	0	0	0	1.65608	0	0	0	0	6.3813	0	0	0	0	0	0	0	0	0	0	0	0	0	0
ERR209109	PRJEB1220	Metagenomics	0	Denmark	Female	64	33.2	D006262	0	0	0	0	0	0	0	0	0	0	0	0	0	0	0	0	0	0	0	0	0	0	0	0	0	0	2.79279	0	0	0	0	0	0	0	0	0	0	0	0	0	0
ERR209110	PRJEB1220	Metagenomics	0	Denmark	Female	49	25.4	D006262	0	0	0	0	0	0	0	0	2.36704	0.59326	0	0	0	0	0	0	0	0	0	0	0	0	0	0	0	0	0	0	0	0	0	0	0	0	0	0	0	0	0	0	0
ERR209111	PRJEB1220	Metagenomics	0	Denmark	Female	49	25.4	D006262	0	0	0	0	0.01962	0	0	0	0.2159	0.21829	0.00142	0	0	0	0	0	0	0	0	0	0	0.60008	0	0	0.02718	0	0	0.02929	0	0	0	0	0	0	0	0	0	0	0	0	0
ERR209116	PRJEB1220	Metagenomics	0	Denmark	Female	59	22.7	D006262	0	0	0	0	0	0	0	0	0	0	0	0	0	0	0	0	0	0	0	0	0	0	0	0	0	0	0	0	0	0	0	0	0	0	0	0	0	0	0	0	0
ERR209118	PRJEB1220	Metagenomics	0	Denmark	Female	49	34.2	D006262	0	0	0	0	0.46764	0	0	0	0	0.03318	0	0	0	0	0	0	0	0	0	0	0	0.21092	0	0	0	0	0	0	0	0	0	0	0	0	0	0	0	0	0	0	0
ERR209120	PRJEB1220	Metagenomics	0	Denmark	Female	49	37.3	D006262	0	0	0	0	0	0	0	0	0	0	0	0	0	0	0	0	0	0	0	0	0	0	0	0	0	0	0	0	0	0	0	0	0	0	0	0	0	0	0	0	0
ERR209121	PRJEB1220	Metagenomics	0	Denmark	Female	49	37.3	D006262	0	0	0	0	0	0	0	0	0	0	0	0	0	0	0	0	0	0	0	0	0	0	0	0	0	0	0	0	0	0	0	0	0	0	0	0	0	0	0	0	0
ERR209126	PRJEB1220	Metagenomics	0	Denmark	Male	59	35.2	D006262	0	0	0	0	0	0	0	0	0	0	0	0	0	0	0	0	0	0	0	0	0	0	0	0	0	0	0	0	0	0	0	0	0	0	0	0	0	0	0	0	0
ERR209128	PRJEB1220	Metagenomics	0	Denmark	Male	69	22.3	D006262	0	0	0	0	0	0	0	0	0	0	0	0	0	0	0	0	0	0	0	0	0	0	0	0	0	0	0	0	0	0	0	0	0	0	0	0	0	0	0	0	0
ERR209130	PRJEB1220	Metagenomics	0	Denmark	Male	69	35.3	D006262	0	0	0	0	0	0	0	0	0	0.64959	0	0	0	0	0	0	0	0	0	0	0	0	0	0	0	0	0	0	0	0	0	0	0	0	0	0	0	0	0	0	0
ERR209132	PRJEB1220	Metagenomics	0	Denmark	Female	59	32	D006262	0	0	0	0	0	0	0	0	0	1.26914	0	0	0	0	0	0	0	0	0	0	0	0.28191	0	0	0	4.21755	0.54666	0	0	0	0	0	0	0	0	0	0	0	0	0	0
ERR209136	PRJEB1220	Metagenomics	0	Denmark	Male	49	22.7	D006262	0	0	0	0	0	0	0	0	0	0	0	0	0	0	0	0	0	0	0	0	0	0	0	0	0	2.75861	0.42346	0	0	0	0	0	0	0	0	0	0	0	0	0	0
ERR209143	PRJEB1220	Metagenomics	0	Denmark	Female	54	22	D006262	0	0	0	0	0	0	0	0	0	0	0	0	0	0	0	0	0	0	0	0	0	0	0	0	62.0915	0	0	0	0	0	0	0	0	0	0	0	0	0	0	0	0
ERR209145	PRJEB1220	Metagenomics	0	Denmark	Male	59	23.1	D006262	0	0	0	0	0	0	0	0	0	0	0	0	0	0	0	0	0	0	0	0	0	0	0	0	0	30.5711	0	0	0	0	0	0	0	0	0	0	0	0	0	0	0
ERR209146	PRJEB1220	Metagenomics	0	Denmark	Female	67	20.9	D006262	0	0	0	0	0.04303	0	0	0	0	0	1.3917	0	0	0	0	0	0	0	0	0	0	1.44938	0	0	9.64027	0	0.12722	0	0	0	0	0	0	0	0	0	0	0	0	0	0
ERR209148	PRJEB1220	Metagenomics	0	Denmark	Male	59	23.2	D006262	0	0	0	0	0	0.68134	0	0	0	0.85326	0	0	0	0	0	0	0	0	0	0	0	0	0	0	0	0	0.34878	0	0	0	0	0	0	0	0	0	0	0	0	0	0
ERR209152	PRJEB1220	Metagenomics	0	Denmark	Male	69	23.7	D006262	0	0	0	0	0	0	0	0	0	0	0	0	0	0	0	0	0	0	0	0	0	0	0	0	0	12.1854	2.86	0	0	0	0	0	0	0	0	0	0	0	0	0	0
ERR209154	PRJEB1220	Metagenomics	0	Denmark	Male	64	24.5	D006262	0	0	0	0	0	0	0	0	0	0.23306	0	0	0	0	0	0	0	0	0	0	0	0	0	0	0	0	0.2763	0	0	0	0	0	0	0	0	0	0	0	0	0	0
ERR209156	PRJEB1220	Metagenomics	0	Denmark	Male	59	25.1	D006262	0	0	0	0	0	0	0	0	0	0	0	0	0	0	0	0	0	0	0	0	4.95329	0	0	0	0	0	0	0	0	0	0	0	0	0	0	0	0	0	0	0	0
ERR209160	PRJEB1220	Metagenomics	0	Denmark	Female	69	30.4	D006262	0	0	0	0	0	0	0	0	0	3.7461	0	0	0	0	0	0	0	0	0	0	0.42629	0	0	0	0	0.62523	0	0	0.28868	0	0	0	0	0	0	0	0	0	0	0	0
ERR209161	PRJEB1220	Metagenomics	0	Denmark	Female	69	30.4	D006262	0	0	0	0	0	0	0	0	0	2.66768	0	0	0	0	0	0	0	0	0	0	1.33631	0.288	0	0	0	1.65485	0.58482	0.17338	1.26826	0	0	0	0	0	0	0	0	0	0	0	0
ERR209163	PRJEB1220	Metagenomics	0	Denmark	Female	54	19.4	D006262	0	0	0	0	0.09799	0.07055	0	0	0	2.1634	0	0	0	0	0	0	0	0	0	0	0	0.10169	0	0	0	0	0.94611	0	0	0	0	0	0	0	0	0	0	0	0	0	0
ERR209164	PRJEB1220	Metagenomics	0	Denmark	Female	44	35.5	D006262	0	0	0	0	0	0	0	0	0	0	0	0	0	0	0	0	0	0	0	0	0	0.66452	0	0	0	0	4.96007	0	0	0	0	0	0	0	0	0	0	0	0	0	0
ERR209165	PRJEB1220	Metagenomics	0	Denmark	Female	44	35.5	D006262	0	0	0	0	0	0.85202	0	0	0	0	0	0	0	0	0	0	0	0	0	0	0	0.53832	0	0	0	0	6.55731	0	0	0	0	0	0	0	0	0	0	0	0	0	0
ERR209166	PRJEB1220	Metagenomics	0	Denmark	Male	49	25.1	D006262	0	0	0	0	0	0	0	0	0	0.30749	0	0	0	0	0	0	0	0	0	0	0	0	0	0	0	0	0	0	0	0	0	0	0	0	0	0	0	0	0	0	0
ERR209167	PRJEB1220	Metagenomics	0	Denmark	Male	49	25.1	D006262	0	0	0	0	0	0	0	0	0	0	0	0	0	0	0	0	0	0	0	0	0	0	0	0	0	0	0	0	0	0	0	0	0	0	0	0	0	0	0	0	0
ERR209168	PRJEB1220	Metagenomics	0	Denmark	Female	69	23.2	D006262	0	0	0	0	0	0	0	0	0	0	0	0	0	0	0	0	0	0	0	0	0	0	0	0	0	0	0	0	0	0	0	0	0	0	0	0	0	0	0	0	0
ERR209169	PRJEB1220	Metagenomics	0	Denmark	Female	69	23.2	D006262	0	0	0	0	0	0.04236	0	0	0.00126	0.25254	0.02778	0	0	0	0	0	0	0	0	0	0	0.24676	0	0	3.45769	0	0	0	0	0	0	0	0	0	0	0	0	0	0	0	0
ERR209170	PRJEB1220	Metagenomics	0	Denmark	Female	49	33.2	D006262	0	0	0	0	0	0	0	0	0	2.47532	0	0	0	0	0	0	0	0	0	0	0	0	0	0	0	0	1.03436	4.85011	0	0	0	0	0	0	0	0	0	0	0	0	0
ERR209171	PRJEB1220	Metagenomics	0	Denmark	Female	49	33.2	D006262	0	0.10787	0.00427	0	0	0.0393	0	0	0	0.68353	0.01675	0	0	0	0	0	0	0	0	0	0.11915	0	0	0	0	0	1.06444	3.26163	0.09829	0	0	0	0	0	0	0	0	0	0	0	0
ERR209172	PRJEB1220	Metagenomics	0	Denmark	Female	49	32.7	D006262	0	0	0	0	0	0	0	0	0	0	0	0	0	0	0	0	0	0	0	0	0	0	0	0	0	0	0	0	0	0	0	0	0	0	0	0	0	0	0	0	0
ERR209173	PRJEB1220	Metagenomics	0	Denmark	Female	49	32.7	D006262	0	0	0	0	0	0	0	0	0	0	0	0	0	0	0	0	0	0	0	0	0	0	0	0	0	0	0	0	0	0	0	0	0	0	0	0	0	0	0	0	0
ERR209174	PRJEB1220	Metagenomics	0	Denmark	Male	49	20.3	D006262	0	0	0	0	3.17203	1.63396	0.03221	0	0.53346	0	0	0	0	0	0	0	0	0	0	0	0	4.73253	0	0	0	0	0	0	0	0	0	0	0	0	0	0	0	0	0	0	0
ERR209175	PRJEB1220	Metagenomics	0	Denmark	Male	49	20.3	D006262	0	0	0	0	0.21384	0	0	0	0	0	0	0	0	0	0	0	0	0	0	0	0	4.44016	0	0	0	0	0	0	0	0	0	0	0	0	0	0	0	0	0	0	0
ERR209176	PRJEB1220	Metagenomics	0	Denmark	Male	59	30.3	D006262	0	0	0	0	0	0	0	0	0	0	0	0	0	0	0	0	0	0	0	0	0	0	0	0	0	0	0	5.79095	0	0	0	0	0	0	0	0	0	0	0	0	0
ERR209179	PRJEB1220	Metagenomics	0	Denmark	Male	54	25.3	D006262	0	0	0	0	0	0	0	0	0	0	0	0	0	0	0	0	0	0	0	0	0	0	0	0	0	0	0	0	0	0	0	0	0	0	0	0	0	0	0	0	0
ERR209180	PRJEB1220	Metagenomics	0	Denmark	Female	54	33	D006262	0	0	0	0	0	0	0	0	0	1.12045	0.15229	0	0	0	0	0	0	0	0	0	0	0	0	0	0	0	0.72882	0	0	0	0	0	0	0	0	0	0	0	0	0	0
ERR209182	PRJEB1220	Metagenomics	0	Denmark	Female	54	22	D006262	0	0	0	0	0	0	0	0	0	0	0	0	0	0	0	0	0	0	0	0	0	0	0	0	20.2755	15.9543	0	0	0	0	0	0	0	0	0	0	0	0	0	0	0
ERR2091828	PRJEB11419	Amplicon	29224	United States of America	Female	49	22.92	D006262	0.398918	0	0.0275116	0	0.137558	0.0825347	0	0	0.0962905	0.187996	0.229263	0	0.0275116	0.0137558	0	0	0.00458526	0.192581	0	0.00458526	0.00458526	0.00917053	0.00458526	0	0.229263	0.0137558	0.715301	0.100876	0	0.0917053	0	0	0	0	0.0825347	0	0.201752	0	0.0275116	0.0183411	0
ERR2091836	PRJEB11419	Amplicon	28632	Belgium	Male	37	30.76	D006262	0	0	0.0115906	0	0.115906	0	0	0	0.0115906	0.0193177	0.00386354	0	0	0	0	0	0	0.0309083	0	0	0	0.050226	0	0	0.0154542	0.00386354	0.050226	0.282038	0	0.0193177	0	0.00772708	0	0	0.00386354	0	0.197041	0	0	0	0
ERR2091839	PRJEB11419	Amplicon	35055	United Kingdom	Female	43	23.74	D006262	0	0	0	0	25.5269	3.03813	2.10332	0	1.18081	2.80033	1.27511	0	0.0451005	0.282903	0	0	0.00410004	0.369004	0	0	1.98852	0.200902	0	0	0.00820008	0.0246002	0.401804	0.00410004	0.0123001	0.479705	0	0.159902	0.00820008	0.0123001	0.123001	0.0205002	0.200902	0.00410004	0.0574006	0	0
ERR2091840	PRJEB11419	Amplicon	26099	United Kingdom	Male	55	23.33	D006262	0	0	0.547202	0	0.369731	0.00492975	0.098595	0	0.271136	1.03525	0.0838058	0	0.0147893	0.0295785	0	0	0.00492975	0.123244	0	0.0098595	0.00492975	0.00492975	0	0	0.177471	0.019719	0.59157	0.0542273	0	0.379591	0	0.211979	0	0.0098595	0.38945	0	0.956372	0	0.019719	0.00492975	0
ERR2091843	PRJEB11419	Amplicon	23973	United Kingdom	Female	37	22.58	D006262	0	0	0	0	0.691631	0.0543425	0.00494022	0	1.45737	0.0543425	0.0395218	0	0.0543425	0.00494022	0	0.00988045	0.00494022	0.0296413	0	0.0247011	0.00494022	0.00988045	0	0.00494022	0.044462	0.0148207	8.68491	0.00988045	0.00988045	0.00494022	0.00988045	0	0	0.00494022	0.044462	0	0.0839838	0	0.00988045	0	0
ERR2091846	PRJEB11419	Amplicon	26235	United Kingdom	Male	59	22.79	D006262	0.00491594	0.00491594	0.0589912	0	0.432602	0.00491594	0	0	0.00491594	0.0196637	0.0294956	0	0.0393275	0.00491594	0	0	0	0.294956	0	0	0.00491594	0.00983187	0	0.00983187	0.0245797	0.221217	0.91928	0.0589912	0	0.0639072	0	0.00491594	0	0	0.0639072	0.00983187	0.363779	0	0.0589912	0	0
ERR2091848	PRJEB11419	Amplicon	46158	United Kingdom	Male	49	22.16	D006262	0	0.386303	0.00827792	0	0.0110372	0	0.0137965	0	0.0800199	1.02094	0.0137965	0	0.0248338	0.0193151	0	0.00827792	0.00551861	0.11865	0.00275931	0.0220744	0.00551861	0.00275931	0.00275931	0.0220744	0.0386303	3.64504	1.26652	0.0275931	0.00551861	0.364228	0.00827792	0.132447	0.00275931	0.0110372	0.00827792	0.035871	1.44588	0.035871	0.0413896	0.00275931	0
ERR209185	PRJEB1220	Metagenomics	0	Denmark	Male	59	33.3	D006262	0	0	0	0	0.01526	0	0	0	0	0	0	0	0	0	0	0	0	0	0	0	0	0.14643	0	0	0	0	1.90124	0	0	0	0	0	0	0	0	0	0	0	0	0	0
ERR2091852	PRJEB11419	Amplicon	24541	United States of America	Female	47	22.59	D006262	0	0.00504312	0	0	0.0252156	0.14625	0.0605174	0	0.0201725	0.413536	0	0	0.0100862	0	0	0	0	0	0.0100862	0.00504312	0.00504312	0.433708	0.0605174	0	0.5497	0	0.534571	0	0.115992	0.0958193	0	0.0958193	0	0.00504312	0.156337	0.0201725	0.0756468	0	0	0	0
ERR2091856	PRJEB11419	Amplicon	31044	United Kingdom	Female	26	21.76	D006262	0	0	0.273835	0	10.7982	0.460956	0.0319474	0	0.401625	2.03094	1.1638	0	0.0273835	0.0410753	0	0.0273835	0.00912784	0.894528	0	0.00912784	0.0136918	0.0502031	0	0.00912784	0.0502031	0.282963	2.32303	0.0228196	0.296655	3.22213	0.0456392	0.0319474	0.00912784	0.0456392	0.0867144	0.00456392	0.451828	0	0.00912784	0	0
ERR2091857	PRJEB11419	Amplicon	35410	United Kingdom	Female	50	23.63	D006262	0.00401526	0	0.349327	0	1.89119	0.0521984	0.0803052	0	0.108412	1.24473	0.273038	0	0.0361373	0.0240915	0.0120458	0.0200763	0.0200763	0.0963662	0.0120458	0.00401526	0.0200763	1.04798	0.00401526	0	0.654487	0.016061	0.248946	0	0	0.38948	0	0	0.00803052	0	0.0682594	0.00803052	0.200763	0.00803052	0.0401526	0.0120458	0
ERR2091858	PRJEB11419	Amplicon	31611	United Kingdom	Male	55	29.84	D006262	0	0	0.0964246	0	0.0115709	0	0.00771397	0	0.416554	2.21391	0	0	0.0347128	0.0887106	0	0.00385698	0.00385698	0.0925676	0	0	0.0347128	0.231419	0.00385698	0	0.0925676	0.0578547	2.59961	3.2013	0	1.85135	0	0	0.0424268	0.00771397	0.250704	0.107996	0.512979	0	0.111853	0.00385698	0
ERR209186	PRJEB1220	Metagenomics	0	Denmark	Male	64	23.5	D006262	0	0	0	0	2.11624	0	0	0	0	0.4246	0	0	0	0	0	0	0	0	0	0	0	0	0	0	0	0	0.33603	0	0	0	0	0	0	0	0	0	0	0	0	0	0
ERR2091860	PRJEB11419	Amplicon	35973	United Kingdom	Female	41	18.37	D006262	0	0	0	0	0.0197381	0.0197381	0.00986907	0	0.0131588	0.0164485	0.00657938	0	0.00328969	0	0	0	0	0	0	0.0164485	0	0.404632	0	0.0263175	0.0263175	0.0197381	0.467136	0.00328969	0	0.0625041	0.0361866	0.187512	0.00986907	0.00657938	0.0164485	0	0.0197381	0	0.00328969	0	0
ERR2091863	PRJEB11419	Amplicon	37162	United States of America	Female	56	20.91	D006262	0	0	0.440683	0	1.27915	2.02402	0.218392	0	4.68372	1.87193	0.729272	0.00389985	0.0935964	0.0389985	0.0077997	0.0467982	0.0740972	0.0974963	0	0.0194993	0.00389985	1.63014	0	0	0.230091	0.0974963	2.6168	0.0077997	0	0.343187	0	0.0389985	0	0	0.249591	0.0233991	1.15046	0.00389985	0.0506981	0	0
ERR2091866	PRJEB11419	Amplicon	28550	United States of America	Female	66	25.84	D006262	0	0	0	0	0.0204307	0	0.00817227	0	4.06162	0.163445	0	0.00817227	0.0694643	0.102153	0.0163445	0	0.0367752	0.290116	0.0122584	0.0694643	0	7.19568	0	0.0163445	0.0449475	0.0367752	25.7386	0.00817227	0	0.00408614	0	0	0	0	0.089895	0.0817227	3.36289	0.00408614	0.0367752	0.0163445	0
ERR2091868	PRJEB11419	Amplicon	28094	United States of America	Male	68	27.53	D006262	0	0	0.386514	0.00465679	0.00931359	0	0.023284	0	0.0465679	1.61591	0	0	0.0139704	0.00931359	0.00465679	0.0512247	0.0558815	0.0884791	0	0	7.67905	0.0465679	0.0325976	0	2.57986	0.0512247	6.60799	0.023284	0	0.0139704	0	0	0	0	0.0838223	0.0465679	1.92791	0	0.442395	0	0
ERR209187	PRJEB1220	Metagenomics	0	Denmark	Male	64	23.5	D006262	0	0	0	0	4.23996	0	0	0	0	0	0	0	0	0	0	0	0	0	0	0	0	0	0	0	0	0	0	0	0	0	0	0	0	0	0	0	0	0	0	0	0
ERR2091870	PRJEB11419	Amplicon	25914	United States of America	Female	69	33.28	D006262	0	0	0	0	0.0565584	0.0848376	0.0047132	0	0.886082	3.77527	0	0	0.0659848	0.0188528	0	0.0047132	0	0.202668	0.0094264	0.0377056	0.0188528	0.0094264	0.0047132	0	0.0377056	5.0714	2.94575	0.0188528	0	0.0282792	0.0518452	0.150822	0.0094264	0	0.0047132	0	0.320498	0	0.0282792	0	0
ERR2091874	PRJEB11419	Amplicon	25201	United States of America	Female	72	26.45	D006262	0	0	1.33379	0	1.50967	0	0	0	0.0195427	0.00488568	0	0	0	0.0928278	0	0.014657	0.00977135	0.102599	0	0	0.00488568	0	0	0	0.0635138	0.161227	9.39027	0.00977135	0	0	0	0	0	0	0.47391	0.00488568	0.874536	0	0.00488568	0	0
ERR2091879	PRJEB11419	Amplicon	30964	United States of America	Male	67	30.86	D006262	0	0.00747999	1.122	0	0.00374	0.35156	0.02244	0	0.13838	2.62548	0.37774	0.00374	0.0822799	0	0	0	0.00747999	0.2057	0	0	0.00747999	1.16314	0.00374	0	0.02618	0.0486199	2.44222	15.0423	2.75264	0.00374	0	0	0	0	0.25806	0.00747999	1.20054	0.00374	0.02618	0.00747999	0
ERR209188	PRJEB1220	Metagenomics	0	Denmark	Female	69	30	D006262	0	0	0	0	0	0.60685	0	0	0	0	0	0	0	0	0	0	0	0	0	0	0	0.47347	0	0	0	0	3.08527	0	0	0	0	0	0	0	0	0	0	0	0	0	0
ERR2091882	PRJEB11419	Amplicon	31202	United States of America	Female	52	21.09	D006262	0	0.00373455	0.840273	0.0074691	0	0.0933637	0.0821601	0	0.343578	1.66561	0.156851	0	0.04108	0.0373455	0	0.0522837	0.0560182	0.0709564	0	0	0.0224073	0.0112036	0.00373455	0.0074691	0.0896292	8.63801	4.72794	0.00373455	0.661015	1.22867	0	0.00373455	0.00373455	0.0112036	0.0821601	0.0336109	1.54984	0.00373455	0.0634873	0	0
ERR2091884	PRJEB11419	Amplicon	39124	United States of America	Male	48	26.95	D006262	0	0	1.83933	0	0.243347	0.044245	0.0568864	0	0.0284432	1.04292	0.325517	0	0.0284432	0.00316036	0	0.00632071	0.00316036	0.0916503	0	0.00632071	0.00948107	0.0221225	0.00316036	0.00316036	0.104292	6.70628	2.41451	0.0189621	0	0.297074	0	0	0.00948107	0	0.243347	0.107452	0.35712	0.0158018	0.116933	0	0
ERR2091886	PRJEB11419	Amplicon	36606	United States of America	Male	79	27.26	D006262	0	0	0.0346669	0	0.00693337	0.0832004	0.0624003	0	0.0693337	0.478403	1.01227	0	0.0762671	0.00346669	0	0.0173334	0.00693337	0.398669	0	0.00346669	0.00693337	0	0	0	0.0173334	0.228801	0.339735	3.56722	0.00693337	0.485336	0	0	0	0	0.00693337	0	0.149067	0.00346669	0.0173334	0	0
ERR2091889	PRJEB11419	Amplicon	26699	United States of America	Female	58	24.45	D006262	0	0.00473037	0	0	0.00473037	0.51561	0.496689	0	0.529801	2.15232	0.037843	0.00473037	0.113529	0.0425733	0	0.00473037	0.00946074	0.165563	0	0	6.22044	0	0	0	0.0141911	0.241249	2.36045	0	0.00473037	39.2479	0	0	0.00473037	0	0.539262	0.0331126	1.89688	0	0.0614948	0	0
ERR2091893	PRJEB11419	Amplicon	39845	United Kingdom	Female	50	20.98	D006262	0.0288573	1.32102	0.0256509	0	2.67731	0.38797	1.09016	0	0.852892	6.9578	1.03565	0	0.230858	0.0256509	0	0.00961908	0.0160318	0.0641272	0.00320636	0.10581	0	1.01642	0	0.00320636	0.00961908	0.00961908	1.29858	0	0	2.70296	0	0	0	0.00641272	0.0961908	0	0.10581	0.00320636	0.0192382	0.00320636	0
ERR209190	PRJEB1220	Metagenomics	0	Denmark	Female	49	37.5	D006262	0	0	0	0	0	0	0	0	0	0	0	0	0	0	0	0	0	0	0	0	0	0	0	0	0	0	0	0	0	0	0	0	0	0	0	0	0	0	0	0	0
ERR2091901	PRJEB11419	Amplicon	44538	United Kingdom	Female	57	26.13	D006262	0.06526	0	0.0108767	0	0.0380683	0	0	0	0.154992	0.016315	0	0	0.00815749	0.00815749	0	0	0.00271916	0.0870133	0	0.0271916	0.0190342	0	0	0.0271916	0.0706983	0.016315	0.698825	10.099	0	3.4479	0	0.00815749	0	0	0	0.0108767	0.252882	0	0.0190342	0	0
ERR2091902	PRJEB11419	Amplicon	46459	United States of America	Female	60	23.05	D006262	0.00252353	0	0.2574	0	0.0100941	0.411336	0.0100941	0	0.138794	3.60108	0.0504706	0	0.126177	0.0605648	0	0.00252353	0	0.194312	0.00252353	0.0555177	0	0.0126177	0	0	0.0100941	0.0100941	8.82984	0.00504706	0.156459	0.0958942	0	0	0	0	0.00504706	0.0201883	0.376006	0.00504706	0.037853	0.00504706	0
ERR2091906	PRJEB11419	Amplicon	25412	United Kingdom	Male	60	21.67	D006262	0.104373	0	0	0	0.0604263	0	0.0219732	0	0.637223	0.49989	0.230719	0	0.0439464	0	0	0.0054933	0.0109866	0.395517	0	0.0109866	0.0054933	0.335091	0	0.0109866	0.0274665	0.0164799	1.22501	0	0	1.01626	0	0	0	0	0.0439464	0	0.225225	0.0274665	0.115359	0.0054933	0
ERR2091909	PRJEB11419	Amplicon	34617	United Kingdom	Female	64	35.64	D006262	0	0.0078125	0.03125	0	12.1289	0.0078125	0.128906	0	0.160156	0.101562	0.226562	0	0.0507812	0.0078125	0.00390625	0.00390625	0.00390625	0.175781	0	0.0234375	1.34766	0.0820312	0.101562	0	2.64844	12.5078	2.04688	0.289062	0.00390625	0.0546875	0	0	0.00390625	0	0.15625	0	0.277344	0	0.0078125	0	0
ERR209191	PRJEB1220	Metagenomics	0	Denmark	Female	49	37.5	D006262	0	0	0	0	0	0	0	0	0.27798	0	0	0	0	0	0	0	0	0	0	0	0	0.60521	0	0	0	0	0.15233	0	0	0	0	0	0	0	0	0	0	0	0	0	0
ERR2091912	PRJEB11419	Amplicon	24912	Sweden	Male	66	27.74	D006262	0	0	0	0	0.160727	0	0.0183688	0	0.064291	0.532697	0	0	0.0183688	0.00459221	0	0.00459221	0.00459221	0.0321455	0	0.0229611	0.358193	0.0964364	0	0.00918442	0.0275533	0.647502	0.211242	0.886297	0.0826598	0	0	0	0.00459221	0.00459221	0.202057	0.00918442	0.064291	0	0.00918442	0	0
ERR2091917	PRJEB11419	Amplicon	35315	United States of America	Male	50	33	D006262	0	0	0.0139679	0	1.38981	0.0139679	0	0	0.0244439	0.0942836	0.010476	0	0.00349199	0.111744	0	0	0.00349199	0.00698397	0.0349199	0	0.00349199	0.00349199	0	0	0.00349199	0.132695	0.219995	0.010476	0.0663477	0.00349199	0.0838077	0	0	0	0.0139679	0.0174599	2.84597	0.00349199	0.0453958	0.0279359	0
ERR209192	PRJEB1220	Metagenomics	0	Denmark	Male	59	30.2	D006262	0	0	0	0	0	0	0	0	0	0	0	0	0	0	0	0	0	0	0	0	0	0	0	0	0	0	0	0	0	0	0	0	0	0	0	0	0	0	0	0	0
ERR2091932	PRJEB11419	Amplicon	36201	United Kingdom	Male	48	27.76	D006262	0	0	0.00354535	0	0.00354535	0	0.010636	0	0	0.20563	0.0248174	0	0.0212721	0.00354535	0	0	0	0.113451	0.00709069	0.00709069	0.0177267	0	0	0.0815429	0.00354535	0.0141814	0.0567255	0.00354535	0.00354535	0.184358	0	0	0	0	0	0	0.301354	0.00709069	0.0177267	0.00354535	0
ERR209194	PRJEB1220	Metagenomics	0	Denmark	Female	54	23.2	D006262	0	0	0	0	0	0	0	0	0	0.75997	0	0	0	0	0	0	0	0	0	0	0	0	0	0	0	4.71649	0.87446	0	0	0	0	0	0	0	0	0	0	0	0	0	0
ERR2091946	PRJEB11419	Amplicon	24634	France	Male	49	22.16	D006262	0	0	0	0	0	0.0203915	0.135943	0	3.26264	5.13187	0.00679717	0	0.156335	0.0203915	0	0.0135943	0.00679717	0.156335	0	0	0.0271887	0.0339859	0	0	0.0475802	16.3404	0.339859	0.659326	0.00679717	0.0203915	0	0	0	0	0.00679717	0.00679717	1.27107	0.00679717	0.0951604	0	0
ERR209196	PRJEB1220	Metagenomics	0	Denmark	Male	59	28.2	D006262	0	0	0	0	0	0	0	0	0	0	0	0	0	0	0	0	0	0	0	0	0	0	0	0	0	0	0	0	0	0	0	0	0	0	0	0	0	0	0	0	0
ERR2091969	PRJEB11419	Amplicon	24826	United Kingdom	Female	62	23.73	D006262	0.0759532	0.0101271	8.09155	0	39.5818	0	0.0658261	0	2.45076	0.886121	0.212669	0.0202542	0.293686	0.197478	0	0	0	0.0658261	0	0	0	1.17981	0	0	0.0151906	0.0101271	0.759532	0	0	2.54696	0	0	0	0	0.0354448	0.0405084	2.74951	0.0151906	0.177224	0	0
ERR2091973	PRJEB11419	Amplicon	22342	United Kingdom	Male	24	32.51	D006262	0	0.00573263	0.0515937	0	0.303829	0.13185	0.0343958	0	0.0630589	0.510204	0.303829	0	0.045861	0.0343958	0	0.0286632	0.0114653	0.114653	0.00573263	0	0.00573263	0.32676	0	0	0.166246	1.47329	2.24146	0	0	0.0286632	0	0	0.0114653	0	0.0229305	0	0.355423	0.0171979	0.0687916	0.0114653	0
ERR2091974	PRJEB11419	Amplicon	40157	United Kingdom	Female	53	20.7	D006262	0.00705467	0.00352734	1.7672	0	16.1093	0.680776	0.197531	0	0.0670194	0.917108	0.462081	0	0.10582	0.0458554	0.00705467	0.031746	0.0282187	0.313933	0.00705467	0	0.698413	0.0529101	0	0	0.183422	0.00705467	0.638448	0.00352734	0.162257	0.888889	0	0.00705467	0.042328	0.00705467	0.0740741	0.00352734	0.285714	0.0705467	0.021164	0.00705467	0
ERR2091975	PRJEB11419	Amplicon	31940	United Kingdom	Male	54	22.99	D006262	1.22973	0.00851028	0.0212757	0	0.0127654	0.00851028	0.0595719	0	0.14042	0.974427	0.0553168	0	0.0468065	0.0127654	0	0	0.00425514	0.0553168	0	0	0.0127654	0.0127654	0	0.0170206	0.0170206	1.6978	1.17442	0.748904	0.0723373	0.902089	0	0.00425514	0.00851028	0.00851028	0.0127654	0.00851028	1.14463	0.0425514	0.0510617	0.0212757	0
ERR2091980	PRJEB11419	Amplicon	28518	United Kingdom	Male	65	23.57	D006262	0.592229	0.00962974	0.240743	0	0.0144446	0.00962974	0.16852	0	1.04964	0.438153	0.101112	0.00481487	0.0240743	0.0192595	0	0	0	0.144446	0	0	0.0818528	0.00481487	0.279262	0.00481487	0.00962974	0.235929	0.298522	0	0.0866676	0.606673	0	0.0288892	0.0914825	0.0144446	0.0385189	0.00962974	1.27113	0.0240743	0.0818528	0.00962974	0
ERR2091981	PRJEB11419	Amplicon	39333	United Kingdom	Male	55	25.76	D006262	0	0	0.0631632	0	0.00315816	0.00631632	0.0221071	0	0.230546	0.438984	0.0378979	0	0.00631632	0.018949	0	0.00315816	0.00315816	0.0568469	0	0	0.0852703	0	0	0	0.0284234	2.33388	2.2044	0.0221071	0	0.243178	0	0.0315816	0	0	0.0694795	0.0347398	0.281076	0	0.116852	0.00315816	0
ERR2091983	PRJEB11419	Amplicon	25783	United Kingdom	Female	49	31.41	D006262	0	0.00479754	0.772405	0	0.0191902	0.0191902	0.331031	0	0.29265	1.86145	0.0431779	0	0.0959509	0.052773	0	0.00959509	0	0.182307	0.00959509	0.0191902	0.00479754	0.0479754	0	0	0.0143926	0.0287853	2.21167	0.0239877	0	0.700441	0.0863558	0.00959509	0	0	0.0671656	0	0.825177	0.00959509	0.0191902	0.00479754	0
ERR2091987	PRJEB11419	Amplicon	29461	United States of America	Male	40	28.48	D006262	0	0.00477601	0.33432	0	0	0.300888	0.00477601	0	0.219696	0.019104	0.162384	0	0.00955201	0.014328	0	0.019104	0.02388	0.100296	0	0.019104	0.0573121	0.033432	0.00477601	0.00477601	0.042984	0.0668641	3.37186	0.0620881	1.08893	0.377304	0.00477601	0	0	0	1.52355	0.544465	3.82558	0	0.515809	0.00477601	0
ERR2091997	PRJEB11419	Amplicon	37774	United Kingdom	Female	55	19.71	D006262	0	0.00339236	0.0237465	0	0.0271389	0.0101771	0.0135694	0	2.78174	0.987177	0.00339236	0.00339236	0.0576701	0.0101771	0	0.00678472	0.00339236	0.0610625	0.00678472	0	0	0.0203542	0.00339236	0.00339236	0.125517	0.0169618	0.278174	0.00339236	0.118733	0.0712396	0	0	0.00339236	0	0.0135694	0	0.393514	0	0.0169618	0.00678472	0
ERR209200	PRJEB1220	Metagenomics	0	Denmark	Male	54	21.1	D006262	0	0	0	0	0	0	0	0	0	0	0	0	0	0	0	0	0	0	0	0	0	0	0	0	0	23.8876	0	0	0	0	0	0	0	0	0	0	0	0	0	0	0
ERR2092000	PRJEB11419	Amplicon	40868	United Kingdom	Female	60	20.96	D006262	0.00339455	0.526155	0.0135782	0	2.38297	0.0203673	0.0203673	0	1.0557	1.10662	0.166333	0	0.0441291	0.0101836	0	0.00339455	0.00339455	0.634781	0.0067891	0.0101836	1.0591	0.00339455	0.0305509	0.00339455	0.0712855	0.0169727	0.244407	0.156149	0	0.44808	0	0.00339455	0.0101836	0	0.0169727	0	0.64157	0	0.0305509	0.0203673	0
ERR2092004	PRJEB11419	Amplicon	36541	United Kingdom	Male	19	19.62	D006262	0	0	0.0522502	0	0.167201	0	0.0313501	0	0.0418002	0.599136	0.1045	0	0.0174167	0.0174167	0.00348335	0	0.00348335	0.209001	0.00348335	0.00348335	0	0.00348335	0.0139334	0	0.156751	0.01045	1.21569	0.0243834	0	0.463286	0	0	0.0383168	0.0243834	0.01045	0.0139334	0.240351	0	0.0243834	0	0
ERR2092010	PRJEB11419	Amplicon	36305	United States of America	Female	53	20.9	D006262	0.00400753	0.00400753	0.0240452	0	0.452851	0.737386	0.00801507	0	2.00777	0.348655	1.87152	0	0.228429	0.00801507	0	0.060113	0.0480904	0.160301	0	0.060113	0.0240452	0.0400753	0.00400753	0	0.0360678	0.0480904	3.67892	0.00801507	0.00801507	0.653228	0.0520979	0.00400753	0.112211	0.0520979	0.0120226	0.00801507	0.164309	0.00801507	0.112211	0	0
ERR2092011	PRJEB11419	Amplicon	29219	Canada	Male	75	24.41	D006262	0	0.00652955	0	0	0.652955	0.0261182	0	0	0.0130591	0.0326477	0	0	0	0.00652955	0	0.00652955	0.00652955	0.444009	0.00652955	0	0	0	0	0.00652955	0	0.0130591	0.169768	0.00652955	0	0.0587659	0	0.0130591	0	0	0.00652955	0	0.29383	0.0326477	0.0130591	0.00652955	0
ERR209202	PRJEB1220	Metagenomics	0	Denmark	Female	54	29	D006262	0	0	0	0	0	0	0	0	0	0	0	0	0	0	0	0	0	0	0	0	0	5.13791	0	0	0	0	0	0	0	0	0	0	0	0	0	0	0	0	0	0	0
ERR2092020	PRJEB11419	Amplicon	32921	United Kingdom	Male	65	23.09	D006262	0.00375361	0	0.120116	0	0.00750723	0.00375361	0.0750723	0	0.108855	0.611839	0.0262753	0	0.0150145	0	0	0.0262753	0.0262753	0.048797	0	0	0.165159	0.146391	0.00375361	0	0.00375361	0.0112608	0.461694	0	0	0.0900867	0	0.0187681	0	0	0.0112608	0.0112608	0.382868	0	0.0262753	0	0
ERR2092028	PRJEB11419	Amplicon	30101	Canada	Male	65	26.04	D006262	0	0.00387582	0.0736406	0.00387582	0.00387582	0.0387582	0.00775164	0	0.112399	0.794543	0.348824	0.00387582	0.0542615	0.0116275	0	0.0193791	0.0271307	0.0348824	0	0	0.0193791	0	0.00387582	0	0.0155033	0.0155033	0.782915	9.26708	0.00387582	0.693772	0	0	0	0.00387582	0.217046	0	0.364327	0	0.0232549	0	0
ERR2092030	PRJEB11419	Amplicon	38466	United States of America	Female	65	32.28	D006262	0	0	0.0033493	0	0.314834	0	0	0	2.167	0.0736846	0	0.0033493	0.0167465	0.0301437	0	0.0133972	0.0066986	0.0971297	0.0033493	0	0.0133972	0.0033493	0	0	0.0133972	0.0301437	1.13876	0.0200958	0	1.2024	0	0	0	0	0	0.0033493	0.66651	0	0.033493	0.0033493	0
ERR2092031	PRJEB11419	Amplicon	31077	United States of America	Female	62	20.05	D006262	0	0.00771129	0.640037	0	0.00771129	0.00771129	0.00385564	0	0.165793	0.161937	0.0771129	0	0.0192782	0.0231339	0	0.0269895	0.0192782	0.0501234	0.00385564	0	0.00385564	2.47147	0	0	0.0192782	0.0269895	9.81647	0.00385564	0	0.0886798	0	0	0.0192782	0.00771129	0.00771129	0	0.0848242	0.00385564	0.0269895	0	0
ERR2092039	PRJEB11419	Amplicon	25502	United Kingdom	Male	47	24.81	D006262	0	0	0	0	0.555411	0.0674799	0.0570984	0	0.20763	0.363353	0.648845	0	0.020763	0.0467168	0	0.00519076	0.00519076	0.34259	0	0	0.0103815	0.0830522	0.00519076	0	0.0103815	0.0259538	0.321827	0.0155723	0	0.363353	0.0519076	0.124578	0.0103815	0.0155723	0.119387	0	0.757851	0	0.0155723	0	0
ERR209204	PRJEB1220	Metagenomics	0	Denmark	Female	59	36.7	D006262	0	0	0	0	0	0	0	0	0.1248	2.50484	0.34628	0	0	0	0	0	0	0	0	0	0	0	0	0	0	0	0	0	0	0	0	0	0	0	0	0	0	0	0	0	0
ERR2092040	PRJEB11419	Amplicon	30044	Belgium	Male	31	23.77	D006262	0	0	0.177117	0	0.0118078	0	0	0	0.0432952	0.00393592	0	0	0	0	0.00787185	0.0275515	0.00787185	0.0118078	0	0.00393592	0.00787185	0.0157437	0	0	0.0551029	0.0983981	0.645491	7.45464	0	0.0275515	0.267643	2.3773	0.051167	0.0826544	0.00393592	0	0.181052	0	0.0157437	0	0
ERR2092041	PRJEB11419	Amplicon	30546	United Kingdom	Female	56	27.34	D006262	0.057276	0.0038184	0.0229104	0	0.0801863	0.0038184	0	0	0.00763679	0.0878231	0	0	0.103097	0	0	0.00763679	0.0038184	0.0114552	0.0038184	0.0038184	0	0.0038184	0	0.0038184	0	0.038184	0.103097	0	0	0.0114552	0.0114552	0.0687311	0	0	0.0114552	0.0038184	0.347474	0	0.00763679	0	0
ERR209205	PRJEB1220	Metagenomics	0	Denmark	Female	59	36.7	D006262	0	0	0	0	0	0	0	0	0	0	0	0	0	0	0	0	0	0	0	0	0	0	0	0	0	0	0	0	0	0	0	0	0	0	0	0	0	0	0	0	0
ERR2092055	PRJEB11419	Amplicon	26747	United States of America	Male	33	29.16	D006262	0	0	1.19719	0	0.00430645	0	0.0301451	0	0.0473709	0.676112	0.077516	0	0.00861289	0.0172258	0	0.0129193	0.00861289	0.150726	0	0.0559838	0.00430645	0.00861289	0	0	0.0215322	0.038758	9.94359	0	0.559838	0.318677	0	0	0	0	0	0.0645967	1.48142	0.00430645	0.00861289	0	0
ERR2092058	PRJEB11419	Amplicon	30082	United States of America	Female	62	20.53	D006262	0	0	0	0	0.400466	0.0419092	0.0745052	0	0.116414	2.70081	0.274738	0	5.11292	0.0186263	0	0.0465658	0.032596	0.358556	0.00465658	0	12.759	1.42491	0.00465658	0	0.0791618	0.0605355	1.17346	0.00931315	0.00465658	1.41094	0	0	0	0	0.00931315	0.232829	0.763679	0.00465658	0.111758	0.00465658	0
ERR2092065	PRJEB11419	Amplicon	38842	Canada	Male	58	22.38	D006262	0	0	0.50423	0	0.225576	0.0464422	0.0066346	0	0.033173	1.49942	0.235528	0	0.0199038	0.0033173	0	0	0.0033173	0.182451	0	0	0	0.136009	0	0	0.0232211	0.0132692	0.955382	0.0066346	0.0033173	0.942113	0	0	0	0	0.0033173	0.0033173	0.653508	0.0033173	0.0563941	0	0
ERR209207	PRJEB1220	Metagenomics	0	Denmark	Male	49	22.7	D006262	0	0	0	0	0	0	0	0	0	0	0	0	0	0	0	0	0	0	0	0	2.57027	0	0	0	0	0	0	0	0	0	0	0	0	0	0	0	0	0	0	0	0
ERR2092076	PRJEB11419	Amplicon	32345	United States of America	Male	57	23.67	D006262	0.00797512	0	0	0	0.00797512	0	0.00398756	0	1.36773	2.25297	0	0.00398756	0.0518383	0.0239254	0	0.0398756	0.0598134	0.0837387	0	0.0159502	0.00797512	0.00398756	0.00398756	0	0.00797512	0.0199378	3.26182	0	0	0	0	0	0.0398756	0.0199378	0	0.00797512	0.422681	0	0.203366	0.00398756	0
ERR2092078	PRJEB11419	Amplicon	34286	United States of America	Male	64	23.18	D006262	0.0811124	0	0.00772499	0	0.281962	0.189262	0.112012	0	0.366937	1.81924	0.421012	0	0.0811124	0.0038625	0	0	0	0.10815	0	0.0038625	0.0038625	0	0.0038625	0	0.112012	0.957899	2.59173	0.00772499	0.0038625	0.969486	0	0	0.038625	0.00772499	0	0	0.475087	0	0.0733874	0.0038625	0
ERR2092079	PRJEB11419	Amplicon	28480	United States of America	Male	64	23.18	D006262	1.07023	0	0.0305779	0	1.60024	0.214045	0.244623	0	0.407706	1.89583	0.341453	0	0.0815411	0.015289	0.00509632	0.00509632	0.00509632	0.198757	0	0.00509632	0.00509632	0	0	0	0.147793	1.04475	2.17613	0.00509632	0	0.947916	0	0	0.0203853	0.0101926	0.0101926	0.00509632	0.591173	0.0101926	0.0458669	0	0
ERR2092089	PRJEB11419	Amplicon	32776	United States of America	Male	55	30.92	D006262	0	0.307163	0.0368596	0	0.229348	0.757669	0.016382	0	0.180202	1.35971	0.0737191	0	0.0614326	0.0655281	0	0.0122865	0.00409551	1.31466	0	0	0.995208	0.00409551	0	0	0.0819101	2.71123	1.7365	0	0	0.372691	0	0	0	0	1.60544	0	2.08871	0.0122865	0.0491461	0.00409551	0
ERR209209	PRJEB1220	Metagenomics	0	Denmark	Female	45	25.4	D006262	0	0	0	0	0.12962	0	0	0	0	2.32252	0	0	0	0	0	0	0	0	0	0	12.8766	1.16245	0	0	0	0	0	0	0	0	0	0	0	0	0	0	0	0	0	0	0
ERR2092091	PRJEB11419	Amplicon	29761	United States of America	Female	56	24.96	D006262	0	0.00418305	0.00418305	0	6.37079	0.209153	0.079478	0	0.485234	2.80264	0.606542	0.0125492	0.0962102	0.0501966	0	0.0167322	0.0334644	0.39739	0	0	0.00418305	0.0167322	0.00418305	0	6.04869	0.0250983	4.94855	0.0167322	0	0.0501966	0	0.0543797	0	0.00418305	0.230068	0	0.430854	0	0.0418305	0.00418305	0
ERR2092094	PRJEB11419	Amplicon	26909	Canada	Male	51	28.06	D006262	0	0	0.00608162	0	7.05467	0.00608162	0.176367	0	0.431795	0.0608162	0.115551	0	0.00608162	0.0912242	0	0	0.00608162	0.0243265	0.0182448	0	0	0.304081	0	0	0	0.0121632	0.0973058	0	0	0	0	0.158122	0	0.00608162	0	0.0547345	0.808855	0.0182448	0.255428	0.0182448	0
ERR2092103	PRJEB11419	Amplicon	34247	United States of America	Female	53	30.34	D006262	0.0872254	0.527317	0.019824	0.00792958	0.999128	0.00396479	0.0277535	0	0.610578	1.17358	1.1934	0	0.0436127	0.019824	0.0118944	0.103085	0.107049	0.265641	0	0.0158592	0.0118944	0.225993	0.00396479	0	0.0832606	0.0436127	7.9613	0.00792958	0	0.00792958	0	0	0.0118944	0	0	0.126873	1.47094	0.0118944	0.285465	0.00396479	0
ERR2092104	PRJEB11419	Amplicon	28506	United States of America	Male	51	25.94	D006262	0.00454194	0	0	0.00454194	0.0681292	0	0	0	0.0136258	0.286143	0.0499614	0	0.00454194	0.18622	0	0.0227097	0.0227097	0.376981	0.00454194	0	0	0.00908389	0	0	0.00908389	0.831176	0.440569	0.00908389	0	0	0	0	0	0	0	0.0772131	0.940183	0	0.0953808	0.00908389	0
ERR2092111	PRJEB11419	Amplicon	30324	United States of America	Female	19	22.86	D006262	0	0	0	0	0	0.114012	0.0646068	0	0.102611	3.87641	0	0	0.0304032	0.057006	0.019002	0	0.0038004	0.0988105	0.0038004	0	0.0114012	4.13104	0	0.0038004	0.0304032	0.0304032	15.8895	0.0038004	0	0.0038004	0	1.55436	0.038004	0.0760081	1.27694	0.0038004	1.41755	0.0114012	0.038004	0	0
ERR209213	PRJEB1220	Metagenomics	0	Denmark	Male	54	32.5	D006262	0	0	0	0	0	0	0	0	0	0	0	0	0	0	0	0	0	0	0	0	0.27254	0	0	0	0	26.3741	1.14235	1.94255	0	0	0	0	0	0	0	0	0	0	0	0	0
ERR209215	PRJEB1220	Metagenomics	0	Denmark	Female	49	20.5	D006262	0	0	0	0	0	0.1415	0	0	1.71484	0	0	0	0	0	0	0	0	0	0	0	0	0	0	0	11.1205	0	8.89753	0	0	0	0	0	0	0	0	0	0	0	0	0	0
ERR2092158	PRJEB11419	Amplicon	33221	United States of America	Female	50	27.44	D006262	0.00401816	0	0.0281271	0	0.00401816	0.0441998	0.261181	0	0.333507	1.90059	0.622815	0.00401816	0.0843814	0.00803632	0	0	0.0160726	0.140636	0	0	0.0281271	0.00401816	0	0.0200908	0.00803632	0.675051	0.74336	0.00401816	0	2.33455	0.00803632	0	0	0	0.124563	0	0.200908	0	0.0281271	0.0120545	0
ERR2092159	PRJEB11419	Amplicon	30634	United States of America	Female	50	27.44	D006262	0	0	0.0679533	0	7.18039	0.702184	0.579868	0	0.752016	4.77485	1.02383	0	0.376008	0.0860741	0	0.00453022	0.0135906	0.439431	0.0181209	0.040772	0.607049	0.0226511	0.00453022	0.00453022	0.063423	1.64447	1.50403	0.0181209	0.0543626	6.48274	0.0362417	0	0	0	0.117786	0	0.0498324	0	0.0135906	0.00906043	0
ERR2092160	PRJEB11419	Amplicon	29696	United States of America	Female	50	27.44	D006262	0.00470433	0	0.0752693	0	0.898528	0.301077	0.197582	0	0.225808	1.98993	0.357529	0	0.296373	0.0188173	0.00470433	0.00940867	0	0.376347	0.014113	0	0.413981	0.00940867	0.00470433	0.014113	0.042339	1.70297	0.931458	0.0329303	0.014113	3.30244	0	0.00940867	0.00470433	0	0.14113	0	0.291669	0	0.056452	0.0235217	0
ERR2092161	PRJEB11419	Amplicon	26455	United States of America	Female	50	27.44	D006262	0	0	0.623157	0	14.2992	0.205864	0.856841	0	0.550826	3.60541	1.1406	0.0055639	0.294887	0.205864	0	0	0.0055639	1.01263	0.0222556	0	0.506315	0.0111278	0	0.0055639	0.0389473	1.63022	0.990374	0.0166917	0.0222556	3.72225	0.0500751	0.0278195	0.0055639	0	0.12797	0	0.22812	0	0.0389473	0.0222556	0
ERR2092162	PRJEB11419	Amplicon	46383	United States of America	Male	48	25.37	D006262	0.00884643	0	0.306676	0	0.516042	0.39514	0.0530786	0	0.946568	1.38594	0.277188	0.0117952	0.120901	0.0294881	0.00294881	0	0.00294881	0.409884	0.00294881	0.00294881	0.0294881	0.00589762	0	0.0117952	0.0117952	0.572069	0.342062	0.014744	0.0117952	1.14119	0.00294881	0.0176929	0.00294881	0	0.00884643	0.00589762	0.398089	0.00294881	0.0117952	0	0
ERR2092164	PRJEB11419	Amplicon	23314	United States of America	Male	48	25.37	D006262	0	0	0.0548637	0	0.9656	0.340155	0.0219455	0	1.10276	1.08081	0.0822955	0.0109727	0.0768091	0	0	0.00548637	0.00548637	0.153618	0	0	0	0	0	0.0274318	0	0.916223	0.307237	0.0164591	0.0109727	1.1686	0	0.0109727	0.00548637	0.00548637	0.0109727	0.00548637	0.263346	0	0.0274318	0	0
ERR2092165	PRJEB11419	Amplicon	28279	United States of America	Male	48	25.37	D006262	0	0	0.105718	0.00459643	0.211436	0.59294	0.0137893	0	0.804376	1.50763	0.473433	0	0.1287	0.0275786	0	0	0.00459643	0.478029	0.00459643	0.00459643	0.0459643	0.00459643	0.00459643	0.0183857	0	0.827358	0.487222	0	0.0183857	1.60875	0	0.00919287	0.00459643	0	0	0.00919287	0.358522	0	0.0275786	0.0137893	0
ERR209217	PRJEB1220	Metagenomics	0	Denmark	Male	64	30.6	D006262	0	0	0	0	0	0	0	0	0	0.68546	0	0	0	0	0	0	0	0	0	0	5.15805	0	0	0	0	0	0.87625	0	0	0	0	0	0	0	0	0	0	0	0	0	0
ERR2092182	PRJEB11419	Amplicon	31904	United States of America	Male	49	23.75	D006262	0.0968289	0	0	0	0.0121036	2.31179	0.0766562	0	0.330832	0.528524	0.00806907	0	0.0282417	0.00403454	0	0.0322763	0.0161381	0.476075	0	0.00403454	0.00806907	0.00403454	0	0.0363108	0.0201727	0	0.714113	0.0201727	0.00403454	0.330832	0	0	0	0	0	0.270314	0.637457	0.00806907	0.282418	0	0
ERR2092183	PRJEB11419	Amplicon	22352	United States of America	Male	49	23.75	D006262	0.0646877	0	0	0	0.0431251	4.52095	0.337814	0	3.54345	1.43032	0.0575002	0	0.115	0	0	0.0359376	0.014375	1.66032	0.014375	0.00718752	0	0	0	0	0.0215626	0.014375	1.11407	0.00718752	0.00718752	0.0646877	0	0	0	0	0.0503127	0.136563	0.86969	0.0503127	0.330626	0.014375	0
ERR2092185	PRJEB11419	Amplicon	27718	United States of America	Male	49	23.75	D006262	0.0959984	0	0	0	0.0606306	1.23282	0.101051	0	0.464834	0.49515	0.0707356	0	0.055578	0	0	0.0151576	0.00505255	0.697251	0.0101051	0	0.00505255	0.0202102	0	0.0101051	0.0252627	0.0252627	0.434519	0.166734	0	0.31831	0	0	0	0	0	0.136419	0.505255	0.0151576	0.156629	0.0202102	0
ERR209219	PRJEB1220	Metagenomics	0	Denmark	Female	69	34.8	D006262	0	0	0	0	0	0	0	0	0	0	0	0	0	0	0	0	0	0	0	0	12.613	0.30553	0	0	0	0	0.14363	5.25829	0	0	0	0	0	0	0	0	0	0	0	0	0
ERR2092190	PRJEB11419	Amplicon	33647	United States of America	Male	27	21.22	D006262	0	0.00418971	1.49992	0	1.21083	0.0209485	0.0544662	0	0.758337	3.47327	0.456678	0.00418971	0.0251383	0.0586559	0	0.0167588	0.029328	0.121502	0.00418971	0.0921736	0.0125691	1.38679	0.00418971	0	0.201106	20.6678	3.51517	4.5584	0.00837942	0.163399	0	0	0	0	0.0502765	0.00418971	1.303	0	0.0670354	0.00418971	0
ERR2092192	PRJEB11419	Amplicon	26891	United States of America	Male	42	30.27	D006262	0.142337	0	0.00569346	0	2.50512	0.239125	0.814165	0	0.113869	1.59417	0.239125	0	0.0910954	0.0170804	0	0.0455477	0.0455477	0.711683	0.00569346	0.0341608	0	0.0170804	0.00569346	0	0.00569346	0.0227739	3.95126	0	0.00569346	0.757231	0	0.00569346	0.0170804	0.00569346	0.142337	0.0569346	0.472558	0	0.239125	0.0512412	0
ERR2092193	PRJEB11419	Amplicon	26561	United States of America	Male	42	30.27	D006262	0.00596019	0.0178806	0	0	5.6741	0.470855	0.363571	0	0.154965	1.22184	0.113244	0	0.0178806	0.0417213	0	0.0417213	0.0178806	0.739063	0.0119204	0.00596019	0.00596019	0.0238407	0	0	0.0238407	0.0238407	2.06818	0.00596019	0	1.07283	0	0	0.0178806	0	0.0834426	0.0536417	0.864227	0.00596019	0.226487	0.0357611	0
ERR2092194	PRJEB11419	Amplicon	24008	United States of America	Male	42	30.27	D006262	0	0	0.00520427	0	0.135311	0.0936768	0.078064	0	0.0832683	0.395524	0.145719	0	0.00520427	0.457976	0	0.00520427	0	0.0936768	0	0.00520427	0.0208171	0.0156128	0	0	0.0676555	0.0728597	5.55295	0.00520427	0	0.884725	0	0	0	0	0.0156128	0.00520427	0.150924	0	0.0416341	0	0
ERR2092195	PRJEB11419	Amplicon	27911	United States of America	Male	42	30.27	D006262	0	0	0.00522248	0.010445	1.68686	1.47274	0.772927	0	0.302904	1.64508	0.349906	0	0.130562	0.0365573	0	0.010445	0.0313349	0.678922	0.00522248	0	0	0.0261124	0.00522248	0	0.0156674	0.0574473	8.55442	0.0156674	0.00522248	1.74953	0	0	0	0.00522248	0.0470023	0.0156674	0.475245	0	0.0470023	0.0208899	0
ERR209220	PRJEB1220	Metagenomics	0	Denmark	Female	69	34.8	D006262	0	0	0	0	0	0	0	0	0	0.05077	0	0	0	0	0	0	0	0	0	0	13.1678	0.71945	0	0	0	0	0.75186	1.86753	0	0	0	0	0	0	0	0	0	0	0	0	0
ERR2092205	PRJEB11419	Amplicon	26269	United States of America	Female	24	16.97	D006262	0	0	2.05811	0	0.0127437	0.00637186	0.00637186	0	0.490633	0.0955779	0	0	0.0382312	0.0573468	0	0	0	0.0892061	0.00637186	0.00637186	0.044603	6.41009	0.0254874	0.0127437	0.0828342	0.127437	10.6665	0.0191156	0.00637186	0	0	0	0	0	0.573468	0.0318593	0.420543	0	0.261246	0	0
ERR2092208	PRJEB11419	Amplicon	26957	United States of America	Female	24	16.97	D006262	0	0.00773455	2.22755	0.00773455	0.0541419	0	0	0	0.270709	0.146956	0.0386728	0	0.0232037	0.0232037	0	0	0.00773455	0.162426	0.0154691	0.0386728	0.08508	1.84856	0.0386728	0	0.0928146	0.201098	5.78544	0.572357	0.0309382	0.0232037	0	0	0	0	0.309382	0.0464073	5.05066	0	0.262975	0	0
ERR209221	PRJEB1220	Metagenomics	0	Denmark	Female	49	24.9	D006262	0	0	0	0	0	0	0	0	0	0.48346	0	0	0	0	0	0	0	0	0	0	0	0.81256	0	0	0	0	0.80885	0	0	0	0	0	0	0	0	0	0	0	0	0	0
ERR2092211	PRJEB11419	Amplicon	28408	United States of America	Female	26	18.65	D006262	0	0	0.692206	0	0.142234	0.00474113	0.00948227	0	0.0142234	0.573677	0.142234	0	0.00474113	0.00474113	0	0.0189645	0.0189645	0.203869	0	0	0.0142234	0.426702	0.0142234	0	0.0426702	0.142234	4.20064	0.00948227	0.184904	0.123269	0	0.00474113	0.0331879	0.0189645	0.521525	0.0142234	1.04305	0.00474113	0.0284468	0	0
ERR2092212	PRJEB11419	Amplicon	35911	United States of America	Male	26	23.12	D006262	0	0	0.20363	0	2.73848	0.733771	0.119369	0	0.382684	1.02868	0.670575	0.00351087	0.0140435	0.0105326	0	0.0245761	0.0175543	0.0456413	0.00351087	0.00351087	0.0140435	0.00702173	0.00351087	0.00351087	0.140435	0.0807499	8.71397	0.0105326	0.00351087	0.00702173	0.0386195	0.052663	0	0.00351087	0.0912825	0	0.670575	0	0.0245761	0	0
ERR2092215	PRJEB11419	Amplicon	31468	United States of America	Male	28	25.07	D006262	0	0	0.0128518	0	0.539776	0	0	0	0.0856788	0.102815	0.00856788	0	0.00428394	0.0471233	0.0128518	0	0	0.102815	0	0	0.00428394	0.00428394	0	0	0	0.0171358	0.291308	0.00856788	0	0	0	0.00428394	0	0.00428394	0.0471233	0.0171358	0.762541	0	0.0514073	0	0
ERR2092216	PRJEB11419	Amplicon	41173	United States of America	Male	28	25.07	D006262	0	0	0.00589345	0	3.55375	0.00589345	0.17975	0	2.77287	2.23951	0.330033	0.00589345	0.0442008	0.0206271	0	0	0	0.200377	0	0.0147336	0.0500943	0.0206271	0.0147336	0.00294672	0.0618812	0.0913484	2.39274	0.0176803	0.00294672	0.00589345	0	0.00294672	0	0.00589345	0.165017	0.0176803	0.562824	0.00294672	0.0913484	0	0
ERR2092220	PRJEB11419	Amplicon	26983	United States of America	Male	42	23.81	D006262	0	0.881235	0.0230388	0	0.351342	0.253427	0.351342	0	0.529893	2.10805	0.645087	0	0.138233	0.0345582	0.00575971	0	0	0.097915	0	0	0.0172791	0.0287985	0.00575971	0	0.0115194	3.91084	6.60638	0.0691165	0	1.45721	0	0.0172791	0.0115194	0.0230388	0.0287985	0.0633568	0.817878	0	0.0172791	0.00575971	0
ERR2092223	PRJEB11419	Amplicon	27581	United States of America	Male	42	23.81	D006262	0	1.14625	0	0	0	0.0428062	0.171225	0	0.323424	1.27467	0.537455	0	0.0475624	0.0142687	0	0	0	0.0665874	0	0.00951249	0.00475624	0	0.00475624	0	0.0237812	4.03805	8.62782	0.00951249	0.00475624	1.2937	0	0.00475624	0.0142687	0.019025	0.0665874	0.0142687	1.07015	0	0.00475624	0	0
ERR209223	PRJEB1220	Metagenomics	0	Denmark	Female	49	36.9	D006262	0	0	0	0	0	0	0	0	0	0	0	0	0	0	0	0	0	0	0	0	0	0	0	0	0	0	0	0	0	0	0	0	0	0	0	0	0	0	0	0	0
ERR209224	PRJEB1220	Metagenomics	0	Denmark	Female	49	36.9	D006262	0	0	0	0	0	0	0	0	0	0	0	0	0	0	0	0	0	0	0	0	0.0127	0	0	0	0	0.0023	0	0	0	0	0	0	0	0	0	0	0	0	0	0	0
ERR2092243	PRJEB11419	Amplicon	26781	United States of America	Male	29	23.43	D006262	0	0	0.245364	0	0.00943708	0.0707781	0.235927	0	0.0471854	0.188742	0.471854	0	0.0754966	0.00943708	0	0.0141556	0.00471854	0.0519039	0	0.00471854	0.188742	0.00943708	0.0188742	0.00943708	0.0849337	11.2726	5.73774	0.0141556	0.306705	1.16076	0	0.00471854	0.0283112	0.0141556	0.155712	0.00471854	0.707781	0	0.113245	0	0
ERR209225	PRJEB1220	Metagenomics	0	Denmark	Female	65	20	D006262	0	0	0	0	0	0.41506	0	0	0	0.31282	0	0	0	0	0	0	0	0	0	0	1.30668	0.36091	0	0	0	0	1.00289	21.3201	0	0	0	0	0	0	0	0	0	0	0	0	0
ERR209226	PRJEB1220	Metagenomics	0	Denmark	Female	65	20	D006262	0	0	0	0	0	0.15851	0	0	0	0.04034	0	0	0	0	0	0	0	0	0	0	1.57575	0.43799	0	0	0	0	1.62287	22.7489	0	0	0	0	0	0	0	0	0	0	0	0	0
ERR2092260	PRJEB11419	Amplicon	37419	United States of America	Female	29	24.8	D006262	0	0.0275634	2.26939	0	0.0826902	0.0137817	0.151599	0	1.42411	3.19276	0.413451	0.0091878	0.0321573	0.0137817	0.0045939	0.10566	0.0735024	0.29401	0.0045939	0.0275634	0.0275634	3.70728	0.0091878	0.0045939	0.0872841	0.101066	13.4785	0.0505329	0	2.83903	0	0	0.0275634	0.0275634	0.569643	0	1.57111	0.0183756	0.101066	0	0
ERR2092261	PRJEB11419	Amplicon	32841	United States of America	Female	29	24.8	D006262	0	0.0175142	1.40697	0	0.385311	0	0.0408664	0	1.23183	1.69887	0.251036	0	0.0175142	0.0642186	0	0.0350283	0.0758947	0.326931	0.00583805	0.0525425	0.0291903	2.67967	0	0	0.128437	0.151789	6.26423	0.0525425	0.00583805	1.84482	0	0	0	0	0.216008	0.0116761	1.58211	0.0175142	0.0992469	0.0116761	0
ERR2092265	PRJEB11419	Amplicon	23153	United States of America	Male	34	23.81	D006262	0	0	0.0398384	0.0056912	0.182118	0.0341472	0.0910591	0	0.0341472	1.29759	0.893518	0	0.0398384	0.0056912	0	0	0.0341472	0.210574	0	0	0.0398384	0.056912	0.0113824	0	3.50578	6.94326	3.35781	0.0170736	0.0056912	1.03011	0	0	0	0	0.0910591	0.14228	0.66587	0.0056912	0.147971	0	0
ERR2092266	PRJEB11419	Amplicon	39030	United States of America	Male	34	23.81	D006262	0	0.00389241	0.046709	0	0.101203	0.182943	0.163481	0	0.147912	1.3351	1.38959	0	0.0389241	0.00389241	0	0.0272469	0.0233545	0.432058	0.00778483	0	0.0194621	0.319178	0	0.00389241	4.37507	3.04387	1.5375	0.00389241	0.0155697	0.891363	0	0.00389241	0.00389241	0	0.0428165	0.159589	0.778483	0.00778483	0.179051	0.00778483	0
ERR2092267	PRJEB11419	Amplicon	22874	United States of America	Female	31	27.27	D006262	0	0.00572705	1.64366	0	0.274898	2.82344	0.00572705	0	0.280625	1.98729	0.0458164	0	0.0916328	0	0.00572705	0.00572705	0.0114541	0.125995	0.00572705	0.0229082	0.0343623	1.31149	0.0114541	0	0.120268	0.0744516	3.30451	0	0	0.0343623	0	0	0	0	0.137449	0.0229082	0.927782	0	0.0973598	0	0
ERR2092269	PRJEB11419	Amplicon	30487	United States of America	Female	31	27.27	D006262	0	0.00428394	1.31945	0	0.214197	2.05201	0.0128518	0	0.295592	2.00488	0.0514073	0	0.0599752	0.0257036	0	0.00428394	0.00856788	0.145654	0	0.0171358	0.0299876	0.698282	0.00428394	0.00428394	0.0599752	0.0514073	1.70501	0.0128518	0.00428394	0.0642591	0	0	0	0	0.248468	0.068543	0.946751	0	0.145654	0	0
ERR2092270	PRJEB11419	Amplicon	22526	United States of America	Female	31	27.27	D006262	0	0.0384721	2.84144	0	0.0824402	1.19264	0.00549602	0	0.142896	1.1102	0.010992	0	0.0329761	0.016488	0	0.0219841	0	0.241825	0	0.016488	0.0439681	0.434185	0.010992	0	0.0549602	0.0604562	6.32042	0.010992	0.00549602	0.00549602	0	0	0	0	0.571586	0.0494641	1.00027	0	0.126408	0.00549602	0
ERR2092271	PRJEB11419	Amplicon	26532	United States of America	Female	38	26.49	D006262	0.0456274	0.116603	0.111534	0	0.086185	0.0557668	0.0152091	0	0.456274	1.47022	0.157161	0.0101394	0.0304183	0.0202788	0	0.0304183	0.0304183	0.258555	0	0.00506971	0.212928	0.035488	0.0202788	0.0304183	0.395437	4.91255	1.65779	0.0253485	0.968314	0	0	0	0	0	0.0304183	0.0912548	0.633714	0.00506971	0.121673	0	0
ERR2092272	PRJEB11419	Amplicon	41862	United States of America	Female	38	26.49	D006262	0.00623344	0.0841515	0.109085	0	0.0342839	0.00623344	0.00623344	0	0.215054	0.76983	0.127786	0.00311672	0.0342839	0.0155836	0	0.00935016	0.0187003	0.140252	0	0.00623344	0.152719	0.0187003	0	0.0124669	0.458158	3.16347	1.09085	0.0280505	0.545426	0.0124669	0	0	0	0	0.0124669	0.0810347	0.355306	0.021817	0.149603	0.00311672	0
ERR2092273	PRJEB11419	Amplicon	31129	United States of America	Female	38	26.49	D006262	0.00900212	0.157537	0.117027	0	0.076518	0.0135032	0.0180042	0	0.706666	1.39533	0.261061	0	0.139533	0.0225053	0	0.0180042	0.0405095	0.21155	0.00450106	0.00900212	0.34208	0.0225053	0.00450106	0.0135032	0.630148	5.08169	1.90845	0.0315074	1.18828	0.00450106	0	0	0	0	0.0405095	0.0495116	0.450106	0.00900212	0.148535	0	0
ERR2092274	PRJEB11419	Amplicon	27188	United States of America	Female	38	26.49	D006262	0	0.350699	0.244566	0	0.152277	0.0276868	0.0369157	0	0.138434	0.442988	0.0461446	0	0.0230723	0.00922892	0	0.0138434	0.0184578	0.0922892	0	0	0.230723	0.0138434	0	0.0276868	0.295326	2.27954	1.31974	0.0184578	0.452217	0.170735	0	0	0	0	0.0276868	0.110747	0.442988	0.0138434	0.179964	0	0
ERR2092275	PRJEB11419	Amplicon	23940	United States of America	Male	35	26.58	D006262	0	0	0.93588	0	0.012647	0.113823	0	0	0.0695586	1.01809	0.436322	0.00632351	0.0885292	0.00632351	0	0	0.00632351	0.0632351	0.00632351	0.025294	2.09941	0.0316176	0.00632351	0	0.0189705	0.0505881	3.33249	0.012647	0	0.392058	0	0.0189705	0.012647	0	0.23397	0	0.613381	0	0.0379411	0	0
ERR2092276	PRJEB11419	Amplicon	27720	United States of America	Male	35	26.58	D006262	0	0.00504719	1.0801	0	0.0100944	0.64604	0.00504719	0	0.146369	2.46303	0.918589	0	0.181699	0.0151416	0	0	0	0.16151	0	0.0201888	6.4705	0.0454247	0.00504719	0	0.0757079	0.0454247	3.31096	0.0100944	0	0.822692	0	0.0302831	0	0	0.393681	0	0.868117	0.0100944	0.0454247	0.00504719	0
ERR209228	PRJEB1220	Metagenomics	0	Denmark	Female	60	18.6	D006262	0	0	0	0	0	0	0	0	0	0	0	0	0	0	0	0	0	0	0	0	0	1.23403	0	0	0	0	0.68451	0	0	0	0	0	0	0	0	0	0	0	0	0	0
ERR209229	PRJEB1220	Metagenomics	0	Denmark	Female	50	38	D006262	0	0	0	0	0	0.16143	0	0	0	4.27829	0.21205	0	0	0	0	0	0	0	0	0	20.0874	0	0	0	0	0	0.13854	0	0	0	0	0	0	0	0	0	0	0	0	0	0
ERR2092292	PRJEB11419	Amplicon	24034	United States of America	Male	34	23.12	D006262	0	0.00498629	1.42109	0	0.0498629	0.0199452	0.00498629	0	0.0398903	0.548492	0.159561	0	0.0199452	0.00498629	0.00498629	0.00498629	0.00997258	0.104712	0	0	0.00498629	0.38893	0	0	1.05709	0.0299177	0.742957	0	0.428821	0.737971	0	0	0	0.00498629	0.159561	0.274246	0.942408	0	0.17452	0	0
ERR2092294	PRJEB11419	Amplicon	40766	United States of America	Female	30	22.6	D006262	0.00287836	0.0374187	7.35997	0	0.872143	0	0	0	1.73277	1.00455	0.0460538	0	0.0115134	0.0575672	0.00287836	0.0115134	0.00575672	0.126648	0	0	0.0115134	0.518105	0.00287836	0	0.0863508	0.031662	20.0737	0.00575672	0.00575672	0.00287836	0	0	0	0	0	0.0259052	1.44494	0	0.0143918	0.00287836	0
ERR209231	PRJEB1220	Metagenomics	0	Denmark	Female	60	22.6	D006262	0	0	0	0	0	0	0	0	0	0	0	0	0	0	0	0	0	0	0	0	0	0	0	0	0	0	0	0	0	0	0	0	0	0	0	0	0	0	0	0	0
ERR2092326	PRJEB11419	Amplicon	39890	United States of America	Male	19	20.98	D006262	0	0	0.815606	0	0.0273898	0	0.00912992	0	0.0121732	0.0121732	0	0	0.00304331	0	0	0.0517362	0.0152165	0.00608661	0.00608661	0	0.00912992	0.0243465	0.00608661	0.00912992	0.0152165	0.0760827	11.4459	0.0213031	0	0.00304331	0	0	0	0	0.149122	0.0426063	0.71822	0	0.0517362	0.00304331	0
ERR2092327	PRJEB11419	Amplicon	37437	United States of America	Male	19	20.98	D006262	0	0.00939202	0.876589	0	0.0219147	0	0	0	0.00626135	0.0156534	0	0	0	0.00626135	0	0.0563521	0.0688748	0.00313067	0.00939202	0	0.00626135	0.018784	0.00313067	0	0.0313067	0.109574	14.6766	0.00626135	0	0	0	0	0	0	0.122096	0.13775	2.29478	0	0.0845282	0.00939202	0
ERR2092329	PRJEB11419	Amplicon	45060	United States of America	Male	19	20.98	D006262	0	0	0.59455	0	0.00275255	0	0	0	0.00825764	0.0165153	0.00275255	0	0	0	0	0.261492	0.222956	0	0.00275255	0	0.00550509	0.0110102	0.00550509	0	0.0220204	0.0440407	6.25378	0.0247729	0	0.00825764	0	0	0	0	0.0853289	0.0990917	3.82329	0.00825764	0.0660611	0.00275255	0
ERR2092331	PRJEB11419	Amplicon	24354	United States of America	Male	19	23.01	D006262	0.0113501	0	0.0624255	0.0113501	1.02151	0.158901	0.0624255	0	0.0794507	1.48119	0.255377	0	0.0227002	0	0.0113501	0.0170251	0.0113501	0.119176	0.0170251	0.00567505	0.227002	0.0113501	0	0	0.0170251	3.40503	0.459679	0.153226	0	0.624255	0	0	0.0227002	0.0113501	0.00567505	0	1.50956	0	0.0908007	0	0
ERR2092332	PRJEB11419	Amplicon	32120	United States of America	Male	19	23.01	D006262	0	0	0.0896516	0	1.11851	0.153689	0.034153	0	0.0469604	1.17828	0.157958	0	0.0256148	0.0298839	0.00426913	0.0256148	0.0213456	0.456796	0	0.00853825	0.0981899	0.0170765	0	0.00853825	0.0170765	4.94365	0.448258	0.102459	0	1.10143	0	0	0.0128074	0.00853825	0.0128074	0	4.84973	0.0170765	0.14515	0.00853825	0
ERR2092334	PRJEB11419	Amplicon	35005	United States of America	Male	35	28.8	D006262	0	0	1.31391	0	3.49058	0	0.0316606	0	0.514485	2.70302	0	0	0.0158303	0.0158303	0.00395757	0.0593636	0.0474909	0.170176	0.00395757	0.027703	5.92449	0.0474909	0.00791515	0.00395757	0.870666	13.7882	6.85452	0.0118727	0.0118727	0	0	0	0	0	0.660915	0.00395757	1.38911	0.0395757	0.118727	0	0
ERR2092335	PRJEB11419	Amplicon	22111	United States of America	Male	35	28.8	D006262	0	0	0.363658	0	2.12829	0	0	0	0.339812	1.09097	0	0	0.0238464	0.0178848	0.00596161	0.208656	0.208656	0.113271	0	0.0119232	6.89758	0.0357696	0.00596161	0	0.751163	8.51914	4.17313	0.029808	0	0.00596161	0	0	0	0	0.166925	0.00596161	2.5158	0	0.220579	0.0238464	0
ERR2092336	PRJEB11419	Amplicon	30924	United States of America	Male	35	28.8	D006262	0	0.00888691	1.23084	0	0.382137	0	0.0444346	0	0.382137	1.20418	0	0	0.0266607	0	0	0.0844257	0.0666519	0.124417	0	0.0177738	15.6721	0.0533215	0.00444346	0	1.11086	12.2595	8.1804	0.0311042	0	0.00888691	0	0	0	0	0.582093	0	1.99511	0	0.0266607	0.00444346	0
ERR209234	PRJEB1220	Metagenomics	0	Denmark	Female	55	30.6	D006262	0	0	0	0	0	0	0	0	0	0	0	0	0	0	0	0	0	0	0	0	0	0	0	0	0	0	0	0	0	0	0	0	0	0	0	0	0	0	0	0	0
ERR2092346	PRJEB11419	Amplicon	37290	United States of America	Male	34	28.65	D006262	0	0	0	0	0.223297	0.1377	0.141422	0	0.491254	0.338668	0.59546	0	0.104205	0.0186081	0	0.107927	0.133978	0.0558243	0	0	0.0148865	1.51842	0.00744325	0	0.00372162	0.0148865	0.439151	0	0	0.234462	0	0	0.00744325	0.0111649	0.100484	0.889468	2.4786	0.00744325	0.982508	0.00744325	0
ERR2092347	PRJEB11419	Amplicon	35430	United States of America	Male	34	28.65	D006262	0	0.00401542	0.00401542	0	0.493897	0.0160617	0.164632	0	0.449727	0.562159	0.658529	0.00803084	0.116447	0.00803084	0	0.156601	0.156601	0.112432	0	0	0.0321234	0.654513	0.00401542	0.00803084	0.0240925	0.0562159	0.634436	0.0160617	0.00401542	0.160617	0	0	0.00401542	0.00401542	0.0401542	0.875361	2.37311	0	0.915516	0.00401542	0
ERR2092360	PRJEB11419	Amplicon	33567	United States of America	Male	41	26.61	D006262	0	0	1.56179	0	0.0113999	0	0.00379997	0	0.0645995	0.364797	0.0607995	0	0.00759994	0	0	0.0151999	0.0417997	0.0341997	0.00379997	0.0189998	8.76653	0.110199	0.0151999	0.00759994	0.186199	18.901	3.15397	0.0227998	0.281198	0.0151999	0	0.00379997	0	0.0113999	0.117799	1.39839	1.35659	0	1.61879	0.0151999	0
ERR2092361	PRJEB11419	Amplicon	28510	United States of America	Male	41	26.61	D006262	0	0.0143713	1.02515	0.00479042	0.0431138	0.00479042	0.00479042	0	0.0479042	0.306587	0.0191617	0	0.00958084	0	0.00479042	0.22515	0.220359	0.0622755	0.00479042	0.00479042	3.88982	0.105389	0.00958084	0	0.0431138	9.50419	1.33174	0.0191617	0.100599	0.0191617	0.11976	0.0143713	0.091018	0.0526946	0.0814371	1.37485	2.96527	0	2.2994	0.0287425	0
ERR2092362	PRJEB11419	Amplicon	23958	United States of America	Male	41	26.61	D006262	0	0	2.2245	0	0.968734	0	0.00512558	0	0.184521	0.902101	0.107637	0	0.0153767	0.0102512	0	0.0563813	0.0615069	0.128139	0	0.0205023	7.78063	0.164018	0.0153767	0	0.0922604	14.6694	2.22963	0.0102512	0.389544	0.00512558	0	0	0.0102512	0.0102512	0.215274	0.522809	1.57868	0	1.08662	0.0102512	0
ERR2092363	PRJEB11419	Amplicon	34320	United States of America	Male	45	22.24	D006262	0	0	0.340732	0	1.20676	0.738252	0.331267	0	0.236619	2.54129	1.59481	0	0.0662534	0.0141972	0	0.0757181	0.0993801	0.553689	0	0.00946477	0.00473238	0.00946477	0.00473238	0	1.83616	0.061521	2.75425	0.0378591	0	7.70905	0.00473238	0.482703	0	0.0141972	0.0283943	0.00473238	1.14997	0.00946477	0.0993801	0	0
ERR2092364	PRJEB11419	Amplicon	25937	United States of America	Male	45	22.24	D006262	0	0.00637511	0.191253	0	0.388882	0.86064	0.210379	0	0.114752	1.72766	1.3579	0	0.0127502	0.0127502	0	0.0446258	0.0191253	0.733138	0.00637511	0	0	0.0446258	0	0	4.62833	0.0127502	2.38429	0.0191253	0	13.2092	0	0.28688	0	0.0191253	0.0446258	0.00637511	0.828764	0	0.0701262	0.00637511	0
ERR2092366	PRJEB11419	Amplicon	26627	United States of America	Male	45	22.24	D006262	0	0	0.90621	0	0.272419	0.227942	0.205704	0	0.0722744	1.05632	0.328015	0	0.038917	0.0166787	0	0.0166787	0.0222383	0.444766	0	0	0.00555957	0.0111191	0	0	0.744982	0.0444766	2.92433	0.0111191	0	6.62701	0	0.111191	0	0	0.0555957	0.0166787	0.722744	0	0.0667149	0.0111191	0
ERR2092368	PRJEB11419	Amplicon	26060	United States of America	Female	35	23.91	D006262	0	0	0.0667146	0	0.0564508	0.738992	0.246331	0	0.256594	2.88925	0.810839	0	0.0821102	0.0102638	0	0.0153957	0	0.246331	0	0.0102638	0.0359232	0.00513189	0.0102638	0	0.0256594	2.04249	0.939136	11.2388	0	0.677409	0	0	0	0.00513189	0.179616	0.133429	1.34969	0	0.153957	0.00513189	0
ERR209237	PRJEB1220	Metagenomics	0	Denmark	Female	59	36.5	D006262	0	0	0	0	0	0	0	0	0	0	0	0	0	0	0	0	0	0	0	0	0	0	0	0	0	0	2.86839	0	0	0	0	0	0	0	0	0	0	0	0	0	0
ERR2092386	PRJEB11419	Amplicon	30576	United States of America	Female	40	25.02	D006262	0	1.4302	0.0203732	0.0081493	0.0162986	0.562301	0.138538	0	0.277076	2.21661	0.0081493	0	0.0162986	0.00407465	0	0	0.00407465	0.183359	0	0.00407465	0.0122239	0.92902	0.00407465	0	0.0366718	0.0774183	9.29835	0.0285225	0	0.0122239	0	0	0	0	0.297449	0.0122239	1.06756	0	0.110015	0	0
ERR2092388	PRJEB11419	Amplicon	24045	United States of America	Female	40	25.02	D006262	0	0.901699	0.00521213	0	0.00521213	0.427395	0.0469092	0	0.161576	1.25091	0.0104243	0	0.00521213	0.0156364	0	0	0.0104243	0.119879	0	0.0104243	0.0156364	1.49067	0	0	0.0469092	0.0833941	9.97602	0.0260607	0	0	0	0	0	0	0.370062	0	0.625456	0	0.0573335	0	0
ERR209239	PRJEB1220	Metagenomics	0	Denmark	Female	60	21.6	D006262	0	0	0	0	0	0	0	0	0	0	0	0	0	0	0	0	0	0	0	0	0	0	0	0	0	0	0	0	0	0	0	0	0	0	0	0	0	0	0	0	0
ERR2092394	PRJEB11419	Amplicon	35710	United States of America	Female	25	21.61	D006262	0	0.00691706	0.397731	0	2.62503	1.16898	0.0172927	0	0.1418	1.66701	0.937262	0	0.0345853	0.0103756	0	0.0138341	0.0103756	0.0899218	0	0.0103756	0	0.688248	0.0103756	0	0.0311268	0.0899218	10.4863	0.0138341	0.0172927	0.00345853	0	0	0.0242097	0.0380439	0.110673	0.00691706	0.892301	0	0.0449609	0.00345853	0
ERR2092396	PRJEB11419	Amplicon	37898	United States of America	Female	25	21.61	D006262	0	0	0.587793	0.00326552	0.0359207	1.14293	0.00979656	0	0.088169	2.12259	0.355942	0	0.0489828	0.0130621	0	0.0457173	0.0261242	0.127355	0	0.00979656	0.00326552	1.31927	0.00326552	0	0.0228586	0.0620449	4.92767	0.00979656	0.0228586	0.00653104	0.00326552	0	0.0130621	0.00653104	0.404924	0	1.74705	0.00326552	0.0783725	0.0130621	0
ERR209240	PRJEB1220	Metagenomics	0	Denmark	Female	60	21.6	D006262	0	0	0	0	0	0	0	0	0	0.5854	0	0	0	0	0	0	0	0	0	0	0	0.27291	0	0	3.24114	0	0	0	0	0	0	0.03814	0	0	0	0	0	0	0	0	0
ERR2092405	PRJEB11419	Amplicon	28483	United States of America	Female	27	25.1	D006262	0	0	0.0102749	0	0.0154123	0	0	0	0.0102749	0.0102749	0.00513743	0	0.00513743	0.00513743	0	0.292833	0.251734	0.0667865	0	0	0.0102749	0.0102749	0	0	0.0308246	0.0821988	3.52427	0.0154123	0.00513743	0.0154123	0.00513743	0.0154123	0.00513743	0.00513743	0.0410994	0.00513743	1.52068	0	0.0308246	0.00513743	0
ERR209241	PRJEB1220	Metagenomics	0	Denmark	Female	55	23	D006262	0	0	0	0	0	0	0	0	0	0	0	0	0	0	0	0	0	0	0	0	0	0	0	0	0	0	37.1304	0	0	0	0	0	0	0	0	0	0	0	0	0	0
ERR2092419	PRJEB11419	Amplicon	27200	United States of America	Male	30	23.96	D006262	0	0.0179469	2.29271	0	0.0179469	0	0.00897344	0	0.134602	0.0269203	0	0	0	0.0134602	0	0	0.00448672	0.0942211	0	0.0224336	0.00448672	1.75431	0	0.00448672	0.0448672	0.107681	8.32735	0	0	0.130115	0	0.0224336	0.0628141	0.0224336	0.157035	0.0628141	2.79074	0	0.26023	0.00448672	0
ERR209242	PRJEB1220	Metagenomics	0	Denmark	Female	55	23	D006262	0	0	0	0	0.85593	0	0	0	0	0	0	0	0	0	0	0	0	0	0	0	0	0	0	0	0	0	21.5088	0	0	0	0	0	0	0	0	0	0	0	0.00748	0	0
ERR2092424	PRJEB11419	Amplicon	30349	United States of America	Female	27	21.97	D006262	0.688216	0	1.11891	0	0.222005	0.0044401	0.0532812	0	0.594974	1.42083	0.617174	0	0.044401	0	0	0.0310807	0.0310807	0.0799219	0	0	0.0266406	0.0133203	0	0.0222005	0.0266406	4.04493	2.87275	0.0177604	0.0044401	0.244206	0	0.0399609	0	0.0044401	0.159844	0	0.541693	0.0222005	0.0222005	0.0177604	0
ERR2092426	PRJEB11419	Amplicon	28845	United States of America	Male	26	26.54	D006262	0	0	0	0	0.0868229	0.00667869	0	0	0.467508	0.774728	0.126895	0	0.00667869	0.00667869	0	0.0200361	0.0133574	0.300541	0.00667869	0.00667869	0.0133574	0.173646	0.00667869	0	1.08863	0.0868229	10.7527	0.0333934	0.768049	0	0	0	0.0133574	0	0.4074	0.0601082	1.26227	0	0.120216	0	0
ERR2092427	PRJEB11419	Amplicon	25703	United States of America	Male	26	26.54	D006262	0	0	0	0	0.451833	0	0	0	1.2191	1.84143	0.161978	0	0	0	0.00852515	0.00852515	0	0.341006	0	0	0.0682012	0.26428	0.0170503	0	1.71355	0.170503	15.2089	0.0170503	0.835465	0.00852515	0	0.00852515	0.00852515	0	0.801364	0.0767263	1.22762	0	0.187553	0	0
ERR2092428	PRJEB11419	Amplicon	34847	United States of America	Male	26	26.54	D006262	0	0	0.0159659	0	0.207557	0	0	0	0.675891	1.31453	0.0957956	0	0.0212879	0	0	0.0638638	0.0957956	0.292709	0	0.010644	0.0266099	0.186269	0.00532198	0.00532198	0.718467	0.101118	9.38265	0.0212879	0.702501	0.00532198	0	0.00532198	0.010644	0.0159659	0.319319	0.0585418	1.87866	0	0.228845	0	0
ERR2092429	PRJEB11419	Amplicon	27842	United States of America	Male	32	27.46	D006262	0	0	0.86252	0	0.00435616	0.392054	0.187315	0	1.48981	0.0871232	0.00435616	0.00871232	0.0130685	0.00871232	0	0.0217808	0.0130685	0.00871232	0.00871232	0	0.0740547	3.38038	0.0217808	0	0.156822	0.0566301	2.08224	0.0217808	0.00871232	0.949643	0.0348493	0.0130685	0.00871232	0.00871232	0.0914794	0.00435616	1.2023	0	0.0392054	0	0
ERR209243	PRJEB1220	Metagenomics	0	Denmark	Female	55	23	D006262	0	0	0	0	1.16277	0	0	0	0	0	0	0	0	0	0	0	0	0	0	0	0	0	0	0	0	0	21.193	0	0	0	0	0	0	0	0	0	0	0	0	0	0
ERR2092432	PRJEB11419	Amplicon	25951	United States of America	Female	43	21.14	D006262	0	0.00489357	0.71446	0	3.16614	0.0146807	0	0	1.32126	1.75679	0.435527	0	0.132126	0.166381	0.00489357	0.00978713	0.00489357	0.181062	0	0.0244678	11.4265	0	0.0146807	0	0.0929777	0.0538292	5.12356	0.0195743	0.0293614	0.0244678	0.0734035	0.141913	0.00489357	0.00489357	0.0831906	0	0.210423	0.00978713	0.0978713	0	0
ERR2092433	PRJEB11419	Amplicon	31475	United States of America	Female	43	21.14	D006262	0	0.00389332	1.3432	0.01168	23.4612	0	0.00778665	0	1.45221	1.87658	0.439945	0	0.112906	0.147946	0	0.0311466	0.0233599	0.167413	0.00389332	0.01168	8.44462	0.01168	0.00389332	0.00778665	0.0817598	0.0311466	3.27818	0	0.00389332	0.00389332	0.233599	0.136266	0.00389332	0.0155733	0.221919	0.00778665	0.194666	0.00389332	0.124586	0.00389332	0
ERR2092434	PRJEB11419	Amplicon	31532	United States of America	Female	43	21.14	D006262	0	0.00400128	1.17638	0	6.17798	0	0	0	5.14165	1.49248	0.53217	0.0240077	0.0680218	0.120038	0	0.0160051	0.00800256	0.256082	0	0	7.75848	0.0200064	0.0120038	0.00400128	0.072023	0.0400128	2.58883	0.028009	0.0240077	0	0.0880282	0.108035	0.00400128	0.00800256	0.184059	0	0.440141	0.00400128	0.288092	0.00400128	0
ERR209244	PRJEB1220	Metagenomics	0	Denmark	Female	55	23	D006262	0	0	0	0	1.15973	0	0	0	0	0	0	0	0	0	0	0	0	0	0	0	0	0	0	0	0	0	22.1849	0	0	0	0	0	0	0	0	0	0	0	0	0	0
ERR209245	PRJEB1220	Metagenomics	0	Denmark	Male	59	31.6	D006262	0	0	0	0	0	0	0	0	0	0	0	0	0	0	0	0	0	0	0	0	0	0.25694	0	0	0	6.69776	4.27302	0	0	0	0	0	0	0	0	0	0	0.18031	0	0	0
ERR209246	PRJEB1220	Metagenomics	0	Denmark	Female	55	22.5	D006262	0	0	0	0	0	0.31067	0	0	0.36912	1.35491	0	0	0	0	0	0	0	0	0	0	0	0	0	0	0	0.70707	1.72005	0	1.90684	0	0	0	0	0	0	0	0	0	0	0	0
ERR2092465	PRJEB11419	Amplicon	21962	United States of America	Male	57	22.71	D006262	0	0	0	0	0.0118427	0.0236855	0.0296068	0	1.26717	2.50474	0.598058	0	0.13027	0.0118427	0	0.0236855	0.0473709	0.0414496	0.00592136	0	0.0118427	0.0177641	0.0118427	0	3.7127	8.30767	4.29299	0.00592136	2.20867	4.86144	0	0	0	0	0.0592136	0	0.455945	0.00592136	0.0236855	0	0
ERR2092469	PRJEB11419	Amplicon	27018	United States of America	Male	26	23.06	D006262	0.00515172	0.00515172	0.00515172	0	0.798516	0	0.00515172	0	4.29653	2.01947	0.412137	0	0.0463655	0.0875792	0	0.0618206	0.0618206	0.324558	0	0	0.0206069	0.0206069	0	0	0.0309103	0.0824275	7.3515	0.0103034	0.00515172	0.448199	0.128793	0	0.0463655	0.036062	0.350317	0	2.28736	0	0.0309103	0.00515172	0
ERR209247	PRJEB1220	Metagenomics	0	Denmark	Female	55	22.5	D006262	0	0	0	0	0.76046	0.36061	0	0	2.46395	3.95071	0.15631	0	0	0	0	0	0	0	0	0	0	0	0	0	0	0.40113	1.20586	0	1.2319	0	0	0	0	0	0.20511	0	0	0	0	0	0
ERR209248	PRJEB1220	Metagenomics	0	Denmark	Female	55	22.5	D006262	0	0	0	0	0.59932	0.34996	0	0	2.19316	4.37388	0.10903	0	0	0	0	0	0	0	0	0	0	0	0	0	0	0.52981	1.2614	0	1.49657	0	0	0	0	0	0.18934	0	0	0	0	0	0
ERR209249	PRJEB1220	Metagenomics	0	Denmark	Female	55	22.5	D006262	0	0	0	0	0.54875	0.3402	0.00396	0	2.28373	4.55398	0.12025	0	0	0	0	0	0	0	0	0	0	0	0	0	0	0.42929	1.44474	0	1.40826	0	0	0	0	0	0.17933	0	0	0	0	0	0
ERR209250	PRJEB1220	Metagenomics	0	Denmark	Female	64	28.2	D006262	0	0	0	0	0	0	0	0	0	0	0	0	0	0	0	0	0	0	0	0	0	0	0	0	0	0	1.15934	0	0	0	0	0	0	0	0	0	0	0	0	0	0
ERR209251	PRJEB1220	Metagenomics	0	Denmark	Female	64	28.2	D006262	0	0.2067	0	0	0	0.48006	0.01001	0	0.81325	4.43337	0.19604	0	0	0	0	0	0	0	0	0	0	0.06545	0	0	0	0	1.09904	0	0	0	0	0	0	0	0	0	0	0	0	0	0
ERR209252	PRJEB1220	Metagenomics	0	Denmark	Female	64	28.2	D006262	0	0.16232	0	0	0	0.4415	0.0165	0	0.61261	3.63776	0.24155	0	0	0	0	0	0	0	0	0	0	0.06163	0	0	0	0	1.10583	0	0	0	0	0	0	0	0	0	0	0	0	0	0
ERR209253	PRJEB1220	Metagenomics	0	Denmark	Female	64	28.2	D006262	0	0.16513	0	0	0	0.34471	0.02709	0	0.59085	3.45077	0.18048	0	0	0	0	0	0	0	0	0	0	0.06978	0	0	0	0	1.09614	0	0	0	0	0	0	0	0	0	0	0	0	0	0
ERR209254	PRJEB1220	Metagenomics	0	Denmark	Female	50	31.1	D006262	0	0	0	0	0	0	0	0	0	0.57419	0	0	0	0	0	0	0	0	0	0	0	0	0	0	0	0	0.231	0	0	0	0	0	0	0	0	0	0	0	0	0	0
ERR209255	PRJEB1220	Metagenomics	0	Denmark	Male	50	35.5	D006262	0	0	0	0	0	0.15189	0	0	0	0	0	0	0	0	0	0	0	0	0	0	0	1.08535	0	0	0	0	0.31094	0	0	0	0	0	0	0	0	0	0	0	0	0	0
ERR209256	PRJEB1220	Metagenomics	0	Denmark	Male	50	35.5	D006262	0	0	0	0	0	0.1891	0	0	0	0	0	0	0	0	0	0	0	0	0	0	0	1.06479	0	0	0	0	0.18825	0	0	0	0	0	0	0	0	0	0	0	0	0	0
ERR209257	PRJEB1220	Metagenomics	0	Denmark	Male	50	35.5	D006262	0	0	0	0	0	0.23069	0	0	0	0.2529	0	0	0	0	0	0	0	0	0	0	0	1.25201	0	0	0	0	0.18585	0	0	0	0	0	0	0	0	0	0	0	0	0	0
ERR209258	PRJEB1220	Metagenomics	0	Denmark	Male	50	35.5	D006262	0	0	0	0	0	0	0	0	0	0	0	0	0	0	0	0	0	0	0	0	0	0.92577	0	0	0	0	0	0	0	0	0	0	0	0	0	0	0	0	0	0	0
ERR209259	PRJEB1220	Metagenomics	0	Denmark	Male	50	35.5	D006262	0	0	0	0	0	0	0	0	0	0	0	0	0	0	0	0	0	0	0	0	0	1.05847	0	0	0	0	0	0	0	0	0	0	0	0	0	0	0	0	0	0	0
ERR209260	PRJEB1220	Metagenomics	0	Denmark	Male	50	35.5	D006262	0	0	0	0	0	0.33264	0	0	0.09638	0.40256	0	0	0	0	0	0	0	0	0	0	0	1.23871	0	0	0	0	0.21865	0	0	0	0	0	0	0	0	0	0	0	0	0	0
ERR209261	PRJEB1220	Metagenomics	0	Denmark	Male	50	35.5	D006262	0	0	0	0	0	0	0	0	0	0	0	0	0	0	0	0	0	0	0	0	0	1.10395	0	0	0	0	0.0949	0	0	0	0	0	0	0	0	0	0	0	0	0	0
ERR209262	PRJEB1220	Metagenomics	0	Denmark	Female	49	34.5	D006262	0	0	0	0	0	0	0	0	0	0	0	0	0	0	0	0	0	0	0	0	2.05607	0	0	0	0	0	4.70309	2.47136	0	0	0	0	0	0	0	0	0	0	0	0	0
ERR209263	PRJEB1220	Metagenomics	0	Denmark	Female	49	34.5	D006262	0	0	0	0	0	0	0	0	0	0	0	0	0	0	0	0	0	0	0	0	1.90999	0	0	0	0.05281	0	4.7721	2.93743	0	0	0	0	0	0	0	0	0	0	0	0	0
ERR209264	PRJEB1220	Metagenomics	0	Denmark	Female	49	34.5	D006262	0	0	0	0	0	0	0	0	0	0	0	0	0	0	0	0	0	0	0	0	1.34769	0	0	0	0	0	4.05095	1.38688	0	0	0	0	0	0	0	0	0	0	0	0	0
ERR209265	PRJEB1220	Metagenomics	0	Denmark	Female	49	34.5	D006262	0	0	0	0	0	0	0	0	0	0	0	0	0	0	0	0	0	0	0	0	1.6066	0	0	0	0	0	4.30911	2.66555	0	0	0	0	0	0	0	0	0	0	0	0	0
ERR209266	PRJEB1220	Metagenomics	0	Denmark	Female	49	34.5	D006262	0	0	0	0	0	0	0	0	0	0	0	0	0	0	0	0	0	0	0	0	1.21023	0	0	0	0	0	4.1155	2.52065	0	0	0	0	0	0	0	0	0	0	0	0	0
ERR209267	PRJEB1220	Metagenomics	0	Denmark	Female	49	34.5	D006262	0	0	0	0	0	0	0	0	0	0	0	0	0	0	0	0	0	0	0	0	1.82151	0	0	0	0	0	4.91291	2.18388	0	0	0	0	0	0	0	0	0	0	0	0	0
ERR209268	PRJEB1220	Metagenomics	0	Denmark	Female	49	33.5	D006262	0	0	0	0	0	0	0	0	0	0	0	0	0	0	0	0	0	0	0	0	0	0	0	0	0	8.25949	1.32907	0	1.2373	0	0	0	0	0	0	0	0	0	0	0	0
ERR2092680	PRJEB11419	Amplicon	29603	United States of America	Female	32	20.51	D006262	0	0	0.187196	0.00534845	2.11264	0.101621	0.0374392	0	0.058833	3.40162	1.54035	0	0.128363	0.374392	0.00534845	0.0320907	0.0374392	2.69562	0.00534845	0.0106969	1.2141	0	0.00534845	0	0.101621	2.22496	0.903888	0.00534845	0.0534845	1.2248	0	0	0.0160454	0.0160454	0.454618	0	0.304862	0.00534845	0.0641814	0.0106969	0
ERR209269	PRJEB1220	Metagenomics	0	Denmark	Female	49	33.5	D006262	0	0	0	0	0	0	0	0	0	0.40381	0	0	0	0	0	0	0	0	0	0	0	0	0	0	0	9.57664	1.33434	0	1.55229	0	0	0	0	0	0	0	0	0	0	0	0
ERR209270	PRJEB1220	Metagenomics	0	Denmark	Female	49	33.5	D006262	0	0	0	0	0	0	0	0	0	0	0	0	0	0	0	0	0	0	0	0	0	0	0	0	0	8.91107	1.22895	0	1.07924	0	0	0	0	0	0	0	0	0	0	0	0
ERR209271	PRJEB1220	Metagenomics	0	Denmark	Female	49	33.5	D006262	0	0	0	0	0	0	0	0	0	0	0	0	0	0	0	0	0	0	0	0	0	0	0	0	0	9.22686	0.88688	0	1.84204	0	0	0	0	0	0	0	0	0	0	0	0
ERR209272	PRJEB1220	Metagenomics	0	Denmark	Female	49	33.5	D006262	0	0	0	0	0	0	0	0	0	0.53595	0	0	0	0	0	0	0	0	0	0	0	0	0	0	0	10.1067	1.43556	0	1.52397	0	0	0	0	0	0	0	0	0	0	0	0
ERR2092728	PRJEB11419	Amplicon	33362	United States of America	Male	33	23.57	D006262	0	0	0.678193	0	0.764161	0.114624	0.339096	0	3.48171	3.93543	0.797593	0.00955201	0.148056	0.0477601	0	0.038208	0.014328	0.706849	0.00955201	0.028656	0.014328	3.19037	0	0	3.61544	0.042984	5.96523	0.00955201	2.97545	0.730729	0	0	0	0	0.391632	0	1.54265	0	0.02388	0	0
ERR209273	PRJEB1220	Metagenomics	0	Denmark	Female	49	33.5	D006262	0	0	0	0	0	0	0	0	0	0	0	0	0	0	0	0	0	0	0	0	0	0	0	0	0	9.36431	1.18238	0	1.35252	0	0	0	0	0	0	0	0	0	0	0	0
ERR209274	PRJEB1220	Metagenomics	0	Denmark	Male	64	38.7	D006262	0	0	0	0	0	0	0	0	0	1.02351	0	0	0	0	0	0	0	0	0	0	0	0	0	0	0	0	0	0.73538	0	0	0	0	0	0	0	0	0	0	0	0	0
ERR209275	PRJEB1220	Metagenomics	0	Denmark	Male	64	38.7	D006262	0	0	0	0	0	0	0	0	0	1.11119	0	0	0	0	0	0	0	0	0	0	0	0	0	0	0	0	0	0.90534	0	0	0	0	0	0	0	0	0	0	0	0	0
ERR209279	PRJEB1220	Metagenomics	0	Denmark	Male	64	38.7	D006262	0	0	0	0	0	0	0	0	0	0.7648	0	0	0	0	0	0	0	0	0	0	0	0	0	0	0	0	0	0.35525	0	0	0	0	0	0	0	0	0	0	0	0	0
ERR209280	PRJEB1220	Metagenomics	0	Denmark	Female	64	40.2	D006262	0	0	0	0	0	0	0	0	0	0	0	0	0	0	0	0	0	0	0	0	0	0	0	0	0	0	0	0	0	0	0	0	0	0	0	0	0	0	0	0	0
ERR209281	PRJEB1220	Metagenomics	0	Denmark	Female	64	40.2	D006262	0	0	0	0	0	0	0	0	0	0	0	0	0	0	0	0	0	0	0	0	0	0	0	0	0	0	0	0	0	0	0	0	0	0	0	0	0	0	0	0	0
ERR209282	PRJEB1220	Metagenomics	0	Denmark	Female	64	40.2	D006262	0	0	0	0	0	0	0	0	0	0	0	0	0	0	0	0	0	0	0	0	0	0	0	0	0	0	0	0	0	0	0	0	0	0	0	0	0	0	0	0	0
ERR209283	PRJEB1220	Metagenomics	0	Denmark	Female	64	40.2	D006262	0	0	0	0	0	0	0	0	0	0	0	0	0	0	0	0	0	0	0	0	0	0	0	0	0	0	0	0	0	0	0	0	0	0	0	0	0	0	0	0	0
ERR209284	PRJEB1220	Metagenomics	0	Denmark	Female	64	40.2	D006262	0	0	0	0	0	0	0	0	0	0	0	0	0	0	0	0	0	0	0	0	0	0	0	0	0	0	0	0	0	0	0	0	0	0	0	0	0	0	0	0	0
ERR209285	PRJEB1220	Metagenomics	0	Denmark	Female	64	40.2	D006262	0	0	0	0	0	0	0	0	0	0	0	0	0	0	0	0	0	0	0	0	0	0	0	0	0	0	0	0	0	0	0	0	0	0	0	0	0	0	0	0	0
ERR209286	PRJEB1220	Metagenomics	0	Denmark	Female	53	34.7	D006262	0	0	0	0	0	0	0	0	0	2.05162	0	0	0	0	0	0	0	0	0	0	0	0.1369	0	0	0	0	2.39959	0	0	0	0	0	0	0	0	0	0	0	0	0	0
ERR209287	PRJEB1220	Metagenomics	0	Denmark	Female	53	34.7	D006262	0	0	0	0	0	0	0	0	0	2.35453	0	0	0	0	0	0	0	0	0	0	0	0	0	0	0	0	2.5833	0	0	0	0	0	0	0	0	0	0	0	0	0	0
ERR209288	PRJEB1220	Metagenomics	0	Denmark	Female	53	34.7	D006262	0	0	0	0	0	0	0	0	0	0	0	0	0	0	0	0	0	0	0	0	0	0	0	0	0	0	0	0	0	0	0	0	0	0	0	0	0	0	0	0	0
ERR209289	PRJEB1220	Metagenomics	0	Denmark	Female	53	34.7	D006262	0	0	0	0	0	0	0	0	0	0	0	0	0	0	0	0	0	0	0	0	0	0	0	0	0	0	0.9388	0	0	0	0	0	0	0	0	0	0	0	0	0	0
ERR209290	PRJEB1220	Metagenomics	0	Denmark	Female	53	34.7	D006262	0	0	0	0	0	0	0	0	0	0	0	0	0	0	0	0	0	0	0	0	0	0	0	0	0	0	0.23534	0	0	0	0	0	0	0	0	0	0	0	0	0	0
ERR209291	PRJEB1220	Metagenomics	0	Denmark	Female	53	34.7	D006262	0	0	0	0	0	0	0	0	0	2.0064	0	0	0	0	0	0	0	0	0	0	0	0	0	0	0	0	2.80622	0	0	0	0	0	0	0	0	0	0	0	0	0	0
ERR209292	PRJEB1220	Metagenomics	0	Denmark	Male	55	23.9	D006262	0	0	0	0	0	0	0	0	0	0	0	0	0	0	0	0	0	0	0	0	0	0.5282	0	0	0	0	0.86369	0	0	0	0	0	0	0	0	0	0	0	0	0	0
ERR209293	PRJEB1220	Metagenomics	0	Denmark	Male	55	23.9	D006262	0	0	0	0	0	0	0	0	0	0	0	0	0	0	0	0	0	0	0	0	0	0.2207	0	0	0	0	0.71519	0	0	0	0	0	0	0	0	0	0	0	0	0	0
ERR209294	PRJEB1220	Metagenomics	0	Denmark	Male	55	23.9	D006262	0	0	0	0	0	0	0	0	0	0.1335	0	0	0	0	0	0	0	0	0	0	0	0.63211	0	0	0	0	1.0244	0	0	0	0	0	0	0	0	0	0	0	0	0	0
ERR209296	PRJEB1220	Metagenomics	0	Denmark	Male	59	32.4	D006262	0	0	0	0	0	0	0	0	0	0	0	0	0	0	0	0	0	0	0	0	0	0	0	0	0	0	3.09495	0	0	0	0	0	0	0	0	0	0	0	0	0	0
ERR209297	PRJEB1220	Metagenomics	0	Denmark	Male	59	32.4	D006262	0	0	0	0	0	0	0	0	0	0.36679	0	0	0	0	0	0	0	0	0	0	0	0	0	0	0	0	3.35323	0	0	0	0	0	0	0	0	0	0	0	0	0	0
ERR209298	PRJEB1220	Metagenomics	0	Denmark	Male	59	32.4	D006262	0	0	0	0	0	0	0	0	0	0.69091	0	0	0	0	0	0	0	0	0	0	0	0	0	0	0	0	3.75963	0	0	0	0	0	0	0	0	0	0	0	0	0	0
ERR209299	PRJEB1220	Metagenomics	0	Denmark	Male	59	32.4	D006262	0	0	0	0	0	0	0	0	0	0.38946	0	0	0	0	0	0	0	0	0	0	0	0	0	0	0	0	2.4546	0	0	0	0	0	0	0	0	0	0	0	0	0	0
ERR209300	PRJEB1220	Metagenomics	0	Denmark	Male	59	32.4	D006262	0	0	0	0	0	0	0	0	0	0	0	0	0	0	0	0	0	0	0	0	0	0	0	0	0	0	3.40392	0	0	0	0	0	0	0	0	0	0	0	0	0	0
ERR209301	PRJEB1220	Metagenomics	0	Denmark	Female	64	30.2	D006262	0	0	0	0	0	0	0	0	0	0	0	0	0	0	0	0	0	0	0	0	0.44932	0	0	0	0	1.90491	0.14679	0	0	0	0	0	0	0	0	0	0	0	0	0	0
ERR209302	PRJEB1220	Metagenomics	0	Denmark	Female	64	30.2	D006262	0	0	0	0	0	0	0	0	0	0	0	0	0	0	0	0	0	0	0	0	0.34603	0	0	0	0	1.87077	0.25884	0	0	0	0	0	0	0	0	0	0	0	0	0	0
ERR209303	PRJEB1220	Metagenomics	0	Denmark	Female	64	30.2	D006262	0	0	0	0	0.43414	0	0	0	0	0.29484	0	0	0	0	0	0	0	0	0	0	0.55789	0	0	0	0	2.07464	0.42406	0	0	0	0	0	0	0	0	0	0	0	0	0	0
ERR209304	PRJEB1220	Metagenomics	0	Denmark	Female	64	30.2	D006262	0	0	0	0	0	0	0	0	0	0	0	0	0	0	0	0	0	0	0	0	0	0	0	0	0	0	0	0	0	0	0	0	0	0	0	0	0	0	0	0	0
ERR209305	PRJEB1220	Metagenomics	0	Denmark	Male	69	32.3	D006262	0	0	0	0	0	0	0	0	0	0	0	0	0	0	0	0	0	0	0	0	0	5.43646	0	0	0	0	0	0	0	0	0	0	0	0	0	0	0	0	0	0	0
ERR209306	PRJEB1220	Metagenomics	0	Denmark	Male	69	32.3	D006262	0	0	0	0	0	0	0	0	0	0	0	0	0	0	0	0	0	0	0	0	0	5.29316	0	0	0.08316	0	0	0	0	0	0	0	0	0	0	0	0	0	0	0	0
ERR209307	PRJEB1220	Metagenomics	0	Denmark	Male	69	32.3	D006262	0	0	0	0	0	0	0	0	0	0	0	0	0	0	0	0	0	0	0	0	0	5.85072	0	0	0.14603	0	0	0	0	0	0	0	0	0	0	0	0	0	0	0	0
ERR209308	PRJEB1220	Metagenomics	0	Denmark	Male	69	32.3	D006262	0	0	0	0	0	0	0	0	0	0.06772	0	0	0	0	0	0	0	0	0	0	0	6.14682	0	0	0.11897	0	0	0	0	0	0	0	0	0	0	0	0	0	0	0	0
ERR209309	PRJEB1220	Metagenomics	0	Denmark	Male	69	32.3	D006262	0	0	0	0	0	0	0	0	0	0	0	0	0	0	0	0	0	0	0	0	0	5.10329	0	0	0.23544	0	0	0	0	0	0	0	0	0	0	0	0	0	0	0	0
ERR209310	PRJEB1220	Metagenomics	0	Denmark	Male	49	31.3	D006262	0	0	0	0	0	0	0	0	0	0.5898	0	0	0	0	0	0	0	0	0	0	0	1.1191	0	0	0	0	0.98828	0	0	0	0	0	0	0	0	0	0	0	0	0	0
ERR209311	PRJEB1220	Metagenomics	0	Denmark	Male	49	31.3	D006262	0	0	0	0	0	0	0	0	0	2.12975	0	0	0	0	0	0	0	0	0	0	0	1.56072	0	0	0	0	1.03232	0	0	0	0	0	0	0	0	0	0	0	0	0	0
ERR209312	PRJEB1220	Metagenomics	0	Denmark	Male	49	31.3	D006262	0	0	0	0	0	0	0	0	0	1.595	0	0	0	0	0	0	0	0	0	0	0	1.43721	0	0	0	0	1.00619	0	0	0	0	0	0	0	0	0	0	0	0	0	0
ERR209313	PRJEB1220	Metagenomics	0	Denmark	Male	49	31.3	D006262	0	0	0	0	0	0	0	0	0	1.81373	0.04203	0	0	0	0	0	0	0	0	0	0	1.56569	0	0	0	0	1.02608	0	0	0	0	0	0	0	0	0	0	0	0	0	0
ERR209314	PRJEB1220	Metagenomics	0	Denmark	Male	49	31.3	D006262	0	0	0	0	0	0	0	0	0	0.6495	0	0	0	0	0	0	0	0	0	0	0	1.17631	0	0	0	0	0.92965	0	0	0	0	0	0	0	0	0	0	0	0	0	0
ERR209315	PRJEB1220	Metagenomics	0	Denmark	Female	59	30	D006262	0	0	0	0	0	0	0	0	0	0	0	0	0	0	0	0	0	0	0	0	0	0	0	0	0	0	0.61837	0	0	0	0	0	0	0	0	0	0	0	0	0	0
ERR209316	PRJEB1220	Metagenomics	0	Denmark	Female	59	30	D006262	0	0	0	0	0	0	0	0	0	0	0	0	0	0	0	0	0	0	0	0	0	0.08127	0	0	0	0	0.64473	0.39717	0	0	0	0	0	0	0	0	0	0	0	0	0
ERR209317	PRJEB1220	Metagenomics	0	Denmark	Female	59	30	D006262	0	0	0	0	0	0	0	0	0	0	0.0378	0	0	0	0	0	0	0	0	0	0	0.0922	0	0	0	0	0.59353	0.27308	0	0	0	0	0	0	0	0	0	0	0	0	0
ERR209318	PRJEB1220	Metagenomics	0	Denmark	Female	59	30	D006262	0	0	0	0	0	0	0	0	0	0.09998	0.07004	0	0	0	0	0	0	0	0	0	0	0.15093	0	0	0	0	0.64292	0.34317	0	0	0	0	0	0	0	0	0	0	0	0	0
ERR209319	PRJEB1220	Metagenomics	0	Denmark	Female	59	30	D006262	0	0	0	0	0	0	0	0	0	0	0	0	0	0	0	0	0	0	0	0	0	0.04312	0	0	0	0	0.52869	0.0726	0	0	0	0	0	0	0	0	0	0	0	0	0
ERR209320	PRJEB1220	Metagenomics	0	Denmark	Female	53	28.9	D006262	0	0	0	0	0	0	0	0	0	0	0	0	0	0	0	0	0	0	0	0	0	1.94478	0	0	0	0	0.02879	0	0	0	0	0	0	0	0	0	0	0	0	0	0
ERR209321	PRJEB1220	Metagenomics	0	Denmark	Female	53	28.9	D006262	0	0	0	0	0	0	0	0	0	0	0	0	0	0	0	0	0	0	0	0	0	1.83453	0	0	0	0	0	0	0	0	0	0	0	0	0	0	0	0	0	0	0
ERR209322	PRJEB1220	Metagenomics	0	Denmark	Female	53	28.9	D006262	0	0	0	0	0.207	0	0	0	0	0	0	0	0	0	0	0	0	0	0	0	0	2.45817	0	0	0	0	0	0	0	0	0	0	0	0	0	0	0	0	0	0	0
ERR209326	PRJEB1220	Metagenomics	0	Denmark	Female	53	28.9	D006262	0	0	0	0	0	0	0	0	0	0	0	0	0	0	0	0	0	0	0	0	0	1.87522	0	0	0	0	0	0	0	0	0	0	0	0	0	0	0	0	0	0	0
ERR209327	PRJEB1220	Metagenomics	0	Denmark	Male	54	32.5	D006262	0	0	0	0	0	0	0	0	0	0	0	0	0	0	0	0	0	0	0	0	0.71484	0	0	0	0	0	0	0	0	0	0	0	0	0	0	0	0	0	0	0	0
ERR209328	PRJEB1220	Metagenomics	0	Denmark	Male	54	32.5	D006262	0	0	0	0	0	0	0	0	0	0	0	0	0	0	0	0	0	0	0	0	0.6281	0	0	0	0	0	0	0	0	0	0	0	0	0	0	0	0	0	0	0	0
ERR209329	PRJEB1220	Metagenomics	0	Denmark	Male	54	32.5	D006262	0	0	0	0	0	0	0	0	0	0.36116	0	0	0	0	0	0	0	0	0	0	0.79414	0	0	0	0	0	0	0	0	0	0	0	0	0	0	0	0	0	0	0	0
ERR209330	PRJEB1220	Metagenomics	0	Denmark	Male	54	32.5	D006262	0	0	0	0	0	0	0	0	0	0	0	0	0	0	0	0	0	0	0	0	0.62416	0	0	0	0	0	0	0	0	0	0	0	0	0	0	0	0	0	0	0	0
ERR209331	PRJEB1220	Metagenomics	0	Denmark	Male	54	32.5	D006262	0	0	0	0	0	0	0	0	0	0.06592	0	0	0	0	0	0	0	0	0	0	0.97042	0	0	0	0	0	0	0	0	0	0	0	0	0	0	0	0	0	0	0	0
ERR209332	PRJEB1220	Metagenomics	0	Denmark	Female	44	30.1	D006262	0	0	0	0	0	0	0	0	0	0	0	0	0	0	0	0	0	0	0	0	2.57168	0	0	0	0	0	0	0	2.80799	0	0	0	0	0	0	0	0	0	0	0	0
ERR209333	PRJEB1220	Metagenomics	0	Denmark	Female	44	30.1	D006262	0	0	0	0	0	0	0	0	0	0.48523	0	0	0	0	0	0	0	0	0	0	2.41148	0	0	0	0	0	0	0	2.38265	0	0	0	0	0	0	0	0	0	0	0	0
ERR209334	PRJEB1220	Metagenomics	0	Denmark	Female	44	30.1	D006262	0	0	0	0	0.06202	0	0	0	0	0.77565	0	0	0	0	0	0	0	0	0	0	2.72915	0.01413	0	0	0	0	0	0	2.43066	0	0	0	0	0	0	0	0	0	0	0	0
ERR209335	PRJEB1220	Metagenomics	0	Denmark	Female	44	30.1	D006262	0	0	0	0	0	0	0	0	0	0	0	0	0	0	0	0	0	0	0	0	2.27627	0	0	0	0	0	0	0	1.57426	0	0	0	0	0	0	0	0	0	0	0	0
ERR209336	PRJEB1220	Metagenomics	0	Denmark	Female	44	30.1	D006262	0	0	0	0	0	0	0	0	0	0	0	0	0	0	0	0	0	0	0	0	2.19927	0	0	0	0	0	0	0	1.94487	0	0	0	0	0	0	0	0	0	0	0	0
ERR209337	PRJEB1220	Metagenomics	0	Denmark	Female	44	30.1	D006262	0	0	0	0	0	0	0	0	0	0	0	0	0	0	0	0	0	0	0	0	2.86424	0	0	0	0	0	0	0	2.07235	0	0	0	0	0	0	0	0	0	0	0	0
ERR209338	PRJEB1220	Metagenomics	0	Denmark	Female	44	30.1	D006262	0	0	0	0	0	0	0	0	0	0.44948	0	0	0	0	0	0	0	0	0	0	2.57821	0	0	0	0	0	0	0	2.61325	0	0	0	0	0	0	0	0	0	0	0	0
ERR209339	PRJEB1220	Metagenomics	0	Denmark	Female	60	19.6	D006262	0	0	0	0	0	0	0	0	0	0	0	0	0	0	0	0	0	0	0	0	0	0	0	0	0	0.94768	0	0	0	0	0	0	0	0	0	0	0	0	0	0	0
ERR209340	PRJEB1220	Metagenomics	0	Denmark	Female	60	19.6	D006262	0	0	0	0	0	0	0	0	0	0	0	0	0	0	0	0	0	0	0	0	0	0	0	0	0	1.42346	0.04428	0	0	0	0	0	0	0	0	0	0	0	0	0	0
ERR209341	PRJEB1220	Metagenomics	0	Denmark	Female	60	19.6	D006262	0	0	0	0	0	0	0	0	0	0	0	0	0	0	0	0	0	0	0	0	0	0	0	0	0	1.6421	0.11132	0	0	0	0	0	0	0	0	0	0	0	0	0	0
ERR209342	PRJEB1220	Metagenomics	0	Denmark	Female	60	19.6	D006262	0	0	0	0	0	0	0	0	0	0	0	0	0	0	0	0	0	0	0	0	0	0	0	0	0	1.26845	0.05407	0	0	0	0	0	0	0	0	0	0	0	0	0	0
ERR209343	PRJEB1220	Metagenomics	0	Denmark	Female	60	19.6	D006262	0	0	0	0	0	0	0	0	0	0	0	0	0	0	0	0	0	0	0	0	0	0	0	0	0	1.10275	0	0	0	0	0	0	0	0	0	0	0	0	0	0	0
ERR209344	PRJEB1220	Metagenomics	0	Denmark	Female	60	19.6	D006262	0	0	0	0	0	0	0	0	0	0	0	0	0	0	0	0	0	0	0	0	0	0	0	0	0	1.41677	0	0	0	0	0	0	0	0	0	0	0	0	0	0	0
ERR209345	PRJEB1220	Metagenomics	0	Denmark	Male	49	29.6	D006262	0	0	0	0	0	0	0	0	0	0	0	0	0	0	0	0	0	0	0	0	0	1.28351	0	0	0	0	5.36873	0	0	0	0	0	0	0	0	0	0	0	0	0	0
ERR209346	PRJEB1220	Metagenomics	0	Denmark	Male	49	29.6	D006262	0	0	0	0	0	0	0	0	0	0	0	0	0	0	0	0	0	0	0	0	0	1.14299	0	0	0	0	5.67265	0	0	0	0	0	0	0	0	0	0	0	0	0	0
ERR209347	PRJEB1220	Metagenomics	0	Denmark	Male	49	29.6	D006262	0	0	0	0	0	0	0	0	0	0	0	0	0	0	0	0	0	0	0	0	0	1.54346	0	0	0	0	5.89143	0	0	0	0	0	0	0	0	0	0	0	0	0	0
ERR209348	PRJEB1220	Metagenomics	0	Denmark	Male	49	29.6	D006262	0	0	0	0	0	0	0	0	0	0	0	0	0	0	0	0	0	0	0	0	0	1.6228	0	0	0	0	5.47881	0	0	0	0	0	0	0	0	0	0	0	0	0	0
ERR209349	PRJEB1220	Metagenomics	0	Denmark	Male	49	29.6	D006262	0	0	0	0	0	0	0	0	0	0.32537	0	0	0	0	0	0	0	0	0	0	0	1.4301	0	0	0	0	5.92819	0	0	0	0	0	0	0	0	0	0	0	0	0	0
ERR209350	PRJEB1220	Metagenomics	0	Denmark	Male	54	31.6	D006262	0	0	0	0	0	0	0	0	0	0	0	0	0	0	0	0	0	0	0	0	0	0	0	0	0	0	0	0	0	0	0	0	0	0	0	0	0	0	0	0	0
ERR209351	PRJEB1220	Metagenomics	0	Denmark	Male	54	31.6	D006262	0	0	0	0	0	0	0	0	0	0.42258	0	0	0	0	0	0	0	0	0	0	0	0	0	0	0	0	0	0	0	0	0	0	0	0	0	0	0	0	0	0	0
ERR209354	PRJEB1220	Metagenomics	0	Denmark	Male	54	31.6	D006262	0	0	0	0	0.00912	0	0	0	0	0.48404	0	0	0	0	0	0	0	0	0	0	0	0	0	0	0	0	0	0	0	0	0	0	0	0	0	0	0	0	0	0	0
ERR209355	PRJEB1220	Metagenomics	0	Denmark	Male	54	31.6	D006262	0	0	0	0	0	0	0	0	0	0	0	0	0	0	0	0	0	0	0	0	0	0	0	0	0	0	0	0	0	0	0	0	0	0	0	0	0	0	0	0	0
ERR209356	PRJEB1220	Metagenomics	0	Denmark	Female	44	31.1	D006262	0	0	0	0	0	0.04211	0	0	0	0	0	0	0	0	0	0	0	0	0	0	0	0	0	0	0	1.19697	4.08732	0	0	0	0	0	0	0	0	0	0	0	0	0	0
ERR209357	PRJEB1220	Metagenomics	0	Denmark	Female	44	31.1	D006262	0	0	0	0	0.12092	0.49887	0.04873	0	0.14576	0	0.72427	0	0	0	0	0	0	0	0	0	0	0	0	0	0	1.09732	3.70312	0	0	0	0	0	0	0	0	0	0	0	0	0	0
ERR209358	PRJEB1220	Metagenomics	0	Denmark	Female	44	31.1	D006262	0	0	0	0	0.12195	0.5013	0.06261	0	0.13289	0	0.76259	0	0	0	0	0	0	0	0	0	0	0	0	0	0	1.09485	3.49222	0	0	0	0	0	0	0	0	0	0	0	0	0	0
ERR209359	PRJEB1220	Metagenomics	0	Denmark	Male	55	23.1	D006262	0	0	0	0	0	0	0	0	0	0	0	0	0	0	0	0	0	0	0	0	0	0	0	0	0	2.18757	0.41914	0	0	0	0	0	0	0	0	0	0	0	0	0	0
ERR209360	PRJEB1220	Metagenomics	0	Denmark	Male	55	23.1	D006262	0	0	0	0	0	0	0	0	0.04743	0.11035	0	0	0	0	0	0	0	0	0	0	0	0	0	0	0	3.05226	0.59339	0	0	0	0	0	0	0	0	0	0	0	0	0	0
ERR209361	PRJEB1220	Metagenomics	0	Denmark	Male	55	23.1	D006262	0	0	0	0	0	0	0	0	0.03729	0.08394	0	0	0	0	0	0	0	0	0	0	0	0	0	0	0	3.0941	0.57902	0	0	0	0	0	0	0	0	0	0	0	0	0	0
ERR209362	PRJEB1220	Metagenomics	0	Denmark	Male	55	23.1	D006262	0	0	0	0	0	0	0	0	0.02749	0.04244	0	0	0	0	0	0	0	0	0	0	0	0	0	0	0	3.06156	0.44691	0	0	0	0	0	0	0	0	0	0	0	0	0	0
ERR209363	PRJEB1220	Metagenomics	0	Denmark	Male	45	31.4	D006262	0	0	0	0	0	0	0	0	0	0	0	0	0	0	0	0	0	0	0	0	0	0.52549	0	0	0	0	8.41623	0	0	0	0	0	0	0	0	0	0	0	0	0	0
ERR209364	PRJEB1220	Metagenomics	0	Denmark	Male	45	31.4	D006262	0	0	0	0	0	0	0	0	0	0	0	0	0	0	0	0	0	0	0	0	0	0.32126	0	0	0	0	7.50465	0	0	0	0	0	0	0	0	0	0	0	0	0	0
ERR209365	PRJEB1220	Metagenomics	0	Denmark	Male	45	31.4	D006262	0	0	0	0	0	0	0	0	0	0	0	0	0	0	0	0	0	0	0	0	0	0.54859	0	0	0	0	8.00596	0	0	0	0	0	0	0	0	0	0	0	0	0	0
ERR209366	PRJEB1220	Metagenomics	0	Denmark	Male	45	31.4	D006262	0	0	0	0	0	0	0	0	0	0	0	0	0	0	0	0	0	0	0	0	0	0.39382	0	0	0	0	7.95607	0	0	0	0	0	0	0	0	0	0	0	0	0	0
ERR209367	PRJEB1220	Metagenomics	0	Denmark	Male	45	31.4	D006262	0	0	0	0	0	0	0	0	0	0	0	0	0	0	0	0	0	0	0	0	0	0.26964	0	0	0	0	8.14598	0	0	0	0	0	0	0	0	0	0	0	0	0	0
ERR209368	PRJEB1220	Metagenomics	0	Denmark	Female	59	23.9	D006262	0	0	0	0	0	0	0	0	0	0.18545	0	0	0	0	0	0	0	0	0	0	0	0	0	0	2.4935	1.39937	2.95893	1.66662	0	0	0	0	0	0	0	0	0	0	0	0	0
ERR209369	PRJEB1220	Metagenomics	0	Denmark	Female	59	23.9	D006262	0	0	0	0	0	0	0	0	0	0.2335	0	0	0	0	0	0	0	0	0	0	0	0	0	0	2.67321	1.38575	2.77329	2.44209	0	0	0	0	0	0	0	0	0	0	0	0	0
ERR209370	PRJEB1220	Metagenomics	0	Denmark	Female	59	23.9	D006262	0	0	0	0	0	0	0	0	0	0	0	0	0	0	0	0	0	0	0	0	0	0	0	0	0	0	0	0	0	0	0	0	0	0	0	0	0	0	0	0	0
ERR209371	PRJEB1220	Metagenomics	0	Denmark	Male	59	30.9	D006262	0	0	0	0	0	0	0	0	0	0.84667	0	0	0	0	0	0	0	0	0	0	0	1.08499	0	0	0	0	0.28826	0	2.78051	0	0	0	0	0	0	0	0	0	0	0	0
ERR209372	PRJEB1220	Metagenomics	0	Denmark	Male	59	30.9	D006262	0	0	0	0	0	0	0	0	0	1.4078	0	0	0	0	0	0	0	0	0	0	0	1.36294	0	0	0	0	0.18092	0	2.44914	0	0	0	0	0	0	0	0	0	0	0	0
ERR209373	PRJEB1220	Metagenomics	0	Denmark	Male	59	30.9	D006262	0	0	0	0	0	0	0	0	0	0	0	0	0	0	0	0	0	0	0	0	0	0	0	0	0	0	0	0	0	0	0	0	0	0	0	0	0	0	0	0	0
ERR209375	PRJEB1220	Metagenomics	0	Denmark	Male	59	30.9	D006262	0	0	0	0	0	0	0	0	0	1.77602	0	0	0	0	0	0	0	0	0	0	0	1.15224	0	0	0	0	0.29801	0	2.24311	0	0	0	0	0	0	0	0	0	0	0	0
ERR209376	PRJEB1220	Metagenomics	0	Denmark	Male	59	30.9	D006262	0	0	0	0	0	0	0	0	0	0	0	0	0	0	0	0	0	0	0	0	0	0.91149	0	0	0	0	0	0	2.15755	0	0	0	0	0	0	0	0	0	0	0	0
ERR209377	PRJEB1220	Metagenomics	0	Denmark	Female	54	34	D006262	0	0	0	0	1.95213	0	0	0	0	0	0	0	0	0	0	0	0	0	0	0	0.18148	0	0	0	0	1.3464	0.7843	0	0	0	0	0	0	0	0	0	0	0	0	0	0
ERR209378	PRJEB1220	Metagenomics	0	Denmark	Female	54	34	D006262	0	0	0	0	8.38569	0	0.00425	0	0	0.19016	0.11251	0	0	0	0	0	0	0	0	0	0.26966	0	0	0	0	1.37454	0.60482	0	0	0	0	0	0	0	0	0	0	0	0	0	0
ERR209379	PRJEB1220	Metagenomics	0	Denmark	Female	54	34	D006262	0	0	0	0	7.63851	0	0	0	0	0.03209	0	0	0	0	0	0	0	0	0	0	0.24729	0	0	0	0	1.37077	0.72225	0	0	0	0	0	0	0	0	0	0	0	0	0	0
ERR209380	PRJEB1220	Metagenomics	0	Denmark	Female	54	34	D006262	0	0	0	0	7.50672	0	0	0	0	0	0.11711	0	0	0	0	0	0	0	0	0	0.27262	0	0	0	0	1.17732	0.73659	0	0	0	0	0	0	0	0	0	0	0	0	0	0
ERR209381	PRJEB1220	Metagenomics	0	Denmark	Male	54	31.5	D006262	0	0	0	0	0	0	0	0	0	0.97537	0	0	0	0	0	0	0	0	0	0	0	0	0	0	0	0	0	0	0	0	0	0	0	0	0	0	0	0	0	0	0
ERR209382	PRJEB1220	Metagenomics	0	Denmark	Male	54	31.5	D006262	0	1.01602	0.07529	0	0	0	0.01958	0	0	5.22354	0.44307	0	0	0	0	0	0	0	0	0	0	0	0	0	0	0	0.09955	0.36025	0	0	0	0	0	0	0	0	0	0	0	0	0
ERR209383	PRJEB1220	Metagenomics	0	Denmark	Male	54	31.5	D006262	0	0.99577	0.15238	0	0	0	0.03986	0	0	5.01059	0.50529	0	0	0	0	0	0	0	0	0	0	0	0	0	0	0	0.05787	0.32413	0	0	0	0	0	0	0	0	0	0	0	0	0
ERR209384	PRJEB1220	Metagenomics	0	Denmark	Male	54	30.7	D006262	0	0	0	0	0	0	0	0	0	0.07611	0	0	0	0	0	0	0	0	0	0	0.1181	0	0	0	0	0	2.5548	0	0.0681	0	0	0	0	0	0	0	0	0	0	0	0
ERR209385	PRJEB1220	Metagenomics	0	Denmark	Male	54	30.7	D006262	0	0	0	0	0.01683	0.04387	0.1316	0	0.4184	1.10573	0.60479	0	0	0	0	0	0	0	0	0	0.29104	0	0	0	0	0	1.47381	0	0.19976	0	0	0	0	0	0	0	0	0	0	0	0
ERR209386	PRJEB1220	Metagenomics	0	Denmark	Male	54	30.7	D006262	0	0	0	0	0.00734	0.05371	0.03907	0	0.30588	1.13894	0.51114	0	0	0	0	0	0	0	0	0	0.34263	0	0	0	0	0	1.744	0	0.24939	0	0	0	0	0	0	0	0	0	0	0	0
ERR209387	PRJEB1220	Metagenomics	0	Denmark	Male	54	30.7	D006262	0	0	0	0	0	0.06812	0.0542	0	0.30036	0.93928	0.3789	0	0	0	0	0	0	0	0	0	0.30683	0	0	0	0	0	1.59243	0	0.22838	0	0	0	0	0	0	0	0	0	0	0	0
ERR209388	PRJEB1220	Metagenomics	0	Denmark	Female	59	35.1	D006262	0	0	0	0	0	1.12171	0	0	0	0.30501	0.00949	0	0	0	0	0	0	0	0	0	0	0	0	0	0	0	2.1127	0	0	0	0	0	0	0	0	0	0	0.02357	0	0	0
ERR209389	PRJEB1220	Metagenomics	0	Denmark	Male	65	30.5	D006262	0	0.02488	0	0	0	0.10263	0	0	0	0.16981	0.13368	0	0	0	0	0	0	0	0	0	0	0	0	0	0	0	3.16301	0	0	0	0	0	0	0	0	0	0	0	0	0	0
ERR209390	PRJEB1220	Metagenomics	0	Denmark	Male	65	30.5	D006262	0	0.25595	0.02486	0	0	0.21121	0	0	0	0.92893	0.55635	0	0	0	0	0	0	0	0	0	0	0	0	0	0	0	2.76198	0	0	0	0	0	0	0	0	0	0	0	0	0	0
ERR209391	PRJEB1220	Metagenomics	0	Denmark	Male	65	30.5	D006262	0	0.34953	0.04669	0	0.01246	0.25133	0	0	0	1.41527	0.78778	0	0	0	0	0	0	0	0	0	0	0	0	0	0	0	2.69737	0	0	0	0	0	0	0	0	0	0	0	0	0	0
ERR209392	PRJEB1220	Metagenomics	0	Denmark	Male	65	30.5	D006262	0	0.35983	0.03368	0	0.00544	0.25057	0	0	0	1.28322	0.73911	0	0	0	0	0	0	0	0	0	0	0	0	0	0	0	2.72647	0	0	0	0	0	0	0	0	0	0	0	0	0	0
ERR209393	PRJEB1220	Metagenomics	0	Denmark	Male	65	30.5	D006262	0	0.38236	0.04401	0	0.01767	0.27437	0	0	0	1.71556	0.85033	0	0	0	0	0	0	0	0	0	0	0	0	0	0	0	2.76462	0	0	0	0	0	0	0	0	0	0	0	0	0	0
ERR209394	PRJEB1220	Metagenomics	0	Denmark	Male	64	31.5	D006262	0	0	0	0	0	0	0	0	0	0.44543	0	0	0	0	0	0	0	0	0	0	0	1.12105	0	0	1.30292	0	0	0	0	0	0	0	0	0	0	0	0	0	0	0	0
ERR209395	PRJEB1220	Metagenomics	0	Denmark	Male	64	31.5	D006262	0	0	0	0	0	0.09846	0	0	0.39319	1.99671	0.27147	0	0	0	0	0	0	0	0	0	0	1.46881	0	0	0.96516	0	0.00579	0	0	0	0	0	0	0	0	0	0	0	0	0	0
ERR209396	PRJEB1220	Metagenomics	0	Denmark	Male	64	31.5	D006262	0	0	0	0	0	0.11854	0	0	0.585	2.90223	0.39753	0	0	0	0	0	0	0	0	0	0	1.3313	0	0	0.90545	0	0	0	0	0	0	0	0	0	0	0	0	0	0	0	0
ERR209397	PRJEB1220	Metagenomics	0	Denmark	Male	64	31.5	D006262	0	0	0	0	0	0.1029	0	0	0.50331	2.53926	0.31417	0	0	0	0	0	0	0	0	0	0	1.25689	0	0	0.93881	0	0	0	0	0	0	0	0	0	0	0	0	0	0	0	0
ERR209398	PRJEB1220	Metagenomics	0	Denmark	Male	49	33.7	D006262	0	0	0	0	1.39407	0	0	0	0	1.67239	0	0	0	0	0	0	0	0	0	0	0	0.03526	0	0	2.66413	0	0	0	0	0	0	0	0	0	0	0	0	0	0	0	0
ERR209399	PRJEB1220	Metagenomics	0	Denmark	Male	49	33.7	D006262	0	0	0	0	8.75882	0.1422	0	0	0	4.7452	0.49036	0	0	0	0	0	0	0	0	0	0	0.09852	0	0	1.87882	0	0	0	0	0	0	0	0	0	0	0	0	0	0	0	0
ERR209400	PRJEB1220	Metagenomics	0	Denmark	Male	49	33.7	D006262	0	0	0	0	6.76223	0.13348	0	0	0.05308	4.05368	0.36925	0	0	0	0	0	0	0	0	0	0	0.17887	0	0	1.75541	0	0.00996	0	0	0	0	0	0	0	0	0	0	0	0	0	0
ERR209401	PRJEB1220	Metagenomics	0	Denmark	Male	49	33.7	D006262	0	0	0	0	6.63624	0.09849	0	0	0.02889	4.14753	0.32903	0	0	0	0	0	0	0	0	0	0	0.11226	0	0	1.91541	0	0	0	0	0	0	0	0	0	0	0	0	0	0	0	0
ERR209402	PRJEB1220	Metagenomics	0	Denmark	Male	49	33.7	D006262	0	0	0	0	8.64613	0.1317	0	0	0.07965	4.43722	0.40449	0	0	0	0	0	0	0	0	0	0	0.1501	0	0	1.84477	0	0	0	0	0	0	0	0	0	0	0	0	0	0	0	0
ERR209403	PRJEB1220	Metagenomics	0	Denmark	Female	65	22.1	D006262	0	0	0	0	0.05379	0	0	0	0	0.36955	0.06189	0	0	0	0	0	0	0	0	0	0	0.05656	0	0	0	0	0.2777	21.2439	0	0	0	0	0	0	0	0	0	0	0	0	0
ERR209404	PRJEB1220	Metagenomics	0	Denmark	Female	65	22.1	D006262	0	0	0	0	0.42223	0	0	0	0.02706	1.75286	0.54094	0	0	0	0	0	0	0	0	0	0	0	0	0	0	0	0.27542	23.298	0	0	0	0	0	0	0	0	0	0	0	0	0
ERR209405	PRJEB1220	Metagenomics	0	Denmark	Female	65	22.1	D006262	0	0	0	0	0.62454	0	0	0	0.10857	2.47328	0.86323	0	0	0	0	0	0	0	0	0	0	0	0	0	0	0	0.25908	23.1023	0	0	0	0	0	0	0	0	0	0	0	0	0
ERR209406	PRJEB1220	Metagenomics	0	Denmark	Female	65	22.1	D006262	0	0	0	0	0.54748	0	0	0	0.01914	1.88391	0.68784	0	0	0	0	0	0	0	0	0	0	0	0	0	0	0	0.29414	24.2099	0	0	0	0	0	0	0	0	0	0	0	0	0
ERR209407	PRJEB1220	Metagenomics	0	Denmark	Female	60	21.2	D006262	0	0	0	0	1.61185	0	0	0	0	0	0	0	0	0	0	0	0	0	0	0	0	0	0	0	0	0.15065	0	0	0	0	0	0	0	0	0	0	0	0	0	0	0
ERR209408	PRJEB1220	Metagenomics	0	Denmark	Female	60	21.2	D006262	0	0	0	0	10.8656	0	0	0	0	0.09145	0.63849	0	0	0	0	0	0	0	0	0	0	0	0	0	0	0.29043	0	0.1676	0	0	0	0	0	0	0	0	0	0	0	0	0
ERR209409	PRJEB1220	Metagenomics	0	Denmark	Female	60	21.2	D006262	0	0	0	0	8.14336	0	0	0	0	0.08149	0.44856	0	0	0	0	0	0	0	0	0	0	0	0	0	0	0.40329	0	0.17529	0	0	0	0	0	0	0	0	0	0	0	0	0
ERR209410	PRJEB1220	Metagenomics	0	Denmark	Female	60	21.2	D006262	0	0	0	0	8.29694	0	0	0	0	0.16838	0.45279	0	0	0	0	0	0	0	0	0	0	0	0	0	0	0.3574	0	0.12915	0	0	0	0	0	0	0	0	0	0	0	0	0
ERR209411	PRJEB1220	Metagenomics	0	Denmark	Male	55	32.3	D006262	0	0	0	0	0	0	0	0	0	0.13661	0	0	0	0	0	0	0	0	0	0	4.41414	0.82067	0	0	0	0	13.1114	0	0	0	0	0	0	0	0	0	0	0	0	0	0
ERR209412	PRJEB1220	Metagenomics	0	Denmark	Male	55	32.3	D006262	0	0	0	0	0.01077	0.00609	0	0	0.14914	1.06365	0.58465	0	0	0	0	0	0	0	0	0	4.20227	0.63088	0	0	0	0	9.74075	0	0.0027	0	0	0.01796	0	0	0	0	0	0	0	0	0
ERR209413	PRJEB1220	Metagenomics	0	Denmark	Male	55	32.3	D006262	0	0	0	0	0.01368	0.01341	0	0	0.10553	1.01156	0.57833	0	0	0	0	0	0	0	0	0	4.07316	0.87474	0	0	0	0	10.2571	0	0.01626	0	0	0.01904	0	0	0	0	0	0	0	0	0
ERR209414	PRJEB1220	Metagenomics	0	Denmark	Male	55	32.3	D006262	0	0	0	0	0.01131	0.00485	0	0	0.12207	1.02699	0.55936	0	0	0	0	0	0	0	0	0	4.53396	0.84157	0	0	0	0	10.8337	0	0.01269	0	0	0.0335	0	0	0	0	0	0	0	0	0
ERR209415	PRJEB1220	Metagenomics	0	Denmark	Male	59	36.5	D006262	0	0	0	0	0	0	0	0	0	0.72834	0	0	0	0	0	0	0	0	0	0	0	0	0	0	0	3.89958	0.18556	0	0	0	0	0	0	0	0	0	0	0	0	0	0
ERR209416	PRJEB1220	Metagenomics	0	Denmark	Male	59	36.5	D006262	0	0	0	0	0	0	0	0	0.03197	2.93844	0.49985	0	0	0	0	0	0	0	0	0	0	0	0	0	0	4.95193	0.22708	0	0	0	0	0	0	0	0	0	0	0	0	0	0
ERR209417	PRJEB1220	Metagenomics	0	Denmark	Male	59	36.5	D006262	0	0	0	0	0	0	0	0	0.01742	3.97339	0.85865	0	0	0	0	0	0	0	0	0	0	0	0	0	0	4.4863	0.25064	0	0	0	0	0.00521	0	0	0	0	0	0	0	0	0
ERR209418	PRJEB1220	Metagenomics	0	Denmark	Male	59	36.5	D006262	0	0	0	0	0	0	0	0	0.00957	3.93819	0.64002	0	0	0	0	0	0	0	0	0	0	0	0	0	0	4.51371	0.23323	0	0	0	0	0	0	0	0	0	0	0	0	0	0
ERR209419	PRJEB1220	Metagenomics	0	Denmark	Male	44	28.9	D006262	0	0	0	0	0	0	0	0	0	0.22945	0	0	0	0	0	0	0	0	0	0	0	0	0	0	11.0965	0	5.65678	0	0	0	0	0	0	0	0	0	0	0	0	0	0
ERR209420	PRJEB1220	Metagenomics	0	Denmark	Male	44	28.9	D006262	0	0	0	0	0.31499	0.01522	0	0	0.02871	4.10105	0.12797	0	0	0	0	0	0	0	0	0	0	0.11371	0	0	5.8659	0	4.50944	0	0	0	0	0.49167	0	0	0	0	0	0	0	0	0
ERR209421	PRJEB1220	Metagenomics	0	Denmark	Male	44	28.9	D006262	0	0	0	0	0.2588	0.00843	0.0045	0	0.04265	3.9235	0.14135	0	0	0	0	0	0	0	0	0	0	0.11759	0	0	5.72391	0	4.46562	0	0	0	0	0.49469	0	0	0	0	0	0	0	0	0
ERR209422	PRJEB1220	Metagenomics	0	Denmark	Male	44	28.9	D006262	0	0	0	0	0.28395	0.02519	0.01325	0	0.03143	4.08975	0.1662	0	0	0	0	0	0	0	0	0	0	0.11885	0	0	6.14934	0	4.80513	0	0	0	0	0.4683	0	0	0	0	0	0	0	0	0
ERR209423	PRJEB1220	Metagenomics	0	Denmark	Male	54	33.3	D006262	0	0	0	0	0	0	0	0	0	0	0	0	0	0	0	0	0	0	0	0	0	0	0	0	0	0	0	0.24401	0	0	0	0	0	0	0	0	0	0	0	0	0
ERR209424	PRJEB1220	Metagenomics	0	Denmark	Male	54	33.3	D006262	0	0	0	0	0.04543	0	0	0	0	0.02789	0.03372	0	0	0	0	0	0	0	0	0	0	0	0	0	0	0.06004	0.01124	0.46264	0	0	0	0	0	0	0	0	0	0	0	0	0
ERR209425	PRJEB1220	Metagenomics	0	Denmark	Male	54	33.3	D006262	0	0	0	0	0.03397	0	0	0	0.00453	0.00526	0.02673	0	0	0	0	0	0	0	0	0	0	0	0	0	0	0.08806	0.03823	0.45043	0	0	0	0	0	0	0	0	0	0	0	0	0
ERR209426	PRJEB1220	Metagenomics	0	Denmark	Male	54	33.3	D006262	0	0	0	0	0.04205	0	0	0	0	0.01715	0.02748	0	0	0	0	0	0	0	0	0	0	0	0	0	0	0.103	0.02848	0.47272	0	0	0	0	0	0	0	0	0	0	0	0	0
ERR209427	PRJEB1220	Metagenomics	0	Denmark	Male	55	24	D006262	0	0	0	0	0	0	0	0	0	0	0	0	0	0	0	0	0	0	0	0	0	0.25531	0	0	0	0	0	0	0	0	0	0	0	0	0	0	0	0	0	0	0
ERR209428	PRJEB1220	Metagenomics	0	Denmark	Male	55	24	D006262	0	0.48175	0	0	0	0	0.05591	0	0	0	0.14474	0	0	0	0	0	0	0	0	0	0.23644	1.3029	0	0	0.01288	0	0.02609	0.18166	0	0	0	0	0	0	0	0	0	0	0	0	0
ERR209429	PRJEB1220	Metagenomics	0	Denmark	Male	55	24	D006262	0	0.30597	0	0	0	0	0	0	0	0	0.14887	0	0	0	0	0	0	0	0	0	0.18288	1.50308	0	0	0	0	0	0.11966	0	0	0	0	0	0	0	0	0	0	0	0	0
ERR209430	PRJEB1220	Metagenomics	0	Denmark	Male	55	24	D006262	0	0.39443	0	0	0	0	0.02422	0	0	0	0.12037	0	0	0	0	0	0	0	0	0	0.3283	1.66852	0	0	0	0	0	0.10421	0	0	0	0	0	0	0	0	0	0	0	0	0
ERR209431	PRJEB1220	Metagenomics	0	Denmark	Female	45	22.7	D006262	0	0	0	0	0	0	0	0	0	0	0	0	0	0	0	0	0	0	0	0	0	5.08669	0	0	0	0	13.0137	0	0	0	0	0	0	0	0	0	0	0	0	0	0
ERR209433	PRJEB1220	Metagenomics	0	Denmark	Female	45	22.7	D006262	0	0	0	0	0	0.93908	0	0	2.49862	0	0	0	0	0	0	0	0	0	0	0	0	1.81963	0	0	0	0	8.12	0	0	0	0	0	0	0	0.04317	0	0	0	0	0	0
ERR209435	PRJEB1220	Metagenomics	0	Denmark	Female	59	32.1	D006262	0	0	0	0	0	0	0	0	0	0.62816	0	0	0	0	0	0	0	0	0	0	0	0.2159	0	0	0	0	0	0	0	0	0	0	0	0	0	0	0	0	0	0	0
ERR209436	PRJEB1220	Metagenomics	0	Denmark	Female	59	32.1	D006262	0	0	0	0	0.30271	0	0	0	0.01418	5.48109	0.6638	0	0	0	0	0	0	0	0	0	0	0.39838	0	0	0	0	0.00178	0	0	0	0	0.02347	0	0	0	0	0	0	0	0	0
ERR209437	PRJEB1220	Metagenomics	0	Denmark	Female	59	32.1	D006262	0	0	0	0	0.21242	0	0	0	0.00439	4.87898	0.57619	0	0	0	0	0	0	0	0	0	0	0.40152	0	0	0	0	0	0	0	0	0	0.01073	0	0	0.01482	0	0	0	0	0	0
ERR209438	PRJEB1220	Metagenomics	0	Denmark	Female	59	32.1	D006262	0	0	0	0	0.21361	0	0	0	0	4.58762	0.52789	0	0	0	0	0	0	0	0	0	0	0.36339	0	0	0	0	0	0	0	0	0	0.0139	0	0	0.01194	0	0	0	0	0	0
ERR209439	PRJEB1220	Metagenomics	0	Denmark	Male	70	22.6	D006262	0	0	0	0	0	0.16479	0	0	0	0.02299	0	0	0	0	0	0	0	0	0	0	0	1.30227	0	0	0	0	1.03747	0	0	0	0	0	0	0	0	0	0	0	0	0	0
ERR209440	PRJEB1220	Metagenomics	0	Denmark	Male	70	22.6	D006262	0	0	0	0	0.41326	0.84481	0	0	0.62485	3.15987	0.31962	0	0	0	0	0	0	0	0	0	0	1.33476	0	0	0	0	0.6495	0	0	0	0.01765	0	0	0	0	0	0	0	0	0	0
ERR209441	PRJEB1220	Metagenomics	0	Denmark	Male	70	22.6	D006262	0	0	0	0	0.36189	0.85998	0	0	0.52021	2.96668	0.22293	0	0	0	0	0	0	0	0	0	0	2.23389	0	0	0	0	0.67563	0	0	0	0	0	0	0	0	0	0	0	0	0	0
ERR209442	PRJEB1220	Metagenomics	0	Denmark	Male	70	22.6	D006262	0	0	0	0	0.24066	0.8449	0	0	0.4653	2.46896	0.27964	0	0	0	0	0	0	0	0	0	0	1.54573	0	0	0	0	0.77462	0	0	0	0	0	0	0	0	0	0	0	0	0	0
ERR209443	PRJEB1220	Metagenomics	0	Denmark	Male	65	30.9	D006262	0	0	0	0	0	0.03027	0	0	0	0.54846	0.02035	0	0	0	0	0	0	0	0	0	0	1.15761	0	0	0	0	8.54042	0	0	0	0	0	0	0	0	0	0	0	0	0	0
ERR209444	PRJEB1220	Metagenomics	0	Denmark	Male	65	30.9	D006262	0	0	0	0	0	0.24076	0	0	0.45481	6.38195	1.35505	0	0	0	0	0	0	0	0	0	0	1.09346	0	0	0	0	6.39951	0	0	0	0	0	0	0	0.08537	0	0	0	0	0	0
ERR209445	PRJEB1220	Metagenomics	0	Denmark	Male	65	30.9	D006262	0	0	0	0	0	0.29845	0	0	0.37152	5.96073	1.12183	0	0	0	0	0	0	0	0	0	0	1.14927	0	0	0	0	6.65113	0	0	0	0	0	0	0	0.06963	0	0	0	0	0	0
ERR209446	PRJEB1220	Metagenomics	0	Denmark	Male	65	30.9	D006262	0	0	0	0	0	0.28349	0.01134	0	0.38134	5.99681	1.16301	0	0	0	0	0	0	0	0	0	0	1.2849	0	0	0	0	6.48848	0	0	0	0	0	0	0	0.05592	0	0	0	0	0	0
ERR209447	PRJEB1220	Metagenomics	0	Denmark	Female	54	30.2	D006262	0	0	0	0	0	0	0	0	0	0.22769	0.13097	0	0	0	0	0	0	0	0	0	0.62348	0	0	0	0	0	0.24607	0	0	0	0	0	0	0	0	0	0	0	0	0	0
ERR209448	PRJEB1220	Metagenomics	0	Denmark	Female	54	30.2	D006262	0	0	0	0	0	0.06765	0	0	0	0.61217	0.62887	0	0	0	0	0	0	0	0	0	0.53391	0	0	0	0	0	0.17902	0	0	0	0	0	0	0	0	0	0	0	0	0	0
ERR209449	PRJEB1220	Metagenomics	0	Denmark	Female	54	30.2	D006262	0	0	0	0	0	0.06558	0	0	0	0.68125	0.84668	0	0	0	0	0	0	0	0	0	0.50586	0	0	0	0	0	0.20766	0	0	0	0	0	0	0	0	0	0	0	0	0	0
ERR209450	PRJEB1220	Metagenomics	0	Denmark	Female	54	30.2	D006262	0	0	0	0	0	0.05176	0	0	0	0.62697	0.62368	0	0	0	0	0	0	0	0	0	0.54054	0	0	0	0	0	0.18479	0	0	0	0	0	0	0	0	0	0	0	0	0	0
ERR209451	PRJEB1220	Metagenomics	0	Denmark	Male	59	31.1	D006262	0	0.19186	0	0	0	0	0	0	0	0	0	0	0	0	0	0	0	0	0	0	0	0	0	0	0	0	0	0.86277	0	0	0	0	0	0	0	0	0	0	0	0	0
ERR209452	PRJEB1220	Metagenomics	0	Denmark	Female	40	27.6	D006262	0	0	5.52299	0	0.05085	0	0	0	0	0.61876	0.02411	0	0	0	0	0	0	0	0	0	8.1538	0.00744	0	0	0	0	0.33372	0	0	0	0	0	0	0	0	0	0	0	0	0	0
ERR209453	PRJEB1220	Metagenomics	0	Denmark	Male	49	31.3	D006262	0	0	0	0	0.14818	0.07067	0.00398	0	0.01359	0.45965	0.03148	0	0	0	0	0	0	0	0	0	0	0	0	0	2.72098	0.49463	0.07451	0.05137	0	0	0	0	0	0	0	0	0	0	0	0	0
ERR209454	PRJEB1220	Metagenomics	0	Denmark	Female	64	30.5	D006262	0	0	0	0	0	0.81608	0	0	0.03692	0.41454	0.22193	0	0	0	0	0	0	0	0	0	0	0	0	0	1.0926	0	0.09009	0	0	0	0	0	0	0	0	0	0	0	0	0	0
ERR209455	PRJEB1220	Metagenomics	0	Denmark	Female	63	29.4	D006262	0	0	0	0	0.27753	0	0.01462	0	0.99618	1.37763	0.10069	0	0	0	0	0	0	0	0	0	0	0.93459	0	0	1.48862	0	1.73719	0	0	0	0	0	0	0	0	0	0	0	0	0	0
ERR209456	PRJEB1220	Metagenomics	0	Denmark	Female	59	28.7	D006262	0	0	0	0	0.21862	0	0.05832	0	0	0	0.02388	0	0	0	0	0	0	0	0	0	0	0	0	0	0	0.3822	0.08677	2.27866	0	0	0	0	0	0	0	0	0	0	0	0	0
ERR209457	PRJEB1220	Metagenomics	0	Denmark	Female	49	30.9	D006262	0	0	0	0	0	0.05579	0	0	0.00983	0	0.01098	0	0	0	0	0	0	0	0	0	0.43105	0	0	0	0	0	2.14383	1.10884	0	0	0	0	0	0	0	0	0	0	0	0	0
ERR209458	PRJEB1220	Metagenomics	0	Denmark	Female	60	25.7	D006262	0	0	0	0	0.129	0.02089	0	0	0.00481	0.95436	0.03469	0	0	0	0	0	0	0	0	0	0	0.19485	0	0	0	0	0.60758	0	0	0	0	0	0	0	0.00325	0	0	0	0	0	0
ERR209459	PRJEB1220	Metagenomics	0	Denmark	Female	60	25.7	D006262	0	0	0	0	0.88547	0.03579	0.05399	0	0.19426	3.0848	0.33475	0	0	0	0	0	0	0	0	0	0	0.65379	0	0	0	0	0.43748	0	0	0	0	0	0	0	0.04192	0	0	0	0	0	0
ERR209460	PRJEB1220	Metagenomics	0	Denmark	Female	49	25.7	D006262	0	0	0	0	0.82894	0.03297	0.02313	0	0.02616	0.33312	0	0	0	0	0	0	0	0	0	0	29.0498	0	0	0	0	7.67887	2.08501	0	0	0	0	0	0	0	0	0	0	0	0	0	0
ERR209461	PRJEB1220	Metagenomics	0	Denmark	Female	49	35.9	D006262	0	0	0	0	1.15645	0.08914	0.27459	0	0.10931	0.44493	0.0246	0	0	0	0	0	0	0	0	0	0.26232	0.46111	0	0	0.19438	0	0.22308	0	0	0	0	0	0	0	0.0029	0	0	0	0	0	0
ERR209462	PRJEB1220	Metagenomics	0	Denmark	Female	49	35.9	D006262	0	0	0	0	6.55052	0.15496	1.5488	0	0.77835	1.61589	0.22078	0	0	0	0	0	0	0	0	0	0.26281	0.84378	0	0	0.14112	0	0.18458	0	0	0	0	0	0	0	0.00956	0	0	0	0	0	0
ERR209463	PRJEB1220	Metagenomics	0	Denmark	Female	49	35.9	D006262	0	0	0	0	5.14207	0.1379	1.23298	0	0.48966	1.24148	0.15739	0	0	0	0	0	0	0	0	0	0.27787	0.48226	0	0	0.15228	0	0.18816	0	0	0	0	0	0	0	0.03083	0	0	0	0	0	0
ERR209464	PRJEB1220	Metagenomics	0	Denmark	Female	49	35.9	D006262	0	0	0	0	5.0292	0.15814	1.22449	0	0.62765	1.24337	0.15615	0	0	0	0	0	0	0	0	0	0.25374	0.74966	0	0	0.21267	0	0.20642	0	0	0	0	0	0	0	0.01633	0	0	0	0	0	0
ERR209465	PRJEB1220	Metagenomics	0	Denmark	Female	53	42	D006262	0	0	0	0	0.25959	0.02985	0.03955	0	0.10361	0.35014	0.86148	0	0	0	0	0	0	0	0	0	0	1.4545	0	0	0	0	1.07701	0	0	0	0	0	0	0	0	0	0	0	0	0	0
ERR209466	PRJEB1220	Metagenomics	0	Denmark	Female	53	42	D006262	0	0	0	0	0.95355	0.06054	0.10985	0	0.60254	0.89177	2.86692	0	0	0	0	0	0	0	0	0	0	1.06647	0	0	0	0	1.05591	0	0	0	0	0	0	0	0	0	0	0	0	0	0
ERR209467	PRJEB1220	Metagenomics	0	Denmark	Female	53	42	D006262	0	0	0	0	0.80848	0.07253	0.09011	0	0.49821	0.93922	2.64838	0	0	0	0	0	0	0	0	0	0	0.77988	0	0	0	0	1.00865	0	0	0	0	0	0	0	0	0	0	0	0	0	0
ERR209468	PRJEB1220	Metagenomics	0	Denmark	Female	53	42	D006262	0	0	0	0	0.77728	0.04441	0.08199	0	0.47199	0.95764	2.68835	0	0	0	0	0	0	0	0	0	0	0.77268	0	0	0	0	1.07848	0	0	0	0	0	0	0	0	0	0	0	0	0	0
ERR209469	PRJEB1220	Metagenomics	0	Denmark	Female	50	22.4	D006262	0	0	0	0	0	0.60327	0.01637	0	0	0.2977	0.0788	0	0	0	0	0	0	0	0	0	6.21289	0	0	0	0.26403	0	0.44031	0	0.51771	0	0	0	0	0	0	0	0	0	0	0	0
ERR209471	PRJEB1220	Metagenomics	0	Denmark	Male	59	34.6	D006262	0	0	0	0	0	0	0	0	0	0.06811	0.01842	0	0	0	0	0	0	0	0	0	0	0	0	0	0	0.37973	0.30896	0.66085	0	0	0	0	0	0	0	0	0	0	0	0	0
[truncated: 2,259 more rows]
[truncated: 93 more columns]
